# Supplementary material for: Genome-Wide Identification and Expression Analysis of the PEPC Gene Family in Zanthoxylum armatum Reveals Potential Roles in Environmental Adaptation
Source: Biology (Basel). 2025 Nov 16;14(11):1605. doi: 10.3390/biology14111605 (PMC12650240; doi:10.3390/biology14111605)
Supplement: Supplementary file 1 [file biology-14-01605-s001.zip]

Archive with 10 entries (10 files):
- Figure S1 Amino acid sequence diagram of the ZaPEPC gene family.tif
- Table S1 RT-qPCR primers for ZaPEPCs gene..xlsx
- Table S2 The PEPC gene family sequence of six species.xlsx
- Table S3 PEPC flanking genes.xlsx
- Table S4 Phylogenetic mapping of the ZaPEPC gene.xlsx
- Table S5 Distribution of PEPC in five different species.xlsx
- Table S6  The collinearity analysis of ZaPEPC genes.xlsx
- Table S7 Distribution of regulatory elements of the ZaPEPC gene family.xlsx
- Table S8 The FPKM values of 12 ZaPEPC genes.xlsx
- Table S9 ZaPEPC gene co-expression.xlsx
