# Supplementary material for: Genome-Wide Identification and Expression Analysis of the PEPC Gene Family in Zanthoxylum armatum Reveals Potential Roles in Environmental Adaptation
Source: Biology (Basel). 2025 Nov 16;14(11):1605. doi: 10.3390/biology14111605 (PMC12650240; doi:10.3390/biology14111605)
Supplement: Supplementary file 1 [file biology-14-01605-s001.zip › Table S1 RT-qPCR primers for ZaPEPCs gene..xlsx]

## Sheet: RT-qPCR primers
Table S1 RT-qPCR primers for ZaPEPCs gene
Gene ID	Forward primer (5'-3')	Reverse primer (5'-3')
ZaPEPC7	AATGGCGGTTATTGCTAC	CTTGGCTTTCGCTTGGAT
ZaPEPC11	CTTGCGACAGGTTTCTAC	AGCCACCTCTGCCTCTTC
UBQ	TCGAAGATGGCCGTACATTG	TCCTCTAAGCCTCAGCACCA
