# Supplementary material for: Genome-Wide Identification and Expression Analysis of the PEPC Gene Family in Zanthoxylum armatum Reveals Potential Roles in Environmental Adaptation
Source: Biology (Basel). 2025 Nov 16;14(11):1605. doi: 10.3390/biology14111605 (PMC12650240; doi:10.3390/biology14111605)
Supplement: Supplementary file 1 [file biology-14-01605-s001.zip › Table S2 The PEPC gene family sequence of six species.xlsx]

## Sheet: Zanthoxylum armatum
Table S2 The ZaPEPC family gene sequence
Sequence ID	Gene Name
ZaA2_C01.Contig2868.3	ZaPEPC1
ZaA1_C01.Contig900.7	ZaPEPC2
ZaA2_C03.Contig267.3	ZaPEPC3
ZaA1_C03.Contig793.20	ZaPEPC4
ZaA1_C03.Contig1140.18	ZaPEPC5
ZaA1_C03.Contig2837.3	ZaPEPC6
ZaA1_C14.Contig1122.26	ZaPEPC7
ZaA2_C14.Contig391.47	ZaPEPC8
ZaA2_C05.Contig15.2.10	ZaPEPC9
ZaA2_C23.Contig1171.3	ZaPEPC10
ZaA1_C28.Contig69.318	ZaPEPC11
ZaA2_C10.Contig6.1.47	ZaPEPC12

## Sheet: Glycine max
Table S2 The GmPEPC family gene sequence
Sequence ID	Gene Name
Glyma.01G091000.1	GmPEPC1
Glyma.02G130700.3	GmPEPC2
Glyma.06G229900.1	GmPEPC3
Glyma.06G277500.1	GmPEPC4
Glyma.10G205500.1	GmPEPC5
Glyma.12G161300.1	GmPEPC6
Glyma.12G210600.1	GmPEPC7
Glyma.12G229400.2	GmPEPC8
Glyma.13G270400.5	GmPEPC9
Glyma.13G290700.1	GmPEPC10

## Sheet: Setaria italica
Table S2 The SiPEPC family gene sequence
Sequence ID	Gene Name
Seita.1G020700.1	SiPEPC1
Seita.2G173700.1	SiPEPC2
Seita.4G175200.1	SiPEPC3
Seita.5G074200.1	SiPEPC4
Seita.5G147000.1	SiPEPC5
Seita.5G324500.1	SiPEPC6

## Sheet: Arabidopsis thaliana
Table S2 The AtPEPC family gene sequence
Sequence ID	Gene Name
AT1G53310	AtPPC1
AT2G42600	AtPPC2
AT3G14940	AtPPC3
AT1G68750	AtPPC4

## Sheet: Oryza sativa
Table S2 The OsPEPC family gene sequence
Sequence ID	Gene Name
LOC_Os02g14770.1	Osppc1
LOC_Os08g27840.1	Osppc2a
LOC_Os09g14670.1	Osppc2b
LOC_Os01g55350.1	Osppc3
LOC_Os01g11054.1	Osppc4
LOC_Os01g02050.1	Osppcb

## Sheet: Zea mays
Table S2 The ZmPEPC family gene sequence
Sequence ID	Gene Name
GRMZM2G083841	ZmPEPC1
GRMZM2G069542	ZmPEPC2
GRMZM2G074122	ZmPEPC3
GRMZM2G473001	ZmPEPC4
GRMZM2G082780	ZmPEPC5
GRMZM2G110714	ZmPEPC6
