# Supplementary material for: Genome-Wide Identification and Expression Analysis of the PEPC Gene Family in Zanthoxylum armatum Reveals Potential Roles in Environmental Adaptation
Source: Biology (Basel). 2025 Nov 16;14(11):1605. doi: 10.3390/biology14111605 (PMC12650240; doi:10.3390/biology14111605)
Supplement: Supplementary file 1 [file biology-14-01605-s001.zip › Table S3 PEPC flanking genes.xlsx]

## Sheet: PEPC flanking genes
Table S3 The information on ZaPEPCs and their upstream and downstream contigs（including gene size, gene distance)
ZaPEPC Sequence ID	Rename	Gene Size/bp	Upstream Gene ID	Rename	Gene Size/bp	Downstream Gene ID	Rename	Gene Size/bp	Distance between ZaPEPC and Upstream Gene/bp		Distance between ZaPEPC and Downstream Gene/bp
ZaA2_C01.Contig2868.3	ZaPEPC1	24474	ZaA2_C01.Contig2868.2	Gene1	2891	ZaA2_C01.Contig1621.1	Gene2	5205	Gene1-ZaPEPC1	427224	Gene2-ZaPEPC1	484871
ZaA1_C01.Contig900.7	ZaPEPC2	23426	ZaA1_C01.Contig900.6	Gene3	2931	ZaA1_C01.Contig900.8	Gene4	555	Gene3-ZaPEPC2	226716	Gene4-ZaPEPC2	45278
ZaA2_C03.Contig267.3	ZaPEPC3	5466	ZaA2_C03.Contig267.4	Gene5	392	ZaA2_C03.Contig267.2	Gene6	9789	Gene5-ZaPEPC3	302514	Gene6-ZaPEPC3	122836
ZaA1_C03.Contig793.20	ZaPEPC4	5459	ZaA1_C03.Contig793.19	Gene7	1791				Gene7-ZaPEPC4	305640
ZaA1_C03.Contig1140.18	ZaPEPC5	4686				ZaA1_C03.Contig1140.17	Gene8	3163			Gene8-ZaPEPC5	57792
ZaA1_C03.Contig2837.3	ZaPEPC6	5454	ZaA1_C03.Contig2837.2	Gene9	3229	ZaA1_C03.Contig382.1	Gene10	9501	Gene9-ZaPEPC6	91698	Gene10-ZaPEPC6	507318
ZaA1_C14.Contig1122.26	ZaPEPC7	6166	ZaA1_C14.Contig1122.27	Gene11	440	ZaA1_C14.Contig1122.25	Gene12	500	Gene11-ZaPEPC7	394	Gene12-ZaPEPC7	161111
ZaA2_C14.Contig391.47	ZaPEPC8	6894	ZaA2_C14.Contig391.48	Gene13	3776	ZaA2_C14.Contig391.46	Gene14	500	Gene13-ZaPEPC8	9010	Gene14-ZaPEPC8	166176
ZaA2_C05.Contig15.2.10	ZaPEPC9	10366	ZaA2_C05.Contig15.2.9	Gene15	3922	ZaA2_C05.Contig15.2.11	Gene16	737	Gene15-ZaPEPC9	127982	Gene16-ZaPEPC9	10266
ZaA2_C23.Contig1171.3	ZaPEPC10	11321	ZaA2_C23.Contig1171.4	Gene17	740	ZaA2_C23.Contig1171.2	Gene18	3840	Gene17-ZaPEPC10	2392	Gene18-ZaPEPC10	173975
ZaA1_C28.Contig69.318	ZaPEPC11	6500	ZaA1_C28.Contig69.319	Gene19	2650	ZaA1_C28.Contig69.317	Gene20	2888	Gene19-ZaPEPC11	5504	Gene20-ZaPEPC11	1809
ZaA2_C10.Contig6.1.47	ZaPEPC12	6595	ZaA2_C10.Contig6.1.46	Gene21	2656	ZaA2_C10.Contig6.1.48	Gene22	2893	Gene21-ZaPEPC12	11088	Gene22-ZaPEPC12	1324
Distance between ZaPEPC4 and ZaPEPC5 Gene/bp
ZaPEPC4-ZaPEPC5	48722
Upstream Gene	Downstream Gene	Tandem Gene
Gene1	Gene2	ZaPEPC4
Gene3	Gene4	ZaPEPC5
Gene5	Gene6
Gene7	Gene8
Gene9	Gene10
Gene11	Gene12
Gene13	Gene14
Gene15	Gene16
Gene17	Gene18
Gene19	Gene20
Gene21	Gene22
