# Supplementary material for: Genome-Wide Identification and Expression Analysis of the PEPC Gene Family in Zanthoxylum armatum Reveals Potential Roles in Environmental Adaptation
Source: Biology (Basel). 2025 Nov 16;14(11):1605. doi: 10.3390/biology14111605 (PMC12650240; doi:10.3390/biology14111605)
Supplement: Supplementary file 1 [file biology-14-01605-s001.zip › Table S4 Phylogenetic mapping of the ZaPEPC gene.xlsx]

## Sheet: Sheet1
Table S4 Phylogenetic mapping of the ZaPEPC gene
PTPC I	ZaPEPC3	ZaPEPC4	ZaPEPC5	ZaPEPC6	ZaPEPC7	ZaPEPC8
PTPC II	ZaPEPC11	ZaPEPC12
BTPC-I	ZaPEPC1	ZaPEPC2
BTPC-II	ZaPEPC9	ZaPEPC10
