# Supplementary material for: Genome-Wide Identification and Expression Analysis of the PEPC Gene Family in Zanthoxylum armatum Reveals Potential Roles in Environmental Adaptation
Source: Biology (Basel). 2025 Nov 16;14(11):1605. doi: 10.3390/biology14111605 (PMC12650240; doi:10.3390/biology14111605)
Supplement: Supplementary file 1 [file biology-14-01605-s001.zip › Table S5 Distribution of PEPC in five different species.xlsx]

## Sheet: Sheet1
Table S5 Distribution of PEPC in five different species
Species	PTPC I	PTPC II	PTPCIII	PTPCIV	BPTC I	BTPCII	Total Number
Arabidopsis thaliana	2	1	0	0	1	0	4
Oryza sativa	0	0	3	2	1	0	6
Zea mays	0	0	2	3	1	0	6
Setaria italica	0	0	2	3	1	0	6
Glycine max	4	3	0	0	0	3	10
Zanthoxylum armatum	6	2	0	0	2	2	12
Total number	12	6	7	8	4	7	44
