# Supplementary material for: Genome-Wide Identification and Expression Analysis of the PEPC Gene Family in Zanthoxylum armatum Reveals Potential Roles in Environmental Adaptation
Source: Biology (Basel). 2025 Nov 16;14(11):1605. doi: 10.3390/biology14111605 (PMC12650240; doi:10.3390/biology14111605)
Supplement: Supplementary file 1 [file biology-14-01605-s001.zip › Table S6 The collinearity analysis of ZaPEPC genes.xlsx]

## Sheet: Zanthoxylum_armatum.fasta.vs.Gm
Table S6 The collinearity analysis of ZaPEPC genes between the genomes of Z. armatum and Glycine max
Gm--transcript:KRH74672	ZA--ZaA1_C01.Contig865.60
Gm--transcript:KRH74675	ZA--ZaA1_C01.Contig865.58
Gm--transcript:KRH74676	ZA--ZaA1_C01.Contig865.57
Gm--transcript:KRH74679	ZA--ZaA1_C01.Contig865.52
Gm--transcript:KRH74682	ZA--ZaA1_C01.Contig865.51
Gm--transcript:KRH74689	ZA--ZaA1_C01.Contig865.49
Gm--transcript:KRH74690	ZA--ZaA1_C01.Contig865.48
Gm--transcript:KRH74691	ZA--ZaA1_C01.Contig865.47
Gm--transcript:KRH74694	ZA--ZaA1_C01.Contig865.46
Gm--transcript:KRH74698	ZA--ZaA1_C01.Contig865.45
Gm--transcript:KRH74699	ZA--ZaA1_C01.Contig865.44
Gm--transcript:KRH74701	ZA--ZaA1_C01.Contig865.43
Gm--transcript:KRH74702	ZA--ZaA1_C01.Contig865.42
Gm--transcript:KRH74703	ZA--ZaA1_C01.Contig865.41
Gm--transcript:KRH74710	ZA--ZaA1_C01.Contig865.40
Gm--transcript:KRH74711	ZA--ZaA1_C01.Contig865.39
Gm--transcript:KRH74712	ZA--ZaA1_C01.Contig865.38
Gm--transcript:KRH74713	ZA--ZaA1_C01.Contig865.37
Gm--transcript:KRH74716	ZA--ZaA1_C01.Contig865.36
Gm--transcript:KRH74718	ZA--ZaA1_C01.Contig865.35
Gm--transcript:KRH74719	ZA--ZaA1_C01.Contig865.33
Gm--transcript:KRH74720	ZA--ZaA1_C01.Contig865.31
Gm--transcript:KRH74722	ZA--ZaA1_C01.Contig865.30
Gm--transcript:KRH74724	ZA--ZaA1_C01.Contig865.29
Gm--transcript:KRH74728	ZA--ZaA1_C01.Contig865.27
Gm--transcript:KRH74732	ZA--ZaA1_C01.Contig865.26
Gm--transcript:KRH74734	ZA--ZaA1_C01.Contig865.25
Gm--transcript:KRH74736	ZA--ZaA1_C01.Contig865.24
Gm--transcript:KRH74737	ZA--ZaA1_C01.Contig865.23
Gm--transcript:KRH74738	ZA--ZaA1_C01.Contig865.22
Gm--transcript:KRH74739	ZA--ZaA1_C01.Contig865.21
Gm--transcript:KRH74740	ZA--ZaA1_C01.Contig865.20
Gm--transcript:KRH74745	ZA--ZaA1_C01.Contig865.18
Gm--transcript:KRH74748	ZA--ZaA1_C01.Contig865.16
Gm--transcript:KRH74755	ZA--ZaA1_C01.Contig865.15
Gm--transcript:KRH74756	ZA--ZaA1_C01.Contig865.13
Gm--transcript:KRH74757	ZA--ZaA1_C01.Contig865.12
Gm--transcript:KRH74759	ZA--ZaA1_C01.Contig865.11
Gm--transcript:KRH74760	ZA--ZaA1_C01.Contig865.8
Gm--transcript:KRH74766	ZA--ZaA1_C01.Contig865.7
Gm--transcript:KRH74769	ZA--ZaA1_C01.Contig865.5
Gm--transcript:KRH74776	ZA--ZaA1_C01.Contig865.3
Gm--transcript:KRH74781	ZA--ZaA1_C01.Contig865.2
Gm--transcript:KRH74529	ZA--ZaA1_C01.Contig430.1
Gm--transcript:KRH74546	ZA--ZaA1_C01.Contig430.7
Gm--transcript:KRH74550	ZA--ZaA1_C01.Contig430.9
Gm--transcript:KRH74551	ZA--ZaA1_C01.Contig430.12
Gm--transcript:KRH74562	ZA--ZaA1_C01.Contig430.13
Gm--transcript:KRH74565	ZA--ZaA1_C01.Contig430.14
Gm--transcript:KRH74566	ZA--ZaA1_C01.Contig430.15
Gm--transcript:KRH74568	ZA--ZaA1_C01.Contig430.16
Gm--transcript:KRH74569	ZA--ZaA1_C01.Contig430.17
Gm--transcript:KRH74570	ZA--ZaA1_C01.Contig430.18
Gm--transcript:KRH74571	ZA--ZaA1_C01.Contig430.20
Gm--transcript:KRH74572	ZA--ZaA1_C01.Contig430.21
Gm--transcript:KRH74574	ZA--ZaA1_C01.Contig430.23
Gm--transcript:KRH74576	ZA--ZaA1_C01.Contig430.24
Gm--transcript:KRH74584	ZA--ZaA1_C01.Contig430.31
Gm--transcript:KRH74586	ZA--ZaA1_C01.Contig430.33
Gm--transcript:KRH74589	ZA--ZaA1_C01.Contig430.37
Gm--transcript:KRH74592	ZA--ZaA1_C01.Contig430.39
Gm--transcript:KRH74600	ZA--ZaA1_C01.Contig430.41
Gm--transcript:KRH74609	ZA--ZaA1_C01.Contig430.44
Gm--transcript:KRH74610	ZA--ZaA1_C01.Contig430.46
Gm--transcript:KRH75999	ZA--ZaA1_C01.Contig127.128
Gm--transcript:KRH76012	ZA--ZaA1_C01.Contig127.141
Gm--transcript:KRH76019	ZA--ZaA1_C01.Contig127.146
Gm--transcript:KRH76031	ZA--ZaA1_C01.Contig127.152
Gm--transcript:KRH76033	ZA--ZaA1_C01.Contig127.153
Gm--transcript:KRH76066	ZA--ZaA1_C01.Contig127.161
Gm--transcript:KRH76071	ZA--ZaA1_C01.Contig127.162
Gm--transcript:KRH76078	ZA--ZaA1_C01.Contig127.169
Gm--transcript:KRH76095	ZA--ZaA1_C01.Contig127.176
Gm--transcript:KRH76096	ZA--ZaA1_C01.Contig127.177
Gm--transcript:KRH76102	ZA--ZaA1_C01.Contig127.180
Gm--transcript:KRH76129	ZA--ZaA1_C01.Contig127.204
Gm--transcript:KRH74528	ZA--ZaA1_C01.Contig2007.1
Gm--transcript:KRH74529	ZA--ZaA1_C01.Contig2007.2
Gm--transcript:KRH74530	ZA--ZaA1_C01.Contig2007.4
Gm--transcript:KRH74531	ZA--ZaA1_C01.Contig2007.5
Gm--transcript:KRH74532	ZA--ZaA1_C01.Contig2007.6
Gm--transcript:KRH74533	ZA--ZaA1_C01.Contig2007.7
Gm--transcript:KRH74534	ZA--ZaA1_C01.Contig2007.8
Gm--transcript:KRH74537	ZA--ZaA1_C01.Contig2007.9
Gm--transcript:KRH74545	ZA--ZaA1_C01.Contig2007.11
Gm--transcript:KRH75373	ZA--ZaA1_C01.Contig91.41
Gm--transcript:KRH75375	ZA--ZaA1_C01.Contig91.40
Gm--transcript:KRH75377	ZA--ZaA1_C01.Contig91.37
Gm--transcript:KRH75378	ZA--ZaA1_C01.Contig91.35
Gm--transcript:KRH75390	ZA--ZaA1_C01.Contig91.34
Gm--transcript:KRH75392	ZA--ZaA1_C01.Contig91.33
Gm--transcript:KRH75396	ZA--ZaA1_C01.Contig91.32
Gm--transcript:KRH75828	ZA--ZaA1_C01.Contig127.59
Gm--transcript:KRH75833	ZA--ZaA1_C01.Contig127.66
Gm--transcript:KRH75838	ZA--ZaA1_C01.Contig127.73
Gm--transcript:KRH75845	ZA--ZaA1_C01.Contig127.79
Gm--transcript:KRH75865	ZA--ZaA1_C01.Contig127.85
Gm--transcript:KRH75874	ZA--ZaA1_C01.Contig127.90
Gm--transcript:KRH75875	ZA--ZaA1_C01.Contig127.91
Gm--transcript:KRH77783	ZA--ZaA1_C01.Contig1274.10
Gm--transcript:KRH77790	ZA--ZaA1_C01.Contig1274.7
Gm--transcript:KRH77794	ZA--ZaA1_C01.Contig3455.3
Gm--transcript:KRH77795	ZA--ZaA1_C01.Contig3455.5
Gm--transcript:KRH77798	ZA--ZaA1_C01.Contig1047.24
Gm--transcript:KRH77800	ZA--ZaA1_C01.Contig1047.22
Gm--transcript:KRH75390	ZA--ZaA1_C01.Contig91.34
Gm--transcript:KRH75405	ZA--ZaA1_C01.Contig91.51
Gm--transcript:KRH75408	ZA--ZaA1_C01.Contig91.54
Gm--transcript:KRH75411	ZA--ZaA1_C01.Contig91.56
Gm--transcript:KRH75424	ZA--ZaA1_C01.Contig91.57
Gm--transcript:KRH75429	ZA--ZaA1_C01.Contig91.58
Gm--transcript:KRH75476	ZA--ZaA1_C01.Contig91.61
Gm--transcript:KRH75477	ZA--ZaA1_C01.Contig91.62
Gm--transcript:KRH75478	ZA--ZaA1_C01.Contig91.63
Gm--transcript:KRH75484	ZA--ZaA1_C01.Contig91.64
Gm--transcript:KRH75486	ZA--ZaA1_C01.Contig91.65
Gm--transcript:KRH75487	ZA--ZaA1_C01.Contig91.66
Gm--transcript:KRH75493	ZA--ZaA1_C01.Contig91.67
Gm--transcript:KRH75497	ZA--ZaA1_C01.Contig91.70
Gm--transcript:KRH75511	ZA--ZaA1_C01.Contig91.76
Gm--transcript:KRH75514	ZA--ZaA1_C01.Contig91.78
Gm--transcript:KRH75517	ZA--ZaA1_C01.Contig900.15
Gm--transcript:KRH75524	ZA--ZaA1_C01.Contig900.14
Gm--transcript:KRH75531	ZA--ZaA1_C01.Contig900.13
Gm--transcript:KRH75532	ZA--ZaA1_C01.Contig900.12
Gm--transcript:KRH75534	ZA--ZaA1_C01.Contig900.11
Gm--transcript:KRH75537	ZA--ZaA1_C01.Contig900.10
Gm--transcript:KRH75539	ZA--ZaA1_C01.Contig900.8
Gm--transcript:KRH75540	ZA--ZaA1_C01.Contig900.7
Gm--transcript:KRH75541	ZA--ZaA1_C01.Contig900.6
Gm--transcript:KRH75548	ZA--ZaA1_C01.Contig900.4
Gm--transcript:KRH75555	ZA--ZaA1_C01.Contig900.2
Gm--transcript:KRH75568	ZA--ZaA1_C01.Contig733.5
Gm--transcript:KRH77204	ZA--ZaA1_C01.Contig216.28
Gm--transcript:KRH77205	ZA--ZaA1_C01.Contig216.26
Gm--transcript:KRH77206	ZA--ZaA1_C01.Contig216.25
Gm--transcript:KRH77207	ZA--ZaA1_C01.Contig216.24
Gm--transcript:KRH77212	ZA--ZaA1_C01.Contig216.22
Gm--transcript:KRH77215	ZA--ZaA1_C01.Contig216.18
Gm--transcript:KRH77216	ZA--ZaA1_C01.Contig216.15
Gm--transcript:KRH77217	ZA--ZaA1_C01.Contig216.13
Gm--transcript:KRH77219	ZA--ZaA1_C01.Contig216.11
Gm--transcript:KRH77224	ZA--ZaA1_C01.Contig216.10
Gm--transcript:KRH77227	ZA--ZaA1_C01.Contig216.9
Gm--transcript:KRH77229	ZA--ZaA1_C01.Contig216.8
Gm--transcript:KRH77231	ZA--ZaA1_C01.Contig216.5
Gm--transcript:KRH77234	ZA--ZaA1_C01.Contig216.4
Gm--transcript:KRH77235	ZA--ZaA1_C01.Contig216.3
Gm--transcript:KRH77241	ZA--ZaA1_C01.Contig216.2
Gm--transcript:KRH77243	ZA--ZaA1_C01.Contig216.1
Gm--transcript:KRH74618	ZA--ZaA1_C01.Contig1799.29
Gm--transcript:KRH74621	ZA--ZaA1_C01.Contig1799.26
Gm--transcript:KRH74622	ZA--ZaA1_C01.Contig1799.25
Gm--transcript:KRH74628	ZA--ZaA1_C01.Contig1799.23
Gm--transcript:KRH74629	ZA--ZaA1_C01.Contig1799.22
Gm--transcript:KRH74638	ZA--ZaA1_C01.Contig1799.20
Gm--transcript:KRH74644	ZA--ZaA1_C01.Contig1799.18
Gm--transcript:KRH74645	ZA--ZaA1_C01.Contig1799.17
Gm--transcript:KRH74650	ZA--ZaA1_C01.Contig1799.16
Gm--transcript:KRH74651	ZA--ZaA1_C01.Contig1799.15
Gm--transcript:KRH74660	ZA--ZaA1_C01.Contig1799.13
Gm--transcript:KRH74672	ZA--ZaA1_C01.Contig1799.12
Gm--transcript:KRH74675	ZA--ZaA1_C01.Contig1799.10
Gm--transcript:KRH74676	ZA--ZaA1_C01.Contig1799.9
Gm--transcript:KRH74679	ZA--ZaA1_C01.Contig1799.4
Gm--transcript:KRH74682	ZA--ZaA1_C01.Contig1799.3
Gm--transcript:KRH74689	ZA--ZaA1_C01.Contig1799.1
Gm--transcript:KRH75182	ZA--ZaA1_C01.Contig862.6
Gm--transcript:KRH75189	ZA--ZaA1_C01.Contig862.5
Gm--transcript:KRH75202	ZA--ZaA1_C01.Contig862.3
Gm--transcript:KRH75211	ZA--ZaA1_C01.Contig652.3
Gm--transcript:KRH75212	ZA--ZaA1_C01.Contig652.4
Gm--transcript:KRH75234	ZA--ZaA1_C01.Contig652.6
Gm--transcript:KRH76307	ZA--ZaA1_C03.Contig1108.3
Gm--transcript:KRH76316	ZA--ZaA1_C03.Contig1108.4
Gm--transcript:KRH76319	ZA--ZaA1_C03.Contig1108.5
Gm--transcript:KRH76321	ZA--ZaA1_C03.Contig1108.9
Gm--transcript:KRH76329	ZA--ZaA1_C03.Contig1108.10
Gm--transcript:KRH76350	ZA--ZaA1_C03.Contig1108.12
Gm--transcript:KRH74151	ZA--ZaA1_C03.Contig1108.62
Gm--transcript:KRH74152	ZA--ZaA1_C03.Contig1108.61
Gm--transcript:KRH74155	ZA--ZaA1_C03.Contig1108.57
Gm--transcript:KRH74160	ZA--ZaA1_C03.Contig1108.56
Gm--transcript:KRH74161	ZA--ZaA1_C03.Contig1108.54
Gm--transcript:KRH74162	ZA--ZaA1_C03.Contig1108.53
Gm--transcript:KRH74163	ZA--ZaA1_C03.Contig1108.51
Gm--transcript:KRH74164	ZA--ZaA1_C03.Contig1108.50
Gm--transcript:KRH74181	ZA--ZaA1_C03.Contig1108.42
Gm--transcript:KRH74187	ZA--ZaA1_C03.Contig1108.40
Gm--transcript:KRH74188	ZA--ZaA1_C03.Contig1108.39
Gm--transcript:KRH74192	ZA--ZaA1_C03.Contig1108.38
Gm--transcript:KRH74196	ZA--ZaA1_C03.Contig1108.37
Gm--transcript:KRH74206	ZA--ZaA1_C03.Contig1108.33
Gm--transcript:KRH74207	ZA--ZaA1_C03.Contig1108.31
Gm--transcript:KRH74208	ZA--ZaA1_C03.Contig1108.28
Gm--transcript:KRH74211	ZA--ZaA1_C03.Contig1108.27
Gm--transcript:KRH74242	ZA--ZaA1_C03.Contig1108.26
Gm--transcript:KRH74252	ZA--ZaA1_C03.Contig1108.23
Gm--transcript:KRH74256	ZA--ZaA1_C03.Contig1108.21
Gm--transcript:KRH74258	ZA--ZaA1_C03.Contig1108.19
Gm--transcript:KRH74259	ZA--ZaA1_C03.Contig1108.18
Gm--transcript:KRH74273	ZA--ZaA1_C03.Contig1108.17
Gm--transcript:KRH74275	ZA--ZaA1_C03.Contig1108.16
Gm--transcript:KRH74278	ZA--ZaA1_C03.Contig1108.14
Gm--transcript:KRH74282	ZA--ZaA1_C04.Contig226.30
Gm--transcript:KRH74284	ZA--ZaA1_C04.Contig226.31
Gm--transcript:KRH74296	ZA--ZaA1_C04.Contig226.32
Gm--transcript:KRH74318	ZA--ZaA1_C04.Contig226.33
Gm--transcript:KRH74331	ZA--ZaA1_C04.Contig226.34
Gm--transcript:KRH74352	ZA--ZaA1_C04.Contig226.35
Gm--transcript:KRH74354	ZA--ZaA1_C04.Contig226.36
Gm--transcript:KRH74370	ZA--ZaA1_C04.Contig226.37
Gm--transcript:KRH74375	ZA--ZaA1_C04.Contig226.40
Gm--transcript:KRH76612	ZA--ZaA1_C04.Contig443.55
Gm--transcript:KRH76622	ZA--ZaA1_C04.Contig443.57
Gm--transcript:KRH76628	ZA--ZaA1_C04.Contig443.60
Gm--transcript:KRH76655	ZA--ZaA1_C04.Contig443.65
Gm--transcript:KRH76667	ZA--ZaA1_C04.Contig443.75
Gm--transcript:KRH76670	ZA--ZaA1_C04.Contig443.76
Gm--transcript:KRH76701	ZA--ZaA1_C04.Contig443.87
Gm--transcript:KRH76726	ZA--ZaA1_C04.Contig443.93
Gm--transcript:KRH76755	ZA--ZaA1_C04.Contig443.110
Gm--transcript:KRH76928	ZA--ZaA1_C04.Contig2028.25
Gm--transcript:KRH76953	ZA--ZaA1_C04.Contig2028.17
Gm--transcript:KRH76968	ZA--ZaA1_C04.Contig2028.14
Gm--transcript:KRH76990	ZA--ZaA1_C04.Contig2028.11
Gm--transcript:KRH77013	ZA--ZaA1_C04.Contig1809.9
Gm--transcript:KRH77016	ZA--ZaA1_C04.Contig1809.8
Gm--transcript:KRH77050	ZA--ZaA1_C04.Contig1520.5
Gm--transcript:KRH77058	ZA--ZaA1_C04.Contig1520.2
Gm--transcript:KRH74162	ZA--ZaA1_C05.Contig477.133
Gm--transcript:KRH74163	ZA--ZaA1_C05.Contig477.132
Gm--transcript:KRH74165	ZA--ZaA1_C05.Contig477.130
Gm--transcript:KRH74166	ZA--ZaA1_C05.Contig477.129
Gm--transcript:KRH74169	ZA--ZaA1_C05.Contig477.127
Gm--transcript:KRH74170	ZA--ZaA1_C05.Contig477.125
Gm--transcript:KRH74171	ZA--ZaA1_C05.Contig477.124
Gm--transcript:KRH74173	ZA--ZaA1_C05.Contig477.123
Gm--transcript:KRH74181	ZA--ZaA1_C05.Contig477.120
Gm--transcript:KRH74183	ZA--ZaA1_C05.Contig477.119
Gm--transcript:KRH74193	ZA--ZaA1_C05.Contig477.117
Gm--transcript:KRH74199	ZA--ZaA1_C05.Contig477.115
Gm--transcript:KRH74203	ZA--ZaA1_C05.Contig477.114
Gm--transcript:KRH74207	ZA--ZaA1_C05.Contig477.112
Gm--transcript:KRH74209	ZA--ZaA1_C05.Contig477.109
Gm--transcript:KRH74237	ZA--ZaA1_C05.Contig477.108
Gm--transcript:KRH74246	ZA--ZaA1_C05.Contig477.107
Gm--transcript:KRH74252	ZA--ZaA1_C05.Contig477.106
Gm--transcript:KRH74254	ZA--ZaA1_C05.Contig477.104
Gm--transcript:KRH74261	ZA--ZaA1_C05.Contig477.100
Gm--transcript:KRH74271	ZA--ZaA1_C05.Contig477.99
Gm--transcript:KRH74273	ZA--ZaA1_C05.Contig477.98
Gm--transcript:KRH74162	ZA--ZaA1_C05.Contig4552.3
Gm--transcript:KRH74163	ZA--ZaA1_C05.Contig4552.4
Gm--transcript:KRH74165	ZA--ZaA1_C05.Contig4552.6
Gm--transcript:KRH74169	ZA--ZaA1_C05.Contig4552.8
Gm--transcript:KRH74171	ZA--ZaA1_C05.Contig4552.9
Gm--transcript:KRH74173	ZA--ZaA1_C05.Contig4552.10
Gm--transcript:KRH74181	ZA--ZaA1_C05.Contig4552.14
Gm--transcript:KRH74182	ZA--ZaA1_C05.Contig4552.15
Gm--transcript:KRH74183	ZA--ZaA1_C05.Contig4552.16
Gm--transcript:KRH74187	ZA--ZaA1_C05.Contig4552.18
Gm--transcript:KRH77474	ZA--ZaA1_C06.Contig339.69
Gm--transcript:KRH77489	ZA--ZaA1_C06.Contig339.59
Gm--transcript:KRH77513	ZA--ZaA1_C06.Contig339.41
Gm--transcript:KRH77520	ZA--ZaA1_C06.Contig339.37
Gm--transcript:KRH77527	ZA--ZaA1_C06.Contig339.36
Gm--transcript:KRH77559	ZA--ZaA1_C06.Contig339.17
Gm--transcript:KRH77585	ZA--ZaA1_C06.Contig339.4
Gm--transcript:KRH77598	ZA--ZaA1_C06.Contig45.2
Gm--transcript:KRH77764	ZA--ZaA1_C06.Contig846.13
Gm--transcript:KRH77817	ZA--ZaA1_C06.Contig846.9
Gm--transcript:KRH77834	ZA--ZaA1_C06.Contig846.7
Gm--transcript:KRH77839	ZA--ZaA1_C06.Contig846.6
Gm--transcript:KRH77842	ZA--ZaA1_C06.Contig846.5
Gm--transcript:KRH77848	ZA--ZaA1_C06.Contig846.3
Gm--transcript:KRH75743	ZA--ZaA1_C07.Contig361.174
Gm--transcript:KRH75751	ZA--ZaA1_C07.Contig361.178
Gm--transcript:KRH75756	ZA--ZaA1_C07.Contig361.180
Gm--transcript:KRH75759	ZA--ZaA1_C07.Contig361.189
Gm--transcript:KRH75771	ZA--ZaA1_C07.Contig361.190
Gm--transcript:KRH75786	ZA--ZaA1_C07.Contig361.194
Gm--transcript:KRH75796	ZA--ZaA1_C07.Contig361.195
Gm--transcript:KRH75799	ZA--ZaA1_C07.Contig361.200
Gm--transcript:KRH75819	ZA--ZaA1_C07.Contig361.208
Gm--transcript:KRH75827	ZA--ZaA1_C07.Contig361.210
Gm--transcript:KRH75829	ZA--ZaA1_C07.Contig361.211
Gm--transcript:KRH75835	ZA--ZaA1_C07.Contig361.216
Gm--transcript:KRH76667	ZA--ZaA1_C07.Contig1193.12
Gm--transcript:KRH76682	ZA--ZaA1_C07.Contig714.10
Gm--transcript:KRH76685	ZA--ZaA1_C07.Contig714.16
Gm--transcript:KRH76689	ZA--ZaA1_C07.Contig714.17
Gm--transcript:KRH76702	ZA--ZaA1_C07.Contig3447.1
Gm--transcript:KRH76704	ZA--ZaA1_C07.Contig2138.5
Gm--transcript:KRH76628	ZA--ZaA1_C07.Contig682.94
Gm--transcript:KRH76636	ZA--ZaA1_C07.Contig682.98
Gm--transcript:KRH76640	ZA--ZaA1_C07.Contig682.101
Gm--transcript:KRH76642	ZA--ZaA1_C07.Contig682.105
Gm--transcript:KRH76647	ZA--ZaA1_C07.Contig682.107
Gm--transcript:KRH76648	ZA--ZaA1_C07.Contig682.111
Gm--transcript:KRH76654	ZA--ZaA1_C07.Contig682.114
Gm--transcript:KRH76655	ZA--ZaA1_C07.Contig682.115
Gm--transcript:KRH76049	ZA--ZaA1_C08.Contig298.59
Gm--transcript:KRH76078	ZA--ZaA1_C08.Contig317.55
Gm--transcript:KRH76096	ZA--ZaA1_C08.Contig317.54
Gm--transcript:KRH76098	ZA--ZaA1_C08.Contig317.53
Gm--transcript:KRH76111	ZA--ZaA1_C08.Contig317.49
Gm--transcript:KRH76117	ZA--ZaA1_C08.Contig317.47
Gm--transcript:KRH76123	ZA--ZaA1_C08.Contig317.44
Gm--transcript:KRH76129	ZA--ZaA1_C08.Contig317.42
Gm--transcript:KRH74854	ZA--ZaA1_C08.Contig1197.66
Gm--transcript:KRH74865	ZA--ZaA1_C08.Contig1197.75
Gm--transcript:KRH74886	ZA--ZaA1_C08.Contig1197.82
Gm--transcript:KRH74887	ZA--ZaA1_C08.Contig1197.84
Gm--transcript:KRH74911	ZA--ZaA1_C08.Contig1197.87
Gm--transcript:KRH74936	ZA--ZaA1_C08.Contig1197.89
Gm--transcript:KRH74969	ZA--ZaA1_C08.Contig1197.103
Gm--transcript:KRH75016	ZA--ZaA1_C08.Contig1197.108
Gm--transcript:KRH75946	ZA--ZaA1_C08.Contig317.2
Gm--transcript:KRH75948	ZA--ZaA1_C08.Contig105.1
Gm--transcript:KRH75953	ZA--ZaA1_C08.Contig105.5
Gm--transcript:KRH75965	ZA--ZaA1_C08.Contig105.7
Gm--transcript:KRH75968	ZA--ZaA1_C08.Contig105.9
Gm--transcript:KRH75989	ZA--ZaA1_C08.Contig105.14
Gm--transcript:KRH75989	ZA--ZaA1_C08.Contig105.14
Gm--transcript:KRH75997	ZA--ZaA1_C08.Contig317.6
Gm--transcript:KRH75999	ZA--ZaA1_C08.Contig317.7
Gm--transcript:KRH76004	ZA--ZaA1_C08.Contig317.9
Gm--transcript:KRH76007	ZA--ZaA1_C08.Contig317.11
Gm--transcript:KRH76010	ZA--ZaA1_C08.Contig317.14
Gm--transcript:KRH76013	ZA--ZaA1_C08.Contig317.15
Gm--transcript:KRH76014	ZA--ZaA1_C08.Contig317.16
Gm--transcript:KRH76033	ZA--ZaA1_C08.Contig317.17
Gm--transcript:KRH76039	ZA--ZaA1_C08.Contig317.18
Gm--transcript:KRH76050	ZA--ZaA1_C08.Contig317.19
Gm--transcript:KRH76051	ZA--ZaA1_C08.Contig317.20
Gm--transcript:KRH76055	ZA--ZaA1_C08.Contig317.21
Gm--transcript:KRH75757	ZA--ZaA1_C08.Contig1412.6
Gm--transcript:KRH75771	ZA--ZaA1_C08.Contig1412.4
Gm--transcript:KRH75793	ZA--ZaA1_C08.Contig1412.2
Gm--transcript:KRH75799	ZA--ZaA1_C08.Contig105.33
Gm--transcript:KRH75801	ZA--ZaA1_C08.Contig105.32
Gm--transcript:KRH75829	ZA--ZaA1_C08.Contig105.24
Gm--transcript:KRH75835	ZA--ZaA1_C08.Contig105.21
Gm--transcript:KRH75845	ZA--ZaA1_C08.Contig105.20
Gm--transcript:KRH75860	ZA--ZaA1_C08.Contig105.19
Gm--transcript:KRH77916	ZA--ZaA1_C08.Contig43.106
Gm--transcript:KRH77927	ZA--ZaA1_C08.Contig43.110
Gm--transcript:KRH77939	ZA--ZaA1_C08.Contig43.113
Gm--transcript:KRH77941	ZA--ZaA1_C08.Contig43.118
Gm--transcript:KRH77945	ZA--ZaA1_C08.Contig43.128
Gm--transcript:KRH77954	ZA--ZaA1_C08.Contig43.131
Gm--transcript:KRH77965	ZA--ZaA1_C08.Contig297.24
Gm--transcript:KRH77531	ZA--ZaA1_C09.Contig586.93
Gm--transcript:KRH77547	ZA--ZaA1_C09.Contig586.86
Gm--transcript:KRH77551	ZA--ZaA1_C09.Contig586.85
Gm--transcript:KRH77555	ZA--ZaA1_C09.Contig586.80
Gm--transcript:KRH77557	ZA--ZaA1_C09.Contig586.79
Gm--transcript:KRH77559	ZA--ZaA1_C09.Contig586.77
Gm--transcript:KRH77561	ZA--ZaA1_C09.Contig586.76
Gm--transcript:KRH77564	ZA--ZaA1_C09.Contig586.75
Gm--transcript:KRH77565	ZA--ZaA1_C09.Contig586.74
Gm--transcript:KRH77569	ZA--ZaA1_C09.Contig586.73
Gm--transcript:KRH77571	ZA--ZaA1_C09.Contig586.71
Gm--transcript:KRH77575	ZA--ZaA1_C09.Contig586.70
Gm--transcript:KRH77584	ZA--ZaA1_C09.Contig586.68
Gm--transcript:KRH77585	ZA--ZaA1_C09.Contig586.67
Gm--transcript:KRH77587	ZA--ZaA1_C09.Contig586.63
Gm--transcript:KRH77593	ZA--ZaA1_C09.Contig586.62
Gm--transcript:KRH77600	ZA--ZaA1_C09.Contig586.58
Gm--transcript:KRH77603	ZA--ZaA1_C09.Contig586.57
Gm--transcript:KRH77614	ZA--ZaA1_C09.Contig586.53
Gm--transcript:KRH77624	ZA--ZaA1_C09.Contig586.49
Gm--transcript:KRH77626	ZA--ZaA1_C09.Contig586.46
Gm--transcript:KRH77633	ZA--ZaA1_C09.Contig586.42
Gm--transcript:KRH77637	ZA--ZaA1_C09.Contig586.40
Gm--transcript:KRH77640	ZA--ZaA1_C09.Contig586.36
Gm--transcript:KRH77645	ZA--ZaA1_C09.Contig586.29
Gm--transcript:KRH77652	ZA--ZaA1_C09.Contig586.23
Gm--transcript:KRH77654	ZA--ZaA1_C09.Contig586.22
Gm--transcript:KRH77660	ZA--ZaA1_C09.Contig586.21
Gm--transcript:KRH77661	ZA--ZaA1_C09.Contig586.20
Gm--transcript:KRH77397	ZA--ZaA1_C09.Contig1687.6
Gm--transcript:KRH77398	ZA--ZaA1_C09.Contig1687.8
Gm--transcript:KRH77399	ZA--ZaA1_C09.Contig1687.11
Gm--transcript:KRH77404	ZA--ZaA1_C09.Contig1687.15
Gm--transcript:KRH77406	ZA--ZaA1_C09.Contig1687.18
Gm--transcript:KRH77415	ZA--ZaA1_C09.Contig1687.19
Gm--transcript:KRH77421	ZA--ZaA1_C09.Contig1687.21
Gm--transcript:KRH77271	ZA--ZaA1_C09.Contig1015.42
Gm--transcript:KRH77275	ZA--ZaA1_C09.Contig1015.41
Gm--transcript:KRH77295	ZA--ZaA1_C09.Contig1015.38
Gm--transcript:KRH77297	ZA--ZaA1_C09.Contig1015.37
Gm--transcript:KRH77299	ZA--ZaA1_C09.Contig1015.35
Gm--transcript:KRH77304	ZA--ZaA1_C09.Contig1015.34
Gm--transcript:KRH77335	ZA--ZaA1_C09.Contig1015.26
Gm--transcript:KRH77337	ZA--ZaA1_C09.Contig1015.23
Gm--transcript:KRH77342	ZA--ZaA1_C09.Contig1015.22
Gm--transcript:KRH77353	ZA--ZaA1_C09.Contig1015.21
Gm--transcript:KRH77359	ZA--ZaA1_C09.Contig1015.20
Gm--transcript:KRH77360	ZA--ZaA1_C09.Contig1015.19
Gm--transcript:KRH77361	ZA--ZaA1_C09.Contig1015.18
Gm--transcript:KRH77365	ZA--ZaA1_C09.Contig1015.16
Gm--transcript:KRH77373	ZA--ZaA1_C09.Contig1015.15
Gm--transcript:KRH77380	ZA--ZaA1_C09.Contig1015.13
Gm--transcript:KRH77404	ZA--ZaA1_C09.Contig1687.15
Gm--transcript:KRH77430	ZA--ZaA1_C09.Contig2373.13
Gm--transcript:KRH77432	ZA--ZaA1_C09.Contig2373.12
Gm--transcript:KRH77439	ZA--ZaA1_C09.Contig2373.10
Gm--transcript:KRH77443	ZA--ZaA1_C09.Contig2373.9
Gm--transcript:KRH77446	ZA--ZaA1_C09.Contig2373.6
Gm--transcript:KRH77450	ZA--ZaA1_C09.Contig2373.5
Gm--transcript:KRH77456	ZA--ZaA1_C09.Contig2373.4
Gm--transcript:KRH77460	ZA--ZaA1_C09.Contig2373.3
Gm--transcript:KRH77484	ZA--ZaA1_C06.Contig26.8.11
Gm--transcript:KRH77502	ZA--ZaA1_C09.Contig821.2
Gm--transcript:KRH77335	ZA--ZaA2_C07.Contig33.6.14
Gm--transcript:KRH77337	ZA--ZaA2_C07.Contig33.6.12
Gm--transcript:KRH77342	ZA--ZaA2_C07.Contig33.6.11
Gm--transcript:KRH77353	ZA--ZaA2_C07.Contig33.6.10
Gm--transcript:KRH77359	ZA--ZaA2_C07.Contig33.6.9
Gm--transcript:KRH77360	ZA--ZaA2_C07.Contig33.6.8
Gm--transcript:KRH77361	ZA--ZaA2_C07.Contig33.6.7
Gm--transcript:KRH77365	ZA--ZaA2_C07.Contig33.6.5
Gm--transcript:KRH77373	ZA--ZaA1_C09.Contig1015.34
Gm--transcript:KRH77382	ZA--ZaA1_C09.Contig1015.14
Gm--transcript:KRH74936	ZA--ZaA1_C09.Contig821.16
Gm--transcript:KRH74954	ZA--ZaA1_C09.Contig821.20
Gm--transcript:KRH74981	ZA--ZaA1_C09.Contig821.22
Gm--transcript:KRH75003	ZA--ZaA1_C09.Contig821.24
Gm--transcript:KRH75014	ZA--ZaA1_C09.Contig821.25
Gm--transcript:KRH75030	ZA--ZaA1_C09.Contig821.32
Gm--transcript:KRH76682	ZA--ZaA1_C10.Contig413.128
Gm--transcript:KRH76683	ZA--ZaA1_C10.Contig413.126
Gm--transcript:KRH76685	ZA--ZaA1_C10.Contig413.121
Gm--transcript:KRH76706	ZA--ZaA1_C10.Contig413.117
Gm--transcript:KRH76717	ZA--ZaA1_C10.Contig413.110
Gm--transcript:KRH76737	ZA--ZaA1_C10.Contig413.101
Gm--transcript:KRH76740	ZA--ZaA1_C10.Contig413.84
Gm--transcript:KRH76741	ZA--ZaA1_C10.Contig413.83
Gm--transcript:KRH76746	ZA--ZaA1_C10.Contig413.77
Gm--transcript:KRH76753	ZA--ZaA1_C10.Contig413.75
Gm--transcript:KRH76755	ZA--ZaA1_C10.Contig413.72
Gm--transcript:KRH76760	ZA--ZaA1_C10.Contig413.71
Gm--transcript:KRH76778	ZA--ZaA1_C10.Contig413.67
Gm--transcript:KRH76785	ZA--ZaA1_C10.Contig413.62
Gm--transcript:KRH76792	ZA--ZaA1_C10.Contig413.43
Gm--transcript:KRH76829	ZA--ZaA1_C10.Contig413.32
Gm--transcript:KRH76843	ZA--ZaA1_C10.Contig413.31
Gm--transcript:KRH76864	ZA--ZaA1_C10.Contig413.25
Gm--transcript:KRH76874	ZA--ZaA1_C10.Contig413.21
Gm--transcript:KRH76876	ZA--ZaA1_C10.Contig413.15
Gm--transcript:KRH76877	ZA--ZaA1_C10.Contig413.14
Gm--transcript:KRH76891	ZA--ZaA1_C10.Contig413.12
Gm--transcript:KRH76922	ZA--ZaA1_C10.Contig869.1
Gm--transcript:KRH76925	ZA--ZaA1_C10.Contig869.6
Gm--transcript:KRH76928	ZA--ZaA1_C10.Contig869.8
Gm--transcript:KRH74253	ZA--ZaA1_C10.Contig286.62
Gm--transcript:KRH74281	ZA--ZaA1_C10.Contig286.59
Gm--transcript:KRH74283	ZA--ZaA1_C10.Contig286.56
Gm--transcript:KRH74286	ZA--ZaA1_C10.Contig286.55
Gm--transcript:KRH74291	ZA--ZaA1_C10.Contig286.53
Gm--transcript:KRH74300	ZA--ZaA1_C10.Contig286.52
Gm--transcript:KRH74305	ZA--ZaA1_C10.Contig286.51
Gm--transcript:KRH74316	ZA--ZaA1_C10.Contig286.49
Gm--transcript:KRH74331	ZA--ZaA1_C10.Contig286.46
Gm--transcript:KRH74335	ZA--ZaA1_C10.Contig286.44
Gm--transcript:KRH74339	ZA--ZaA1_C10.Contig286.42
Gm--transcript:KRH74344	ZA--ZaA1_C10.Contig286.41
Gm--transcript:KRH74349	ZA--ZaA1_C10.Contig286.40
Gm--transcript:KRH74351	ZA--ZaA1_C10.Contig286.39
Gm--transcript:KRH74352	ZA--ZaA1_C10.Contig286.37
Gm--transcript:RCW19549	ZA--ZaA1_C10.Contig286.34
Gm--transcript:KRH74371	ZA--ZaA1_C10.Contig286.31
Gm--transcript:KRH74376	ZA--ZaA1_C10.Contig286.29
Gm--transcript:KRH74394	ZA--ZaA1_C10.Contig286.26
Gm--transcript:KRH77065	ZA--ZaA1_C10.Contig534.113
Gm--transcript:KRH77066	ZA--ZaA1_C10.Contig534.112
Gm--transcript:KRH77093	ZA--ZaA1_C10.Contig534.102
Gm--transcript:KRH77108	ZA--ZaA1_C10.Contig534.97
Gm--transcript:KRH77118	ZA--ZaA1_C10.Contig534.91
Gm--transcript:KRH77121	ZA--ZaA1_C10.Contig534.90
Gm--transcript:KRH77151	ZA--ZaA1_C10.Contig534.78
Gm--transcript:KRH77158	ZA--ZaA1_C10.Contig534.71
Gm--transcript:KRH77161	ZA--ZaA1_C10.Contig534.70
Gm--transcript:KRH77163	ZA--ZaA1_C10.Contig534.68
Gm--transcript:KRH77167	ZA--ZaA1_C10.Contig534.59
Gm--transcript:KRH77169	ZA--ZaA1_C10.Contig534.58
Gm--transcript:KRH77172	ZA--ZaA1_C10.Contig534.57
Gm--transcript:KRH77175	ZA--ZaA1_C10.Contig534.53
Gm--transcript:KRH76405	ZA--ZaA1_C10.Contig286.13
Gm--transcript:KRH76413	ZA--ZaA1_C10.Contig286.10
Gm--transcript:KRH76415	ZA--ZaA1_C10.Contig286.9
Gm--transcript:KRH76416	ZA--ZaA1_C10.Contig286.8
Gm--transcript:KRH76419	ZA--ZaA1_C10.Contig286.4
Gm--transcript:KRH76424	ZA--ZaA1_C10.Contig286.3
Gm--transcript:KRH76427	ZA--ZaA1_C10.Contig286.1
Gm--transcript:KRH76443	ZA--ZaA1_C10.Contig877.6
Gm--transcript:KRH76445	ZA--ZaA1_C10.Contig877.7
Gm--transcript:KRH76447	ZA--ZaA1_C10.Contig877.10
Gm--transcript:KRH77003	ZA--ZaA1_C10.Contig392.2
Gm--transcript:KRH77006	ZA--ZaA1_C10.Contig392.3
Gm--transcript:KRH77007	ZA--ZaA1_C10.Contig392.5
Gm--transcript:KRH77013	ZA--ZaA1_C10.Contig392.12
Gm--transcript:KRH77034	ZA--ZaA1_C10.Contig392.19
Gm--transcript:KRH77042	ZA--ZaA1_C10.Contig392.26
Gm--transcript:KRH77049	ZA--ZaA1_C10.Contig392.30
Gm--transcript:KRH77050	ZA--ZaA1_C10.Contig392.32
Gm--transcript:KRH77058	ZA--ZaA1_C10.Contig392.36
Gm--transcript:KRH74397	ZA--ZaA1_C10.Contig534.51
Gm--transcript:KRH74430	ZA--ZaA1_C10.Contig534.40
Gm--transcript:KRH74431	ZA--ZaA1_C10.Contig534.38
Gm--transcript:KRH74436	ZA--ZaA1_C10.Contig534.37
Gm--transcript:KRH74438	ZA--ZaA1_C10.Contig534.36
Gm--transcript:KRH74455	ZA--ZaA1_C10.Contig534.26
Gm--transcript:KRH76829	ZA--ZaA1_C10.Contig869.39
Gm--transcript:KRH76843	ZA--ZaA1_C10.Contig869.38
Gm--transcript:KRH76864	ZA--ZaA1_C10.Contig869.32
Gm--transcript:KRH76874	ZA--ZaA1_C10.Contig869.28
Gm--transcript:KRH76877	ZA--ZaA1_C10.Contig869.22
Gm--transcript:KRH76891	ZA--ZaA1_C10.Contig869.19
Gm--transcript:KRH76945	ZA--ZaA1_C11.Contig190.63
Gm--transcript:KRH76947	ZA--ZaA1_C11.Contig190.62
Gm--transcript:KRH76956	ZA--ZaA1_C11.Contig190.61
Gm--transcript:KRH76990	ZA--ZaA1_C11.Contig190.56
Gm--transcript:KRH76992	ZA--ZaA1_C11.Contig190.52
Gm--transcript:KRH76993	ZA--ZaA1_C11.Contig190.49
Gm--transcript:KRH76999	ZA--ZaA1_C11.Contig190.42
Gm--transcript:KRH77017	ZA--ZaA1_C11.Contig190.35
Gm--transcript:KRH77032	ZA--ZaA1_C11.Contig190.31
Gm--transcript:KRH77040	ZA--ZaA1_C11.Contig190.29
Gm--transcript:KRH77050	ZA--ZaA1_C11.Contig190.28
Gm--transcript:KRH75749	ZA--ZaA1_C11.Contig1801.28
Gm--transcript:KRH75756	ZA--ZaA1_C11.Contig1801.26
Gm--transcript:KRH75759	ZA--ZaA1_C11.Contig1801.24
Gm--transcript:KRH75779	ZA--ZaA1_C11.Contig1801.22
Gm--transcript:KRH75796	ZA--ZaA1_C11.Contig1801.20
Gm--transcript:KRH75799	ZA--ZaA1_C11.Contig1801.18
Gm--transcript:KRH75819	ZA--ZaA1_C11.Contig1801.14
Gm--transcript:KRH75828	ZA--ZaA1_C11.Contig1801.13
Gm--transcript:KRH75829	ZA--ZaA1_C11.Contig1801.12
Gm--transcript:KRH75835	ZA--ZaA1_C11.Contig1801.7
Gm--transcript:KRH77376	ZA--ZaA1_C12.Contig273.18
Gm--transcript:KRH77424	ZA--ZaA1_C12.Contig170.8
Gm--transcript:KRH77426	ZA--ZaA1_C12.Contig170.11
Gm--transcript:KRH77430	ZA--ZaA1_C12.Contig170.12
Gm--transcript:KRH77432	ZA--ZaA1_C12.Contig170.13
Gm--transcript:KRH77435	ZA--ZaA1_C12.Contig170.16
Gm--transcript:KRH77442	ZA--ZaA1_C12.Contig170.18
Gm--transcript:KRH77446	ZA--ZaA1_C12.Contig170.24
Gm--transcript:KRH77458	ZA--ZaA1_C12.Contig170.28
Gm--transcript:KRH77459	ZA--ZaA1_C12.Contig170.30
Gm--transcript:KRH77461	ZA--ZaA1_C12.Contig170.32
Gm--transcript:KRH77462	ZA--ZaA1_C12.Contig170.34
Gm--transcript:KRH77467	ZA--ZaA1_C12.Contig170.36
Gm--transcript:KRH77471	ZA--ZaA1_C12.Contig170.37
Gm--transcript:KRH77472	ZA--ZaA1_C12.Contig170.38
Gm--transcript:KRH77474	ZA--ZaA1_C12.Contig170.39
Gm--transcript:KRH77477	ZA--ZaA1_C12.Contig170.41
Gm--transcript:KRH77483	ZA--ZaA1_C12.Contig170.42
Gm--transcript:KRH77264	ZA--ZaA1_C12.Contig254.61
Gm--transcript:KRH77270	ZA--ZaA1_C12.Contig254.58
Gm--transcript:KRH77272	ZA--ZaA1_C12.Contig254.50
Gm--transcript:KRH77273	ZA--ZaA1_C12.Contig254.49
Gm--transcript:KRH77277	ZA--ZaA1_C12.Contig254.43
Gm--transcript:KRH77279	ZA--ZaA1_C12.Contig254.42
Gm--transcript:KRH77285	ZA--ZaA1_C12.Contig254.39
Gm--transcript:KRH77290	ZA--ZaA1_C12.Contig254.38
Gm--transcript:KRH77296	ZA--ZaA1_C12.Contig254.32
Gm--transcript:KRH77299	ZA--ZaA1_C12.Contig254.31
Gm--transcript:KRH77301	ZA--ZaA1_C12.Contig254.29
Gm--transcript:KRH77304	ZA--ZaA1_C12.Contig254.28
Gm--transcript:KRH77306	ZA--ZaA1_C12.Contig254.27
Gm--transcript:KRH77310	ZA--ZaA1_C12.Contig254.25
Gm--transcript:KRH77314	ZA--ZaA1_C12.Contig254.22
Gm--transcript:KRH77513	ZA--ZaA1_C12.Contig1148.38
Gm--transcript:KRH77515	ZA--ZaA1_C12.Contig1148.37
Gm--transcript:KRH77520	ZA--ZaA1_C12.Contig1148.33
Gm--transcript:KRH77525	ZA--ZaA1_C12.Contig1148.32
Gm--transcript:KRH77527	ZA--ZaA1_C12.Contig1148.31
Gm--transcript:KRH77533	ZA--ZaA1_C12.Contig1148.29
Gm--transcript:KRH77323	ZA--ZaA1_C12.Contig170.7
Gm--transcript:KRH77327	ZA--ZaA1_C12.Contig170.5
Gm--transcript:KRH77330	ZA--ZaA1_C12.Contig170.3
Gm--transcript:KRH77331	ZA--ZaA1_C12.Contig170.1
Gm--transcript:KRH77332	ZA--ZaA1_C12.Contig273.2
Gm--transcript:KRH77335	ZA--ZaA1_C12.Contig273.3
Gm--transcript:KRH77337	ZA--ZaA1_C12.Contig273.7
Gm--transcript:KRH77353	ZA--ZaA1_C12.Contig273.9
Gm--transcript:KRH77356	ZA--ZaA1_C12.Contig273.10
Gm--transcript:KRH77357	ZA--ZaA1_C12.Contig273.11
Gm--transcript:KRH77360	ZA--ZaA1_C12.Contig273.12
Gm--transcript:KRH77364	ZA--ZaA1_C12.Contig273.13
Gm--transcript:KRH77367	ZA--ZaA1_C12.Contig273.15
Gm--transcript:KRH77373	ZA--ZaA1_C12.Contig273.17
Gm--transcript:KRH77376	ZA--ZaA1_C12.Contig273.18
Gm--transcript:KRH77377	ZA--ZaA1_C12.Contig273.19
Gm--transcript:KRH77379	ZA--ZaA1_C12.Contig273.20
Gm--transcript:KRH77382	ZA--ZaA1_C12.Contig273.22
Gm--transcript:KRH77393	ZA--ZaA1_C12.Contig273.31
Gm--transcript:KRH77394	ZA--ZaA1_C12.Contig273.32
Gm--transcript:KRH77399	ZA--ZaA1_C12.Contig254.3
Gm--transcript:KRH77402	ZA--ZaA1_C12.Contig254.7
Gm--transcript:KRH77404	ZA--ZaA1_C12.Contig254.8
Gm--transcript:KRH77406	ZA--ZaA1_C12.Contig254.14
Gm--transcript:KRH77409	ZA--ZaA1_C12.Contig254.15
Gm--transcript:KRH77411	ZA--ZaA1_C12.Contig254.16
Gm--transcript:KRH77420	ZA--ZaA1_C12.Contig254.19
Gm--transcript:KRH77421	ZA--ZaA1_C12.Contig254.20
Gm--transcript:KRH77533	ZA--ZaA1_C12.Contig1148.29
Gm--transcript:KRH77546	ZA--ZaA1_C12.Contig1148.39
Gm--transcript:RCW19576	ZA--ZaA1_C12.Contig1148.44
Gm--transcript:KRH77555	ZA--ZaA1_C12.Contig1148.45
Gm--transcript:KRH77559	ZA--ZaA1_C12.Contig1148.47
Gm--transcript:KRH77564	ZA--ZaA1_C12.Contig1148.51
Gm--transcript:KRH77565	ZA--ZaA1_C12.Contig1148.56
Gm--transcript:KRH77570	ZA--ZaA1_C12.Contig1148.59
Gm--transcript:KRH77571	ZA--ZaA1_C12.Contig1148.60
Gm--transcript:KRH77582	ZA--ZaA1_C12.Contig1148.61
Gm--transcript:KRH77585	ZA--ZaA1_C12.Contig1148.64
Gm--transcript:KRH77586	ZA--ZaA1_C12.Contig1148.65
Gm--transcript:KRH77596	ZA--ZaA1_C12.Contig1148.72
Gm--transcript:KRH77598	ZA--ZaA1_C12.Contig1148.75
Gm--transcript:KRH77599	ZA--ZaA1_C12.Contig1148.77
Gm--transcript:KRH77603	ZA--ZaA1_C12.Contig1148.78
Gm--transcript:KRH77610	ZA--ZaA1_C12.Contig1148.79
Gm--transcript:KRH77614	ZA--ZaA1_C12.Contig1148.81
Gm--transcript:KRH77618	ZA--ZaA1_C12.Contig1148.82
Gm--transcript:KRH77622	ZA--ZaA1_C12.Contig1148.85
Gm--transcript:KRH77624	ZA--ZaA1_C12.Contig1148.87
Gm--transcript:KRH77626	ZA--ZaA1_C12.Contig1148.92
Gm--transcript:KRH77631	ZA--ZaA1_C12.Contig1148.94
Gm--transcript:KRH77640	ZA--ZaA1_C12.Contig1148.98
Gm--transcript:KRH77642	ZA--ZaA1_C12.Contig1148.101
Gm--transcript:KRH77649	ZA--ZaA1_C12.Contig1148.102
Gm--transcript:KRH77660	ZA--ZaA1_C12.Contig1148.106
Gm--transcript:KRH77661	ZA--ZaA1_C12.Contig1148.107
Gm--transcript:KRH77533	ZA--ZaA1_C12.Contig2204.45
Gm--transcript:KRH77546	ZA--ZaA1_C12.Contig2204.37
Gm--transcript:RCW19576	ZA--ZaA1_C12.Contig2204.32
Gm--transcript:KRH77555	ZA--ZaA1_C12.Contig2204.31
Gm--transcript:KRH77559	ZA--ZaA1_C12.Contig2204.29
Gm--transcript:KRH77564	ZA--ZaA1_C12.Contig2204.25
Gm--transcript:KRH77565	ZA--ZaA1_C12.Contig2204.20
Gm--transcript:KRH77570	ZA--ZaA1_C12.Contig2204.18
Gm--transcript:KRH77571	ZA--ZaA1_C12.Contig2204.17
Gm--transcript:KRH77582	ZA--ZaA1_C12.Contig2204.16
Gm--transcript:KRH77585	ZA--ZaA1_C12.Contig2204.13
Gm--transcript:KRH77586	ZA--ZaA1_C12.Contig2204.12
Gm--transcript:KRH77596	ZA--ZaA1_C12.Contig2204.3
Gm--transcript:KRH74717	ZA--ZaA1_C12.Contig838.17
Gm--transcript:KRH74719	ZA--ZaA1_C12.Contig838.16
Gm--transcript:KRH74722	ZA--ZaA1_C12.Contig838.9
Gm--transcript:KRH74728	ZA--ZaA1_C12.Contig2204.70
Gm--transcript:KRH74760	ZA--ZaA1_C12.Contig2204.60
Gm--transcript:KRH74781	ZA--ZaA1_C12.Contig2204.59
Gm--transcript:KRH74782	ZA--ZaA1_C12.Contig2204.58
Gm--transcript:KRH74800	ZA--ZaA1_C12.Contig2204.57
Gm--transcript:KRH74804	ZA--ZaA1_C12.Contig2204.54
Gm--transcript:KRH74834	ZA--ZaA1_C12.Contig2204.51
Gm--transcript:KRH74850	ZA--ZaA1_C12.Contig2204.47
Gm--transcript:KRH74856	ZA--ZaA1_C12.Contig2204.46
Gm--transcript:KRH74728	ZA--ZaA1_C12.Contig1148.4
Gm--transcript:KRH74760	ZA--ZaA1_C12.Contig1148.14
Gm--transcript:KRH74781	ZA--ZaA1_C12.Contig1148.15
Gm--transcript:KRH74782	ZA--ZaA1_C12.Contig1148.16
Gm--transcript:KRH74800	ZA--ZaA1_C12.Contig1148.17
Gm--transcript:KRH74804	ZA--ZaA1_C12.Contig1148.20
Gm--transcript:KRH74825	ZA--ZaA1_C12.Contig1148.21
Gm--transcript:KRH74834	ZA--ZaA1_C12.Contig1148.23
Gm--transcript:KRH74850	ZA--ZaA1_C12.Contig1148.27
Gm--transcript:KRH74856	ZA--ZaA1_C12.Contig1148.28
Gm--transcript:KRH77271	ZA--ZaA1_C14.Contig84.254
Gm--transcript:KRH77272	ZA--ZaA1_C14.Contig84.256
Gm--transcript:KRH77273	ZA--ZaA1_C14.Contig84.257
Gm--transcript:KRH77275	ZA--ZaA1_C14.Contig84.260
Gm--transcript:KRH77277	ZA--ZaA1_C14.Contig84.261
Gm--transcript:KRH77285	ZA--ZaA1_C14.Contig84.265
Gm--transcript:KRH77290	ZA--ZaA1_C14.Contig84.266
Gm--transcript:KRH77293	ZA--ZaA1_C14.Contig84.267
Gm--transcript:KRH77294	ZA--ZaA1_C14.Contig84.273
Gm--transcript:KRH77296	ZA--ZaA1_C14.Contig84.275
Gm--transcript:KRH77297	ZA--ZaA1_C14.Contig84.276
Gm--transcript:KRH77299	ZA--ZaA1_C14.Contig84.278
Gm--transcript:KRH77301	ZA--ZaA1_C14.Contig84.280
Gm--transcript:KRH77306	ZA--ZaA1_C14.Contig84.282
Gm--transcript:KRH77307	ZA--ZaA1_C14.Contig84.286
Gm--transcript:KRH77313	ZA--ZaA1_C14.Contig84.288
Gm--transcript:KRH77314	ZA--ZaA1_C14.Contig84.292
Gm--transcript:KRH77318	ZA--ZaA1_C14.Contig84.293
Gm--transcript:KRH77319	ZA--ZaA1_C14.Contig84.295
Gm--transcript:KRH77323	ZA--ZaA1_C14.Contig84.297
Gm--transcript:KRH77325	ZA--ZaA1_C14.Contig84.298
Gm--transcript:KRH77327	ZA--ZaA1_C14.Contig84.299
Gm--transcript:KRH77331	ZA--ZaA1_C14.Contig84.303
Gm--transcript:KRH77332	ZA--ZaA1_C14.Contig84.304
Gm--transcript:KRH77336	ZA--ZaA1_C14.Contig84.307
Gm--transcript:KRH77337	ZA--ZaA1_C14.Contig84.312
Gm--transcript:KRH77341	ZA--ZaA1_C14.Contig84.315
Gm--transcript:KRH77344	ZA--ZaA1_C14.Contig84.316
Gm--transcript:KRH77347	ZA--ZaA1_C14.Contig84.318
Gm--transcript:KRH77348	ZA--ZaA1_C14.Contig84.319
Gm--transcript:KRH77353	ZA--ZaA1_C14.Contig84.320
Gm--transcript:KRH77356	ZA--ZaA1_C14.Contig84.321
Gm--transcript:KRH77358	ZA--ZaA1_C14.Contig84.322
Gm--transcript:KRH77359	ZA--ZaA1_C14.Contig84.323
Gm--transcript:KRH77360	ZA--ZaA1_C14.Contig84.324
Gm--transcript:KRH77361	ZA--ZaA1_C14.Contig84.325
Gm--transcript:KRH77364	ZA--ZaA1_C14.Contig84.329
Gm--transcript:KRH77365	ZA--ZaA1_C14.Contig84.330
Gm--transcript:KRH77373	ZA--ZaA1_C14.Contig84.333
Gm--transcript:KRH77376	ZA--ZaA1_C14.Contig84.336
Gm--transcript:KRH77379	ZA--ZaA1_C14.Contig84.338
Gm--transcript:KRH77382	ZA--ZaA1_C14.Contig84.340
Gm--transcript:KRH77393	ZA--ZaA1_C14.Contig84.349
Gm--transcript:KRH77394	ZA--ZaA1_C14.Contig84.350
Gm--transcript:KRH77397	ZA--ZaA1_C14.Contig84.360
Gm--transcript:KRH77399	ZA--ZaA1_C14.Contig84.367
Gm--transcript:KRH77402	ZA--ZaA1_C14.Contig84.369
Gm--transcript:KRH77403	ZA--ZaA1_C14.Contig84.372
Gm--transcript:KRH77404	ZA--ZaA1_C14.Contig84.375
Gm--transcript:KRH77406	ZA--ZaA1_C14.Contig84.387
Gm--transcript:KRH77409	ZA--ZaA1_C14.Contig84.388
Gm--transcript:KRH77411	ZA--ZaA1_C14.Contig84.389
Gm--transcript:KRH77421	ZA--ZaA1_C14.Contig84.393
Gm--transcript:KRH77422	ZA--ZaA1_C14.Contig84.396
Gm--transcript:KRH77423	ZA--ZaA1_C14.Contig84.397
Gm--transcript:KRH77424	ZA--ZaA1_C14.Contig84.398
Gm--transcript:KRH77426	ZA--ZaA1_C14.Contig84.401
Gm--transcript:KRH77428	ZA--ZaA1_C14.Contig84.402
Gm--transcript:KRH77429	ZA--ZaA1_C14.Contig84.403
Gm--transcript:KRH77430	ZA--ZaA1_C14.Contig84.404
Gm--transcript:KRH77432	ZA--ZaA1_C14.Contig84.405
Gm--transcript:KRH77435	ZA--ZaA1_C14.Contig84.408
Gm--transcript:KRH77437	ZA--ZaA1_C14.Contig84.409
Gm--transcript:KRH77439	ZA--ZaA1_C14.Contig84.410
Gm--transcript:KRH77441	ZA--ZaA1_C14.Contig84.411
Gm--transcript:KRH77442	ZA--ZaA1_C14.Contig84.412
Gm--transcript:KRH77450	ZA--ZaA1_C14.Contig84.421
Gm--transcript:KRH77456	ZA--ZaA1_C14.Contig84.423
Gm--transcript:KRH77458	ZA--ZaA1_C14.Contig84.424
Gm--transcript:KRH77459	ZA--ZaA1_C14.Contig84.426
Gm--transcript:KRH77460	ZA--ZaA1_C14.Contig84.427
Gm--transcript:KRH77461	ZA--ZaA1_C14.Contig84.428
Gm--transcript:KRH77464	ZA--ZaA1_C14.Contig84.431
Gm--transcript:KRH77467	ZA--ZaA1_C14.Contig84.433
Gm--transcript:KRH77471	ZA--ZaA1_C14.Contig84.434
Gm--transcript:KRH77472	ZA--ZaA1_C14.Contig84.437
Gm--transcript:KRH77477	ZA--ZaA1_C14.Contig84.440
Gm--transcript:KRH77478	ZA--ZaA1_C14.Contig84.442
Gm--transcript:KRH77481	ZA--ZaA1_C14.Contig84.444
Gm--transcript:KRH77483	ZA--ZaA1_C14.Contig84.445
Gm--transcript:KRH77484	ZA--ZaA1_C14.Contig84.446
Gm--transcript:KRH77492	ZA--ZaA1_C14.Contig84.455
Gm--transcript:KRH77494	ZA--ZaA1_C14.Contig84.457
Gm--transcript:KRH77498	ZA--ZaA1_C14.Contig84.458
Gm--transcript:KRH77502	ZA--ZaA1_C14.Contig84.464
Gm--transcript:KRH77506	ZA--ZaA1_C14.Contig84.469
Gm--transcript:KRH77513	ZA--ZaA1_C14.Contig1195.41
Gm--transcript:KRH77514	ZA--ZaA1_C14.Contig1195.40
Gm--transcript:KRH77515	ZA--ZaA1_C14.Contig1195.39
Gm--transcript:KRH77525	ZA--ZaA1_C14.Contig1195.36
Gm--transcript:KRH77527	ZA--ZaA1_C14.Contig1195.34
Gm--transcript:KRH77528	ZA--ZaA1_C14.Contig1195.32
Gm--transcript:KRH77532	ZA--ZaA1_C14.Contig1195.30
Gm--transcript:KRH77533	ZA--ZaA1_C14.Contig1195.29
Gm--transcript:KRH76177	ZA--ZaA1_C14.Contig84.362
Gm--transcript:KRH76182	ZA--ZaA1_C14.Contig84.364
Gm--transcript:KRH76196	ZA--ZaA1_C14.Contig84.371
Gm--transcript:KRH76209	ZA--ZaA1_C14.Contig84.384
Gm--transcript:KRH76252	ZA--ZaA1_C14.Contig84.391
Gm--transcript:KRH76269	ZA--ZaA1_C14.Contig84.400
Gm--transcript:KRH76289	ZA--ZaA1_C14.Contig84.404
Gm--transcript:KRH76291	ZA--ZaA1_C14.Contig84.405
Gm--transcript:KRH76295	ZA--ZaA1_C14.Contig84.407
Gm--transcript:KRH77527	ZA--ZaA1_C14.Contig1195.34
Gm--transcript:KRH77546	ZA--ZaA1_C14.Contig1195.43
Gm--transcript:KRH77547	ZA--ZaA1_C14.Contig1195.45
Gm--transcript:KRH77548	ZA--ZaA1_C14.Contig1195.46
Gm--transcript:RCW19576	ZA--ZaA1_C14.Contig1195.53
Gm--transcript:KRH77555	ZA--ZaA1_C14.Contig1195.54
Gm--transcript:KRH77557	ZA--ZaA1_C14.Contig1195.55
Gm--transcript:KRH77559	ZA--ZaA1_C14.Contig1195.59
Gm--transcript:KRH77561	ZA--ZaA1_C14.Contig1195.60
Gm--transcript:KRH77565	ZA--ZaA1_C14.Contig1195.65
Gm--transcript:KRH77567	ZA--ZaA1_C14.Contig1195.66
Gm--transcript:KRH77569	ZA--ZaA1_C14.Contig1195.67
Gm--transcript:KRH77571	ZA--ZaA1_C14.Contig1195.70
Gm--transcript:KRH77575	ZA--ZaA1_C14.Contig1195.71
Gm--transcript:KRH77577	ZA--ZaA1_C14.Contig1195.72
Gm--transcript:KRH77580	ZA--ZaA1_C14.Contig1195.73
Gm--transcript:KRH77582	ZA--ZaA1_C14.Contig1195.75
Gm--transcript:KRH77584	ZA--ZaA1_C14.Contig1195.76
Gm--transcript:KRH77586	ZA--ZaA1_C14.Contig1195.79
Gm--transcript:KRH77587	ZA--ZaA1_C14.Contig1195.88
Gm--transcript:KRH77589	ZA--ZaA1_C14.Contig1195.92
Gm--transcript:KRH77592	ZA--ZaA1_C14.Contig1195.96
Gm--transcript:KRH77593	ZA--ZaA1_C14.Contig1195.97
Gm--transcript:KRH77596	ZA--ZaA1_C14.Contig1195.100
Gm--transcript:KRH77598	ZA--ZaA1_C14.Contig1195.102
Gm--transcript:KRH77599	ZA--ZaA1_C14.Contig1195.104
Gm--transcript:KRH77600	ZA--ZaA1_C14.Contig1195.105
Gm--transcript:KRH77603	ZA--ZaA1_C14.Contig1195.106
Gm--transcript:KRH77614	ZA--ZaA1_C14.Contig1195.110
Gm--transcript:KRH77618	ZA--ZaA1_C14.Contig1195.111
Gm--transcript:KRH77620	ZA--ZaA1_C14.Contig1195.112
Gm--transcript:KRH77621	ZA--ZaA1_C14.Contig1195.118
Gm--transcript:KRH77622	ZA--ZaA1_C14.Contig1195.119
Gm--transcript:KRH77624	ZA--ZaA1_C14.Contig1195.121
Gm--transcript:KRH77629	ZA--ZaA1_C14.Contig1195.125
Gm--transcript:KRH77631	ZA--ZaA1_C14.Contig1195.127
Gm--transcript:KRH77632	ZA--ZaA1_C14.Contig1195.133
Gm--transcript:KRH77633	ZA--ZaA1_C14.Contig1195.134
Gm--transcript:KRH77634	ZA--ZaA1_C14.Contig1195.136
Gm--transcript:KRH77637	ZA--ZaA1_C14.Contig1195.138
Gm--transcript:KRH77640	ZA--ZaA1_C14.Contig1195.145
Gm--transcript:KRH77641	ZA--ZaA1_C14.Contig1195.147
Gm--transcript:KRH74522	ZA--ZaA1_C14.Contig84.154
Gm--transcript:KRH74528	ZA--ZaA1_C14.Contig84.149
Gm--transcript:KRH74530	ZA--ZaA1_C14.Contig84.148
Gm--transcript:KRH74531	ZA--ZaA1_C14.Contig84.147
Gm--transcript:KRH74540	ZA--ZaA1_C14.Contig84.141
Gm--transcript:KRH74545	ZA--ZaA1_C14.Contig84.140
Gm--transcript:KRH74546	ZA--ZaA1_C14.Contig84.139
Gm--transcript:KRH74550	ZA--ZaA1_C14.Contig84.128
Gm--transcript:KRH74554	ZA--ZaA1_C14.Contig84.118
Gm--transcript:KRH74562	ZA--ZaA1_C14.Contig84.117
Gm--transcript:KRH74570	ZA--ZaA1_C14.Contig84.109
Gm--transcript:KRH74592	ZA--ZaA1_C14.Contig84.97
Gm--transcript:KRH74596	ZA--ZaA1_C14.Contig84.95
Gm--transcript:KRH74605	ZA--ZaA1_C14.Contig84.90
Gm--transcript:KRH74615	ZA--ZaA1_C14.Contig84.81
Gm--transcript:KRH74621	ZA--ZaA1_C14.Contig84.79
Gm--transcript:RCW19552	ZA--ZaA1_C14.Contig84.75
Gm--transcript:KRH74660	ZA--ZaA1_C14.Contig84.71
Gm--transcript:KRH74672	ZA--ZaA1_C14.Contig84.70
Gm--transcript:KRH74679	ZA--ZaA1_C14.Contig84.66
Gm--transcript:KRH74694	ZA--ZaA1_C14.Contig84.60
Gm--transcript:KRH74701	ZA--ZaA1_C14.Contig84.51
Gm--transcript:KRH74702	ZA--ZaA1_C14.Contig84.50
Gm--transcript:KRH74717	ZA--ZaA1_C14.Contig84.47
Gm--transcript:KRH74719	ZA--ZaA1_C14.Contig84.44
Gm--transcript:KRH74738	ZA--ZaA1_C14.Contig84.32
Gm--transcript:KRH74756	ZA--ZaA1_C14.Contig84.17
Gm--transcript:KRH74760	ZA--ZaA1_C14.Contig84.13
Gm--transcript:KRH74766	ZA--ZaA1_C14.Contig84.12
Gm--transcript:KRH74782	ZA--ZaA1_C14.Contig84.7
Gm--transcript:KRH74791	ZA--ZaA1_C14.Contig1195.4
Gm--transcript:KRH74809	ZA--ZaA1_C14.Contig1195.9
Gm--transcript:KRH74825	ZA--ZaA1_C14.Contig1195.10
Gm--transcript:KRH74829	ZA--ZaA1_C14.Contig1195.11
Gm--transcript:KRH74834	ZA--ZaA1_C14.Contig1195.16
Gm--transcript:KRH74835	ZA--ZaA1_C14.Contig1195.19
Gm--transcript:KRH74852	ZA--ZaA1_C14.Contig1195.22
Gm--transcript:KRH74856	ZA--ZaA1_C14.Contig1195.27
Gm--transcript:KRH77729	ZA--ZaA1_C14.Contig465.24
Gm--transcript:KRH77734	ZA--ZaA1_C14.Contig465.16
Gm--transcript:KRH77736	ZA--ZaA1_C14.Contig465.15
Gm--transcript:KRH77737	ZA--ZaA1_C14.Contig465.12
Gm--transcript:KRH77740	ZA--ZaA1_C14.Contig465.11
Gm--transcript:KRH77742	ZA--ZaA1_C14.Contig465.10
Gm--transcript:KRH77753	ZA--ZaA1_C14.Contig465.9
Gm--transcript:KRH77754	ZA--ZaA1_C14.Contig465.8
Gm--transcript:KRH77755	ZA--ZaA1_C14.Contig465.7
Gm--transcript:KRH77203	ZA--ZaA1_C15.Contig1665.9
Gm--transcript:KRH77205	ZA--ZaA1_C15.Contig1665.7
Gm--transcript:KRH77206	ZA--ZaA1_C15.Contig1665.6
Gm--transcript:KRH77210	ZA--ZaA1_C15.Contig1665.5
Gm--transcript:KRH77212	ZA--ZaA1_C15.Contig1665.4
Gm--transcript:KRH77217	ZA--ZaA1_C15.Contig202.2
Gm--transcript:KRH77224	ZA--ZaA1_C15.Contig202.4
Gm--transcript:KRH77234	ZA--ZaA1_C15.Contig202.7
Gm--transcript:KRH77249	ZA--ZaA1_C15.Contig202.10
Gm--transcript:KRH77257	ZA--ZaA1_C15.Contig202.12
Gm--transcript:KRH75378	ZA--ZaA1_C15.Contig47.48
Gm--transcript:KRH75388	ZA--ZaA1_C15.Contig47.50
Gm--transcript:KRH75390	ZA--ZaA1_C15.Contig47.52
Gm--transcript:KRH75391	ZA--ZaA1_C15.Contig47.53
Gm--transcript:KRH75392	ZA--ZaA1_C15.Contig47.54
Gm--transcript:KRH75395	ZA--ZaA1_C15.Contig47.55
Gm--transcript:KRH74660	ZA--ZaA1_C15.Contig178.5
Gm--transcript:KRH74675	ZA--ZaA1_C15.Contig178.6
Gm--transcript:KRH74691	ZA--ZaA1_C15.Contig178.9
Gm--transcript:KRH74699	ZA--ZaA1_C15.Contig178.10
Gm--transcript:KRH74702	ZA--ZaA1_C15.Contig178.11
Gm--transcript:KRH74728	ZA--ZaA1_C15.Contig178.13
Gm--transcript:KRH74734	ZA--ZaA1_C15.Contig59.1
Gm--transcript:KRH74745	ZA--ZaA1_C15.Contig59.10
Gm--transcript:KRH74748	ZA--ZaA1_C15.Contig59.11
Gm--transcript:KRH74755	ZA--ZaA1_C15.Contig59.12
Gm--transcript:KRH75692	ZA--ZaA1_C16.Contig735.22
Gm--transcript:KRH75698	ZA--ZaA1_C16.Contig735.20
Gm--transcript:KRH75699	ZA--ZaA1_C16.Contig735.19
Gm--transcript:KRH75700	ZA--ZaA1_C16.Contig735.18
Gm--transcript:KRH75724	ZA--ZaA1_C16.Contig735.11
Gm--transcript:KRH75736	ZA--ZaA1_C16.Contig735.10
Gm--transcript:KRH75743	ZA--ZaA1_C16.Contig735.9
Gm--transcript:KRH75749	ZA--ZaA1_C16.Contig735.8
Gm--transcript:KRH75768	ZA--ZaA1_C16.Contig735.4
Gm--transcript:KRH75773	ZA--ZaA1_C16.Contig1174.1
Gm--transcript:KRH75774	ZA--ZaA1_C16.Contig1174.2
Gm--transcript:KRH75783	ZA--ZaA1_C16.Contig1174.3
Gm--transcript:KRH75785	ZA--ZaA1_C16.Contig1174.4
Gm--transcript:KRH75812	ZA--ZaA1_C16.Contig1174.7
Gm--transcript:KRH75819	ZA--ZaA1_C16.Contig1174.9
Gm--transcript:KRH75828	ZA--ZaA1_C16.Contig1174.11
Gm--transcript:KRH75829	ZA--ZaA1_C16.Contig1174.12
Gm--transcript:KRH75834	ZA--ZaA1_C16.Contig1174.14
Gm--transcript:KRH75836	ZA--ZaA1_C16.Contig1174.15
Gm--transcript:KRH75845	ZA--ZaA1_C16.Contig1174.16
Gm--transcript:KRH75860	ZA--ZaA1_C16.Contig1174.17
Gm--transcript:KRH76068	ZA--ZaA1_C16.Contig1641.33
Gm--transcript:KRH76069	ZA--ZaA1_C16.Contig1641.29
Gm--transcript:KRH76071	ZA--ZaA1_C16.Contig1641.22
Gm--transcript:KRH76075	ZA--ZaA1_C16.Contig1641.18
Gm--transcript:KRH76078	ZA--ZaA1_C16.Contig1641.14
Gm--transcript:KRH76095	ZA--ZaA1_C16.Contig1641.13
Gm--transcript:KRH76096	ZA--ZaA1_C16.Contig1641.12
Gm--transcript:KRH76098	ZA--ZaA1_C16.Contig1641.11
Gm--transcript:KRH76106	ZA--ZaA1_C16.Contig1641.5
Gm--transcript:KRH76111	ZA--ZaA1_C16.Contig1641.2
Gm--transcript:KRH75893	ZA--ZaA1_C16.Contig1050.16
Gm--transcript:KRH75923	ZA--ZaA1_C16.Contig1050.15
Gm--transcript:KRH75946	ZA--ZaA1_C16.Contig1050.13
Gm--transcript:KRH75950	ZA--ZaA1_C16.Contig1050.12
Gm--transcript:KRH75959	ZA--ZaA1_C16.Contig1050.10
Gm--transcript:KRH75965	ZA--ZaA1_C16.Contig1050.9
Gm--transcript:KRH75968	ZA--ZaA1_C16.Contig1050.6
Gm--transcript:KRH75989	ZA--ZaA1_C16.Contig1050.3
Gm--transcript:KRH76010	ZA--ZaA1_C16.Contig1641.35
Gm--transcript:KRH74854	ZA--ZaA1_C16.Contig3232.3
Gm--transcript:KRH74865	ZA--ZaA1_C16.Contig3232.10
Gm--transcript:KRH74885	ZA--ZaA1_C16.Contig3232.15
Gm--transcript:KRH74886	ZA--ZaA1_C16.Contig3232.16
Gm--transcript:KRH74892	ZA--ZaA1_C16.Contig3232.17
Gm--transcript:KRH74911	ZA--ZaA1_C16.Contig3232.22
Gm--transcript:RCW19554	ZA--ZaA1_C16.Contig3232.27
Gm--transcript:KRH76071	ZA--ZaA1_C16.Contig2702.14
Gm--transcript:KRH76075	ZA--ZaA1_C16.Contig2702.13
Gm--transcript:KRH76078	ZA--ZaA1_C16.Contig2702.11
Gm--transcript:KRH76096	ZA--ZaA1_C16.Contig2702.10
Gm--transcript:KRH76098	ZA--ZaA1_C16.Contig2702.9
Gm--transcript:KRH76102	ZA--ZaA1_C16.Contig2702.8
Gm--transcript:KRH76105	ZA--ZaA1_C16.Contig2702.6
Gm--transcript:KRH76106	ZA--ZaA1_C16.Contig2702.5
Gm--transcript:KRH76066	ZA--ZaA1_C16.Contig1050.24
Gm--transcript:KRH76084	ZA--ZaA1_C16.Contig89.118
Gm--transcript:KRH76117	ZA--ZaA1_C16.Contig89.107
Gm--transcript:KRH76123	ZA--ZaA1_C16.Contig89.103
Gm--transcript:KRH76125	ZA--ZaA1_C16.Contig89.102
Gm--transcript:KRH76129	ZA--ZaA1_C16.Contig89.101
Gm--transcript:KRH74186	ZA--ZaA1_C17.Contig774.44
Gm--transcript:KRH74187	ZA--ZaA1_C17.Contig774.43
Gm--transcript:KRH74196	ZA--ZaA1_C17.Contig774.37
Gm--transcript:KRH74207	ZA--ZaA1_C17.Contig774.36
Gm--transcript:KRH74249	ZA--ZaA1_C17.Contig774.34
Gm--transcript:KRH74263	ZA--ZaA1_C17.Contig774.29
Gm--transcript:KRH74273	ZA--ZaA1_C17.Contig774.26
Gm--transcript:KRH74278	ZA--ZaA1_C17.Contig774.12
Gm--transcript:KRH77406	ZA--ZaA1_C02.Contig12.9.50
Gm--transcript:KRH77409	ZA--ZaA1_C02.Contig12.9.49
Gm--transcript:KRH77411	ZA--ZaA1_C02.Contig12.9.48
Gm--transcript:KRH77415	ZA--ZaA1_C02.Contig12.9.46
Gm--transcript:KRH77421	ZA--ZaA1_C02.Contig12.9.42
Gm--transcript:KRH77422	ZA--ZaA1_C02.Contig12.9.39
Gm--transcript:KRH77424	ZA--ZaA1_C02.Contig12.9.38
Gm--transcript:KRH77426	ZA--ZaA1_C02.Contig12.9.35
Gm--transcript:KRH77428	ZA--ZaA1_C02.Contig12.9.34
Gm--transcript:KRH77429	ZA--ZaA1_C02.Contig12.9.33
Gm--transcript:KRH77430	ZA--ZaA1_C02.Contig12.9.32
Gm--transcript:KRH77432	ZA--ZaA1_C02.Contig12.9.31
Gm--transcript:KRH77435	ZA--ZaA1_C02.Contig12.9.28
Gm--transcript:KRH77437	ZA--ZaA1_C02.Contig12.9.27
Gm--transcript:KRH77439	ZA--ZaA1_C02.Contig12.9.26
Gm--transcript:KRH77441	ZA--ZaA1_C02.Contig12.9.25
Gm--transcript:KRH77442	ZA--ZaA1_C02.Contig12.9.24
Gm--transcript:KRH74121	ZA--ZaA1_C17.Contig147.13
Gm--transcript:KRH74132	ZA--ZaA1_C16.Contig23.9.50
Gm--transcript:KRH74134	ZA--ZaA1_C16.Contig23.9.47
Gm--transcript:KRH74138	ZA--ZaA1_C16.Contig23.9.46
Gm--transcript:KRH74139	ZA--ZaA1_C16.Contig23.9.45
Gm--transcript:KRH74141	ZA--ZaA1_C16.Contig23.9.42
Gm--transcript:KRH74145	ZA--ZaA1_C16.Contig23.9.38
Gm--transcript:KRH74148	ZA--ZaA1_C16.Contig23.9.33
Gm--transcript:KRH74121	ZA--ZaA1_C17.Contig2916.27
Gm--transcript:KRH74132	ZA--ZaA1_C17.Contig2916.18
Gm--transcript:KRH74134	ZA--ZaA1_C17.Contig2916.16
Gm--transcript:KRH74139	ZA--ZaA1_C17.Contig2916.15
Gm--transcript:KRH74141	ZA--ZaA1_C17.Contig2916.13
Gm--transcript:KRH74145	ZA--ZaA1_C17.Contig2916.9
Gm--transcript:KRH76237	ZA--ZaA1_C02.Contig12.9.46
Gm--transcript:KRH76252	ZA--ZaA1_C02.Contig12.9.44
Gm--transcript:KRH76269	ZA--ZaA1_C02.Contig12.9.36
Gm--transcript:KRH76289	ZA--ZaA1_C02.Contig12.9.32
Gm--transcript:KRH76291	ZA--ZaA1_C02.Contig12.9.31
Gm--transcript:KRH76295	ZA--ZaA1_C02.Contig12.9.29
Gm--transcript:KRH76132	ZA--ZaA1_C18.Contig390.76
Gm--transcript:KRH76139	ZA--ZaA1_C18.Contig390.73
Gm--transcript:KRH76158	ZA--ZaA1_C18.Contig390.71
Gm--transcript:KRH76167	ZA--ZaA1_C18.Contig390.68
Gm--transcript:KRH76184	ZA--ZaA1_C18.Contig390.67
Gm--transcript:KRH76191	ZA--ZaA1_C18.Contig390.66
Gm--transcript:KRH76209	ZA--ZaA1_C18.Contig390.65
Gm--transcript:KRH76252	ZA--ZaA1_C18.Contig390.63
Gm--transcript:KRH76257	ZA--ZaA1_C18.Contig390.62
Gm--transcript:KRH76264	ZA--ZaA1_C18.Contig390.61
Gm--transcript:KRH76286	ZA--ZaA1_C18.Contig390.59
Gm--transcript:KRH76289	ZA--ZaA1_C18.Contig390.58
Gm--transcript:KRH74456	ZA--ZaA1_C19.Contig2878.11
Gm--transcript:RCW19550	ZA--ZaA1_C19.Contig1874.1
Gm--transcript:KRH74476	ZA--ZaA1_C19.Contig1874.2
Gm--transcript:KRH74477	ZA--ZaA1_C19.Contig1874.3
Gm--transcript:KRH74478	ZA--ZaA1_C19.Contig1874.4
Gm--transcript:RCW19551	ZA--ZaA1_C19.Contig1874.6
Gm--transcript:KRH74482	ZA--ZaA1_C19.Contig1874.8
Gm--transcript:KRH74483	ZA--ZaA1_C19.Contig1874.9
Gm--transcript:KRH74487	ZA--ZaA1_C19.Contig1874.10
Gm--transcript:KRH74492	ZA--ZaA1_C19.Contig1874.12
Gm--transcript:KRH74494	ZA--ZaA1_C19.Contig1874.13
Gm--transcript:KRH74496	ZA--ZaA1_C19.Contig1874.14
Gm--transcript:KRH74498	ZA--ZaA1_C19.Contig1874.15
Gm--transcript:KRH74499	ZA--ZaA1_C19.Contig1874.16
Gm--transcript:KRH74501	ZA--ZaA1_C19.Contig1874.17
Gm--transcript:KRH74502	ZA--ZaA1_C19.Contig1874.19
Gm--transcript:KRH74503	ZA--ZaA1_C19.Contig1874.20
Gm--transcript:KRH74509	ZA--ZaA1_C19.Contig1874.24
Gm--transcript:KRH74510	ZA--ZaA1_C19.Contig1874.27
Gm--transcript:KRH74511	ZA--ZaA1_C19.Contig1874.28
Gm--transcript:KRH74512	ZA--ZaA1_C19.Contig1874.29
Gm--transcript:KRH74515	ZA--ZaA1_C19.Contig1874.33
Gm--transcript:KRH76654	ZA--ZaA1_C16.Contig14.6.67
Gm--transcript:KRH76656	ZA--ZaA1_C16.Contig14.6.63
Gm--transcript:KRH76658	ZA--ZaA1_C16.Contig14.6.62
Gm--transcript:KRH76665	ZA--ZaA1_C16.Contig14.6.61
Gm--transcript:KRH76683	ZA--ZaA1_C16.Contig14.6.57
Gm--transcript:KRH76688	ZA--ZaA1_C16.Contig14.6.56
Gm--transcript:KRH76698	ZA--ZaA1_C16.Contig14.6.54
Gm--transcript:KRH76704	ZA--ZaA1_C16.Contig14.6.53
Gm--transcript:KRH76708	ZA--ZaA1_C16.Contig14.6.51
Gm--transcript:KRH76729	ZA--ZaA1_C16.Contig14.6.50
Gm--transcript:KRH76769	ZA--ZaA1_C16.Contig14.8.43
Gm--transcript:KRH76714	ZA--ZaA1_C19.Contig778.3
Gm--transcript:KRH76744	ZA--ZaA1_C19.Contig705.8
Gm--transcript:KRH76747	ZA--ZaA1_C19.Contig705.10
Gm--transcript:KRH76753	ZA--ZaA1_C19.Contig705.14
Gm--transcript:KRH76758	ZA--ZaA1_C19.Contig705.15
Gm--transcript:KRH76766	ZA--ZaA1_C19.Contig705.16
Gm--transcript:KRH76772	ZA--ZaA1_C19.Contig705.18
Gm--transcript:KRH76778	ZA--ZaA1_C19.Contig705.19
Gm--transcript:KRH76779	ZA--ZaA1_C19.Contig705.20
Gm--transcript:KRH76781	ZA--ZaA1_C19.Contig705.21
Gm--transcript:KRH76785	ZA--ZaA1_C19.Contig705.22
Gm--transcript:KRH76796	ZA--ZaA1_C19.Contig2910.6
Gm--transcript:KRH76798	ZA--ZaA1_C19.Contig2910.5
Gm--transcript:KRH76800	ZA--ZaA1_C19.Contig2910.3
Gm--transcript:KRH76802	ZA--ZaA1_C19.Contig2910.2
Gm--transcript:KRH76805	ZA--ZaA1_C19.Contig2910.1
Gm--transcript:KRH76843	ZA--ZaA1_C19.Contig1189.13
Gm--transcript:KRH76844	ZA--ZaA1_C19.Contig1189.12
Gm--transcript:KRH76852	ZA--ZaA1_C19.Contig1189.11
Gm--transcript:KRH76854	ZA--ZaA1_C19.Contig1189.9
Gm--transcript:KRH76855	ZA--ZaA1_C19.Contig1189.6
Gm--transcript:KRH76863	ZA--ZaA1_C19.Contig1189.3
Gm--transcript:KRH76864	ZA--ZaA1_C19.Contig1189.2
Gm--transcript:KRH76865	ZA--ZaA1_C19.Contig1189.1
Gm--transcript:KRH76935	ZA--ZaA2_C01.Contig13.3.2
Gm--transcript:KRH76937	ZA--ZaA2_C01.Contig13.3.3
Gm--transcript:KRH76951	ZA--ZaA2_C01.Contig13.3.5
Gm--transcript:KRH76953	ZA--ZaA2_C01.Contig13.3.7
Gm--transcript:KRH76964	ZA--ZaA2_C01.Contig13.3.11
Gm--transcript:KRH76968	ZA--ZaA2_C01.Contig13.3.12
Gm--transcript:KRH76987	ZA--ZaA2_C01.Contig13.3.13
Gm--transcript:KRH76998	ZA--ZaA1_C19.Contig1669.11
Gm--transcript:KRH76999	ZA--ZaA1_C19.Contig1669.10
Gm--transcript:KRH77000	ZA--ZaA1_C19.Contig1669.8
Gm--transcript:KRH77003	ZA--ZaA1_C19.Contig1669.7
Gm--transcript:KRH77004	ZA--ZaA1_C19.Contig1669.6
Gm--transcript:KRH77007	ZA--ZaA1_C19.Contig1669.5
Gm--transcript:KRH77008	ZA--ZaA1_C19.Contig1669.4
Gm--transcript:KRH77019	ZA--ZaA1_C19.Contig512.2
Gm--transcript:KRH77030	ZA--ZaA1_C19.Contig512.4
Gm--transcript:KRH77034	ZA--ZaA1_C19.Contig512.7
Gm--transcript:KRH77039	ZA--ZaA1_C19.Contig512.9
Gm--transcript:KRH77064	ZA--ZaA2_C05.Contig15.2.25
Gm--transcript:KRH77065	ZA--ZaA2_C05.Contig15.2.26
Gm--transcript:KRH76593	ZA--ZaA1_C16.Contig14.8.56
Gm--transcript:KRH76595	ZA--ZaA1_C16.Contig14.8.55
Gm--transcript:KRH76599	ZA--ZaA1_C16.Contig14.8.54
Gm--transcript:KRH76602	ZA--ZaA1_C16.Contig14.8.53
Gm--transcript:KRH76603	ZA--ZaA1_C16.Contig14.8.50
Gm--transcript:KRH76607	ZA--ZaA1_C16.Contig14.8.48
Gm--transcript:KRH76611	ZA--ZaA1_C16.Contig14.8.47
Gm--transcript:KRH76619	ZA--ZaA1_C16.Contig14.8.45
Gm--transcript:KRH76620	ZA--ZaA1_C16.Contig14.8.44
Gm--transcript:KRH76621	ZA--ZaA1_C16.Contig14.8.43
Gm--transcript:KRH76624	ZA--ZaA1_C16.Contig14.8.42
Gm--transcript:KRH76662	ZA--ZaA1_C16.Contig14.6.59
Gm--transcript:KRH76664	ZA--ZaA1_C16.Contig14.6.60
Gm--transcript:KRH76665	ZA--ZaA1_C16.Contig14.6.61
Gm--transcript:KRH76310	ZA--ZaA1_C20.Contig404.29
Gm--transcript:KRH76316	ZA--ZaA1_C20.Contig284.1
Gm--transcript:KRH76319	ZA--ZaA1_C20.Contig284.3
Gm--transcript:KRH76321	ZA--ZaA1_C20.Contig284.4
Gm--transcript:KRH76329	ZA--ZaA1_C20.Contig284.6
Gm--transcript:KRH76330	ZA--ZaA1_C20.Contig284.7
Gm--transcript:KRH76334	ZA--ZaA1_C20.Contig284.8
Gm--transcript:KRH74169	ZA--ZaA1_C20.Contig284.26
Gm--transcript:KRH74181	ZA--ZaA1_C20.Contig284.22
Gm--transcript:KRH74187	ZA--ZaA1_C20.Contig284.21
Gm--transcript:KRH74188	ZA--ZaA1_C20.Contig284.20
Gm--transcript:KRH74196	ZA--ZaA1_C20.Contig284.19
Gm--transcript:KRH74199	ZA--ZaA1_C20.Contig284.17
Gm--transcript:KRH74207	ZA--ZaA1_C20.Contig284.14
Gm--transcript:KRH74225	ZA--ZaA1_C20.Contig284.13
Gm--transcript:KRH74249	ZA--ZaA1_C20.Contig284.12
Gm--transcript:KRH74271	ZA--ZaA1_C20.Contig284.11
Gm--transcript:KRH74276	ZA--ZaA1_C20.Contig284.9
Gm--transcript:KRH77544	ZA--ZaA1_C21.Contig466.103
Gm--transcript:KRH77551	ZA--ZaA1_C21.Contig466.97
Gm--transcript:RCW19576	ZA--ZaA1_C21.Contig466.95
Gm--transcript:KRH77557	ZA--ZaA1_C21.Contig466.94
Gm--transcript:KRH77561	ZA--ZaA1_C21.Contig466.92
Gm--transcript:KRH77564	ZA--ZaA1_C21.Contig466.90
Gm--transcript:KRH77565	ZA--ZaA1_C21.Contig466.89
Gm--transcript:KRH77567	ZA--ZaA1_C21.Contig466.88
Gm--transcript:KRH77571	ZA--ZaA1_C21.Contig466.87
Gm--transcript:KRH77575	ZA--ZaA1_C21.Contig466.86
Gm--transcript:KRH77582	ZA--ZaA1_C21.Contig466.83
Gm--transcript:KRH77585	ZA--ZaA1_C21.Contig466.82
Gm--transcript:KRH77621	ZA--ZaA1_C21.Contig466.70
Gm--transcript:KRH77622	ZA--ZaA1_C21.Contig466.69
Gm--transcript:KRH77624	ZA--ZaA1_C21.Contig466.67
Gm--transcript:KRH77637	ZA--ZaA1_C21.Contig466.63
Gm--transcript:KRH77646	ZA--ZaA1_C21.Contig466.59
Gm--transcript:KRH77652	ZA--ZaA1_C21.Contig466.57
Gm--transcript:KRH77654	ZA--ZaA1_C21.Contig466.56
Gm--transcript:KRH77655	ZA--ZaA1_C21.Contig466.55
Gm--transcript:KRH77663	ZA--ZaA1_C21.Contig466.53
Gm--transcript:KRH76137	ZA--ZaA1_C21.Contig787.9
Gm--transcript:KRH76140	ZA--ZaA1_C21.Contig787.10
Gm--transcript:KRH76164	ZA--ZaA1_C21.Contig787.11
Gm--transcript:KRH76167	ZA--ZaA1_C21.Contig787.12
Gm--transcript:KRH76177	ZA--ZaA1_C21.Contig787.14
Gm--transcript:KRH76182	ZA--ZaA1_C21.Contig787.15
Gm--transcript:KRH76198	ZA--ZaA1_C21.Contig787.16
Gm--transcript:KRH76210	ZA--ZaA1_C21.Contig787.17
Gm--transcript:KRH76237	ZA--ZaA1_C21.Contig787.19
Gm--transcript:KRH76257	ZA--ZaA1_C21.Contig787.20
Gm--transcript:KRH76269	ZA--ZaA1_C21.Contig787.25
Gm--transcript:KRH76280	ZA--ZaA1_C21.Contig787.26
Gm--transcript:KRH76281	ZA--ZaA1_C21.Contig787.28
Gm--transcript:KRH76286	ZA--ZaA1_C21.Contig787.31
Gm--transcript:KRH76297	ZA--ZaA1_C21.Contig787.32
Gm--transcript:KRH74660	ZA--ZaA1_C21.Contig466.148
Gm--transcript:KRH74672	ZA--ZaA1_C21.Contig466.147
Gm--transcript:KRH74694	ZA--ZaA1_C21.Contig466.144
Gm--transcript:KRH74719	ZA--ZaA1_C21.Contig466.136
Gm--transcript:KRH74722	ZA--ZaA1_C21.Contig466.133
Gm--transcript:KRH74728	ZA--ZaA1_C21.Contig466.132
Gm--transcript:KRH74738	ZA--ZaA1_C21.Contig466.130
Gm--transcript:KRH74756	ZA--ZaA1_C21.Contig466.123
Gm--transcript:KRH74799	ZA--ZaA1_C21.Contig466.120
Gm--transcript:KRH74825	ZA--ZaA1_C21.Contig466.114
Gm--transcript:KRH74852	ZA--ZaA1_C21.Contig466.105
Gm--transcript:KRH76921	ZA--ZaA2_C05.Contig15.4.20
Gm--transcript:KRH76935	ZA--ZaA2_C05.Contig15.4.15
Gm--transcript:KRH76937	ZA--ZaA2_C05.Contig15.4.14
Gm--transcript:KRH76951	ZA--ZaA2_C05.Contig15.4.12
Gm--transcript:KRH76953	ZA--ZaA2_C05.Contig15.4.10
Gm--transcript:KRH76964	ZA--ZaA2_C05.Contig15.4.5
Gm--transcript:KRH76968	ZA--ZaA2_C05.Contig15.4.4
Gm--transcript:KRH76985	ZA--ZaA2_C05.Contig15.4.2
Gm--transcript:KRH77360	ZA--ZaA1_C21.Contig787.10
Gm--transcript:KRH77373	ZA--ZaA1_C21.Contig787.11
Gm--transcript:KRH77415	ZA--ZaA1_C21.Contig787.19
Gm--transcript:KRH77424	ZA--ZaA1_C21.Contig787.24
Gm--transcript:KRH77467	ZA--ZaA1_C21.Contig787.39
Gm--transcript:KRH77492	ZA--ZaA1_C21.Contig787.46
Gm--transcript:KRH77499	ZA--ZaA1_C21.Contig787.51
Gm--transcript:KRH77536	ZA--ZaA1_C21.Contig787.60
Gm--transcript:KRH77575	ZA--ZaA1_C21.Contig787.86
Gm--transcript:KRH75607	ZA--ZaA1_C22.Contig729.37
Gm--transcript:KRH75642	ZA--ZaA1_C22.Contig729.12
Gm--transcript:KRH75648	ZA--ZaA1_C22.Contig729.5
Gm--transcript:KRH75652	ZA--ZaA1_C22.Contig122.23
Gm--transcript:KRH75669	ZA--ZaA1_C22.Contig122.34
Gm--transcript:KRH75684	ZA--ZaA1_C22.Contig122.35
Gm--transcript:KRH75685	ZA--ZaA1_C22.Contig122.43
Gm--transcript:KRH75692	ZA--ZaA1_C22.Contig122.46
Gm--transcript:KRH75698	ZA--ZaA1_C22.Contig122.49
Gm--transcript:KRH75700	ZA--ZaA1_C22.Contig122.52
Gm--transcript:KRH75724	ZA--ZaA1_C22.Contig122.72
Gm--transcript:KRH75731	ZA--ZaA1_C22.Contig122.73
Gm--transcript:KRH75733	ZA--ZaA1_C22.Contig122.74
Gm--transcript:KRH75743	ZA--ZaA1_C22.Contig122.77
Gm--transcript:KRH75744	ZA--ZaA1_C22.Contig122.78
Gm--transcript:KRH75747	ZA--ZaA1_C22.Contig122.80
Gm--transcript:KRH75751	ZA--ZaA1_C22.Contig122.81
Gm--transcript:KRH75755	ZA--ZaA1_C22.Contig122.83
Gm--transcript:KRH75756	ZA--ZaA1_C22.Contig122.84
Gm--transcript:KRH75757	ZA--ZaA1_C22.Contig122.86
Gm--transcript:KRH75759	ZA--ZaA1_C22.Contig122.89
Gm--transcript:KRH75760	ZA--ZaA1_C22.Contig122.90
Gm--transcript:KRH75770	ZA--ZaA1_C22.Contig122.92
Gm--transcript:KRH75773	ZA--ZaA1_C22.Contig122.94
Gm--transcript:KRH75779	ZA--ZaA1_C22.Contig122.95
Gm--transcript:KRH75780	ZA--ZaA1_C22.Contig122.97
Gm--transcript:KRH75785	ZA--ZaA1_C22.Contig122.99
Gm--transcript:KRH75806	ZA--ZaA1_C22.Contig4914.4
Gm--transcript:KRH75828	ZA--ZaA1_C22.Contig1095.1
Gm--transcript:KRH75829	ZA--ZaA1_C22.Contig1095.2
Gm--transcript:KRH75833	ZA--ZaA1_C22.Contig1095.3
Gm--transcript:KRH75835	ZA--ZaA1_C22.Contig1095.4
Gm--transcript:KRH75836	ZA--ZaA1_C22.Contig1095.8
Gm--transcript:KRH75838	ZA--ZaA1_C22.Contig1095.9
Gm--transcript:KRH75859	ZA--ZaA1_C22.Contig1095.10
Gm--transcript:KRH75860	ZA--ZaA1_C22.Contig1095.11
Gm--transcript:KRH75861	ZA--ZaA1_C22.Contig1095.16
Gm--transcript:KRH75865	ZA--ZaA1_C22.Contig1095.17
Gm--transcript:KRH75874	ZA--ZaA1_C22.Contig1095.21
Gm--transcript:KRH75891	ZA--ZaA1_C22.Contig1095.24
Gm--transcript:KRH75965	ZA--ZaA1_C22.Contig1095.38
Gm--transcript:KRH75991	ZA--ZaA1_C22.Contig818.16
Gm--transcript:KRH75994	ZA--ZaA1_C22.Contig818.18
Gm--transcript:KRH75997	ZA--ZaA1_C22.Contig818.19
Gm--transcript:KRH75999	ZA--ZaA1_C22.Contig818.20
Gm--transcript:KRH76003	ZA--ZaA1_C22.Contig818.21
Gm--transcript:KRH76007	ZA--ZaA1_C22.Contig818.27
Gm--transcript:KRH76009	ZA--ZaA1_C22.Contig818.29
Gm--transcript:KRH76010	ZA--ZaA1_C22.Contig818.30
Gm--transcript:KRH76012	ZA--ZaA1_C22.Contig818.32
Gm--transcript:KRH76014	ZA--ZaA1_C22.Contig818.33
Gm--transcript:KRH76015	ZA--ZaA1_C22.Contig818.34
Gm--transcript:KRH76029	ZA--ZaA1_C22.Contig818.39
Gm--transcript:KRH76031	ZA--ZaA1_C22.Contig818.40
Gm--transcript:KRH76033	ZA--ZaA1_C22.Contig818.41
Gm--transcript:KRH76034	ZA--ZaA1_C22.Contig818.42
Gm--transcript:KRH76050	ZA--ZaA1_C22.Contig818.44
Gm--transcript:KRH76051	ZA--ZaA1_C22.Contig818.45
Gm--transcript:KRH76055	ZA--ZaA1_C22.Contig818.46
Gm--transcript:KRH76056	ZA--ZaA1_C22.Contig818.47
Gm--transcript:KRH76058	ZA--ZaA1_C22.Contig818.48
Gm--transcript:KRH76059	ZA--ZaA1_C22.Contig818.49
Gm--transcript:KRH76060	ZA--ZaA1_C22.Contig818.50
Gm--transcript:KRH76068	ZA--ZaA1_C22.Contig818.52
Gm--transcript:KRH76069	ZA--ZaA1_C22.Contig818.54
Gm--transcript:KRH76071	ZA--ZaA1_C22.Contig818.56
Gm--transcript:KRH76075	ZA--ZaA1_C22.Contig818.60
Gm--transcript:KRH76077	ZA--ZaA1_C22.Contig818.61
Gm--transcript:KRH76078	ZA--ZaA1_C22.Contig818.62
Gm--transcript:KRH76457	ZA--ZaA1_C22.Contig367.275
Gm--transcript:KRH76461	ZA--ZaA1_C22.Contig367.276
Gm--transcript:KRH76462	ZA--ZaA1_C22.Contig367.277
Gm--transcript:KRH76467	ZA--ZaA1_C22.Contig367.279
Gm--transcript:KRH76469	ZA--ZaA1_C22.Contig367.281
Gm--transcript:KRH76470	ZA--ZaA1_C22.Contig367.282
Gm--transcript:KRH76473	ZA--ZaA1_C22.Contig367.285
Gm--transcript:KRH76475	ZA--ZaA1_C22.Contig367.286
Gm--transcript:KRH76478	ZA--ZaA1_C22.Contig367.287
Gm--transcript:KRH75101	ZA--ZaA1_C22.Contig367.292
Gm--transcript:KRH75123	ZA--ZaA1_C22.Contig367.297
Gm--transcript:RCW19555	ZA--ZaA1_C22.Contig367.298
Gm--transcript:KRH75161	ZA--ZaA1_C22.Contig367.305
Gm--transcript:KRH75165	ZA--ZaA1_C22.Contig367.306
Gm--transcript:KRH75169	ZA--ZaA1_C22.Contig367.308
Gm--transcript:KRH75172	ZA--ZaA1_C22.Contig367.312
Gm--transcript:KRH75191	ZA--ZaA1_C22.Contig367.322
Gm--transcript:KRH74698	ZA--ZaA1_C22.Contig819.132
Gm--transcript:KRH74716	ZA--ZaA1_C22.Contig819.124
Gm--transcript:KRH74724	ZA--ZaA1_C22.Contig819.117
Gm--transcript:KRH74734	ZA--ZaA1_C22.Contig819.115
Gm--transcript:KRH74745	ZA--ZaA1_C22.Contig819.107
Gm--transcript:KRH74748	ZA--ZaA1_C22.Contig819.99
Gm--transcript:KRH74756	ZA--ZaA1_C22.Contig819.98
Gm--transcript:KRH74776	ZA--ZaA1_C22.Contig819.95
Gm--transcript:KRH74781	ZA--ZaA1_C22.Contig819.92
Gm--transcript:KRH74825	ZA--ZaA1_C22.Contig819.69
Gm--transcript:KRH74856	ZA--ZaA1_C22.Contig819.64
Gm--transcript:KRH74865	ZA--ZaA1_C22.Contig819.60
Gm--transcript:KRH74868	ZA--ZaA1_C22.Contig819.55
Gm--transcript:KRH74873	ZA--ZaA1_C22.Contig819.54
Gm--transcript:KRH74885	ZA--ZaA1_C22.Contig819.49
Gm--transcript:KRH74886	ZA--ZaA1_C22.Contig819.47
Gm--transcript:KRH74887	ZA--ZaA1_C22.Contig819.44
Gm--transcript:KRH74892	ZA--ZaA1_C22.Contig819.43
Gm--transcript:KRH74911	ZA--ZaA1_C22.Contig819.40
Gm--transcript:KRH74936	ZA--ZaA1_C22.Contig819.33
Gm--transcript:KRH74969	ZA--ZaA1_C22.Contig819.16
Gm--transcript:KRH76088	ZA--ZaA1_C22.Contig1963.51
Gm--transcript:KRH76094	ZA--ZaA1_C22.Contig1963.50
Gm--transcript:KRH76095	ZA--ZaA1_C22.Contig1963.49
Gm--transcript:KRH76096	ZA--ZaA1_C22.Contig1963.48
Gm--transcript:KRH76098	ZA--ZaA1_C22.Contig1963.47
Gm--transcript:KRH76102	ZA--ZaA1_C22.Contig1963.46
Gm--transcript:KRH76105	ZA--ZaA1_C22.Contig1963.40
Gm--transcript:KRH76106	ZA--ZaA1_C22.Contig1963.38
Gm--transcript:KRH76107	ZA--ZaA1_C22.Contig1963.36
Gm--transcript:KRH76113	ZA--ZaA1_C22.Contig1963.33
Gm--transcript:KRH76116	ZA--ZaA1_C22.Contig1963.32
Gm--transcript:KRH76117	ZA--ZaA1_C22.Contig1963.29
Gm--transcript:KRH76123	ZA--ZaA1_C22.Contig1963.26
Gm--transcript:KRH76125	ZA--ZaA1_C22.Contig1963.24
Gm--transcript:KRH76128	ZA--ZaA1_C22.Contig1963.21
Gm--transcript:KRH76129	ZA--ZaA1_C22.Contig1963.19
Gm--transcript:KRH75901	ZA--ZaA1_C22.Contig818.15
Gm--transcript:KRH75923	ZA--ZaA1_C22.Contig818.14
Gm--transcript:KRH75946	ZA--ZaA1_C22.Contig818.11
Gm--transcript:KRH75950	ZA--ZaA1_C22.Contig818.8
Gm--transcript:KRH75959	ZA--ZaA1_C22.Contig1095.40
Gm--transcript:KRH75963	ZA--ZaA1_C22.Contig1095.39
Gm--transcript:KRH75968	ZA--ZaA1_C22.Contig1095.33
Gm--transcript:KRH75974	ZA--ZaA1_C22.Contig1095.31
Gm--transcript:KRH75980	ZA--ZaA1_C22.Contig1095.28
Gm--transcript:KRH75989	ZA--ZaA1_C22.Contig1095.25
Gm--transcript:KRH75785	ZA--ZaA1_C22.Contig4914.17
Gm--transcript:KRH75786	ZA--ZaA1_C22.Contig4914.16
Gm--transcript:KRH75788	ZA--ZaA1_C22.Contig4914.15
Gm--transcript:KRH75790	ZA--ZaA1_C22.Contig4914.14
Gm--transcript:KRH75791	ZA--ZaA1_C22.Contig4914.13
Gm--transcript:KRH75793	ZA--ZaA1_C22.Contig4914.12
Gm--transcript:KRH75799	ZA--ZaA1_C22.Contig4914.8
Gm--transcript:KRH75801	ZA--ZaA1_C22.Contig4914.6
Gm--transcript:KRH75805	ZA--ZaA1_C22.Contig4914.5
Gm--transcript:KRH76457	ZA--ZaA1_C22.Contig819.172
Gm--transcript:KRH76461	ZA--ZaA1_C22.Contig819.171
Gm--transcript:KRH76462	ZA--ZaA1_C22.Contig819.170
Gm--transcript:KRH76467	ZA--ZaA1_C22.Contig819.168
Gm--transcript:KRH76469	ZA--ZaA1_C22.Contig819.166
Gm--transcript:KRH76470	ZA--ZaA1_C22.Contig819.165
Gm--transcript:KRH76473	ZA--ZaA1_C22.Contig819.162
Gm--transcript:KRH76475	ZA--ZaA1_C22.Contig819.161
Gm--transcript:KRH76478	ZA--ZaA1_C22.Contig819.160
Gm--transcript:KRH74638	ZA--ZaA1_C23.Contig274.256
Gm--transcript:KRH74644	ZA--ZaA1_C23.Contig274.255
Gm--transcript:KRH74645	ZA--ZaA1_C23.Contig274.254
Gm--transcript:KRH74651	ZA--ZaA1_C23.Contig274.253
Gm--transcript:KRH74672	ZA--ZaA1_C23.Contig274.251
Gm--transcript:KRH74675	ZA--ZaA1_C23.Contig274.250
Gm--transcript:KRH74690	ZA--ZaA1_C23.Contig274.249
Gm--transcript:KRH74691	ZA--ZaA1_C23.Contig274.248
Gm--transcript:KRH74694	ZA--ZaA1_C23.Contig274.247
Gm--transcript:KRH74698	ZA--ZaA1_C23.Contig274.246
Gm--transcript:KRH74699	ZA--ZaA1_C23.Contig274.243
Gm--transcript:KRH74700	ZA--ZaA1_C23.Contig274.242
Gm--transcript:KRH74701	ZA--ZaA1_C23.Contig274.241
Gm--transcript:KRH74711	ZA--ZaA1_C23.Contig274.240
Gm--transcript:KRH74712	ZA--ZaA1_C23.Contig274.239
Gm--transcript:KRH74716	ZA--ZaA1_C23.Contig274.238
Gm--transcript:KRH74717	ZA--ZaA1_C23.Contig274.237
Gm--transcript:KRH74718	ZA--ZaA1_C23.Contig274.236
Gm--transcript:KRH74719	ZA--ZaA1_C23.Contig274.235
Gm--transcript:KRH74722	ZA--ZaA1_C23.Contig274.234
Gm--transcript:KRH74724	ZA--ZaA1_C23.Contig274.233
Gm--transcript:KRH74727	ZA--ZaA1_C23.Contig274.230
Gm--transcript:KRH74728	ZA--ZaA1_C23.Contig274.229
Gm--transcript:KRH74734	ZA--ZaA1_C23.Contig274.227
Gm--transcript:KRH74738	ZA--ZaA1_C23.Contig274.226
Gm--transcript:KRH74743	ZA--ZaA1_C23.Contig274.224
Gm--transcript:KRH74745	ZA--ZaA1_C23.Contig274.222
Gm--transcript:KRH74755	ZA--ZaA1_C23.Contig274.220
Gm--transcript:KRH74759	ZA--ZaA1_C23.Contig274.219
Gm--transcript:KRH74760	ZA--ZaA1_C23.Contig274.218
Gm--transcript:KRH74776	ZA--ZaA1_C23.Contig274.216
Gm--transcript:KRH74780	ZA--ZaA1_C23.Contig274.215
Gm--transcript:KRH74785	ZA--ZaA1_C23.Contig274.213
Gm--transcript:KRH74787	ZA--ZaA1_C23.Contig274.211
Gm--transcript:KRH74791	ZA--ZaA1_C23.Contig274.210
Gm--transcript:KRH74800	ZA--ZaA1_C23.Contig274.209
Gm--transcript:KRH74804	ZA--ZaA1_C23.Contig274.208
Gm--transcript:KRH74809	ZA--ZaA1_C23.Contig274.203
Gm--transcript:KRH74814	ZA--ZaA1_C23.Contig274.202
Gm--transcript:KRH74825	ZA--ZaA1_C23.Contig274.199
Gm--transcript:KRH74829	ZA--ZaA1_C23.Contig274.198
Gm--transcript:KRH74830	ZA--ZaA1_C23.Contig274.197
Gm--transcript:KRH74831	ZA--ZaA1_C23.Contig274.195
Gm--transcript:KRH74835	ZA--ZaA1_C23.Contig274.194
Gm--transcript:KRH74846	ZA--ZaA1_C23.Contig274.193
Gm--transcript:KRH74848	ZA--ZaA1_C23.Contig274.191
Gm--transcript:KRH74850	ZA--ZaA1_C23.Contig274.190
Gm--transcript:KRH74852	ZA--ZaA1_C23.Contig274.189
Gm--transcript:KRH74856	ZA--ZaA1_C23.Contig274.188
Gm--transcript:KRH74866	ZA--ZaA1_C23.Contig274.187
Gm--transcript:KRH74869	ZA--ZaA1_C23.Contig274.185
Gm--transcript:KRH74877	ZA--ZaA1_C23.Contig274.182
Gm--transcript:KRH74882	ZA--ZaA1_C23.Contig274.181
Gm--transcript:KRH74885	ZA--ZaA1_C23.Contig274.180
Gm--transcript:KRH74886	ZA--ZaA1_C23.Contig274.179
Gm--transcript:KRH74887	ZA--ZaA1_C23.Contig274.178
Gm--transcript:KRH74890	ZA--ZaA1_C23.Contig274.177
Gm--transcript:KRH74891	ZA--ZaA1_C23.Contig274.176
Gm--transcript:KRH74899	ZA--ZaA1_C23.Contig274.175
Gm--transcript:KRH74903	ZA--ZaA1_C23.Contig274.174
Gm--transcript:KRH74907	ZA--ZaA1_C23.Contig274.173
Gm--transcript:KRH74908	ZA--ZaA1_C23.Contig274.172
Gm--transcript:KRH74924	ZA--ZaA1_C23.Contig274.170
Gm--transcript:KRH74933	ZA--ZaA1_C23.Contig274.169
Gm--transcript:KRH74943	ZA--ZaA1_C23.Contig274.165
Gm--transcript:KRH74950	ZA--ZaA1_C23.Contig274.164
Gm--transcript:KRH74954	ZA--ZaA1_C23.Contig274.161
Gm--transcript:KRH74964	ZA--ZaA1_C23.Contig274.160
Gm--transcript:KRH74965	ZA--ZaA1_C23.Contig274.159
Gm--transcript:KRH74968	ZA--ZaA1_C23.Contig274.158
Gm--transcript:KRH74986	ZA--ZaA1_C23.Contig274.156
Gm--transcript:KRH74988	ZA--ZaA1_C23.Contig274.155
Gm--transcript:KRH75004	ZA--ZaA1_C23.Contig274.154
Gm--transcript:KRH75011	ZA--ZaA1_C23.Contig274.152
Gm--transcript:KRH75014	ZA--ZaA1_C23.Contig274.151
Gm--transcript:KRH75016	ZA--ZaA1_C23.Contig274.150
Gm--transcript:KRH77909	ZA--ZaA1_C23.Contig198.25
Gm--transcript:KRH77914	ZA--ZaA1_C23.Contig198.23
Gm--transcript:KRH77915	ZA--ZaA1_C23.Contig198.21
Gm--transcript:KRH77919	ZA--ZaA1_C23.Contig198.20
Gm--transcript:KRH77925	ZA--ZaA1_C23.Contig198.19
Gm--transcript:KRH77927	ZA--ZaA1_C23.Contig198.18
Gm--transcript:KRH77931	ZA--ZaA1_C23.Contig198.13
Gm--transcript:KRH77933	ZA--ZaA1_C23.Contig198.12
Gm--transcript:KRH77935	ZA--ZaA1_C23.Contig198.11
Gm--transcript:KRH77941	ZA--ZaA1_C23.Contig198.4
Gm--transcript:KRH77943	ZA--ZaA1_C23.Contig198.3
Gm--transcript:KRH77984	ZA--ZaA2_C10.Contig6.3.51
Gm--transcript:KRH75078	ZA--ZaA1_C23.Contig274.2
Gm--transcript:KRH75101	ZA--ZaA1_C23.Contig789.20
Gm--transcript:KRH75120	ZA--ZaA1_C23.Contig789.22
Gm--transcript:KRH75132	ZA--ZaA1_C23.Contig789.24
Gm--transcript:KRH75134	ZA--ZaA1_C23.Contig789.25
Gm--transcript:KRH75141	ZA--ZaA1_C23.Contig789.28
Gm--transcript:KRH75161	ZA--ZaA1_C23.Contig789.29
Gm--transcript:KRH75165	ZA--ZaA1_C23.Contig789.30
Gm--transcript:KRH75169	ZA--ZaA1_C23.Contig789.31
Gm--transcript:KRH75199	ZA--ZaA1_C23.Contig789.37
Gm--transcript:KRH75211	ZA--ZaA1_C23.Contig789.39
Gm--transcript:KRH75229	ZA--ZaA1_C23.Contig789.40
Gm--transcript:KRH77047	ZA--ZaA2_C05.Contig15.2.8
Gm--transcript:KRH77049	ZA--ZaA2_C05.Contig15.2.9
Gm--transcript:KRH77050	ZA--ZaA2_C05.Contig15.2.11
Gm--transcript:KRH77053	ZA--ZaA2_C05.Contig15.2.12
Gm--transcript:KRH77056	ZA--ZaA2_C05.Contig15.2.13
Gm--transcript:KRH77057	ZA--ZaA2_C05.Contig15.2.14
Gm--transcript:KRH77058	ZA--ZaA2_C05.Contig15.2.16
Gm--transcript:KRH75959	ZA--ZaA1_C23.Contig885.31
Gm--transcript:KRH75963	ZA--ZaA1_C23.Contig885.30
Gm--transcript:KRH75994	ZA--ZaA1_C23.Contig885.23
Gm--transcript:KRH75999	ZA--ZaA1_C23.Contig885.20
Gm--transcript:KRH76003	ZA--ZaA1_C23.Contig885.19
Gm--transcript:KRH76007	ZA--ZaA1_C23.Contig885.13
Gm--transcript:KRH74492	ZA--ZaA1_C23.Contig274.89
Gm--transcript:KRH74516	ZA--ZaA1_C23.Contig274.97
Gm--transcript:KRH74517	ZA--ZaA1_C23.Contig274.99
Gm--transcript:KRH74520	ZA--ZaA1_C23.Contig274.101
Gm--transcript:KRH74522	ZA--ZaA1_C23.Contig274.102
Gm--transcript:KRH74533	ZA--ZaA1_C23.Contig274.104
Gm--transcript:KRH74547	ZA--ZaA1_C23.Contig274.111
Gm--transcript:KRH74554	ZA--ZaA1_C23.Contig274.113
Gm--transcript:KRH74558	ZA--ZaA1_C23.Contig274.114
Gm--transcript:KRH74562	ZA--ZaA1_C23.Contig274.115
Gm--transcript:KRH74567	ZA--ZaA1_C23.Contig274.116
Gm--transcript:KRH74570	ZA--ZaA1_C23.Contig274.117
Gm--transcript:KRH74571	ZA--ZaA1_C23.Contig274.118
Gm--transcript:KRH74572	ZA--ZaA1_C23.Contig274.119
Gm--transcript:KRH74576	ZA--ZaA1_C23.Contig274.120
Gm--transcript:KRH74584	ZA--ZaA1_C23.Contig274.122
Gm--transcript:KRH74591	ZA--ZaA1_C23.Contig274.124
Gm--transcript:KRH74592	ZA--ZaA1_C23.Contig274.125
Gm--transcript:KRH74596	ZA--ZaA1_C23.Contig274.127
Gm--transcript:KRH74605	ZA--ZaA1_C23.Contig274.128
Gm--transcript:KRH74609	ZA--ZaA1_C23.Contig274.129
Gm--transcript:KRH74610	ZA--ZaA1_C23.Contig274.130
Gm--transcript:KRH74611	ZA--ZaA1_C23.Contig274.133
Gm--transcript:KRH74618	ZA--ZaA1_C23.Contig274.134
Gm--transcript:KRH74619	ZA--ZaA1_C23.Contig274.135
Gm--transcript:KRH74621	ZA--ZaA1_C23.Contig274.136
Gm--transcript:KRH74622	ZA--ZaA1_C23.Contig274.137
Gm--transcript:KRH74623	ZA--ZaA1_C23.Contig274.138
Gm--transcript:KRH74624	ZA--ZaA1_C23.Contig274.139
Gm--transcript:KRH75429	ZA--ZaA1_C04.Contig9.2.16
Gm--transcript:KRH75476	ZA--ZaA1_C04.Contig9.2.5
Gm--transcript:KRH75508	ZA--ZaA2_C05.Contig15.2.19
Gm--transcript:KRH75514	ZA--ZaA2_C05.Contig15.2.17
Gm--transcript:KRH75526	ZA--ZaA2_C05.Contig15.2.16
Gm--transcript:KRH75529	ZA--ZaA2_C05.Contig15.2.15
Gm--transcript:KRH75532	ZA--ZaA2_C05.Contig15.2.14
Gm--transcript:KRH75534	ZA--ZaA2_C05.Contig15.2.13
Gm--transcript:KRH75537	ZA--ZaA2_C05.Contig15.2.12
Gm--transcript:KRH75540	ZA--ZaA2_C05.Contig15.2.10
Gm--transcript:KRH75541	ZA--ZaA2_C05.Contig15.2.9
Gm--transcript:KRH75001	ZA--ZaA1_C23.Contig789.36
Gm--transcript:KRH75027	ZA--ZaA1_C23.Contig789.17
Gm--transcript:KRH75030	ZA--ZaA1_C23.Contig789.16
Gm--transcript:KRH75038	ZA--ZaA1_C23.Contig789.14
Gm--transcript:KRH75067	ZA--ZaA1_C23.Contig789.11
Gm--transcript:KRH75071	ZA--ZaA1_C23.Contig789.9
Gm--transcript:KRH75073	ZA--ZaA1_C23.Contig789.8
Gm--transcript:KRH75078	ZA--ZaA1_C23.Contig274.2
Gm--transcript:KRH75119	ZA--ZaA1_C23.Contig274.26
Gm--transcript:KRH77204	ZA--ZaA1_C23.Contig5.2
Gm--transcript:KRH77210	ZA--ZaA1_C23.Contig1160.11
Gm--transcript:KRH77224	ZA--ZaA1_C23.Contig1160.8
Gm--transcript:KRH77227	ZA--ZaA1_C23.Contig1160.7
Gm--transcript:KRH77229	ZA--ZaA1_C23.Contig1160.6
Gm--transcript:KRH77231	ZA--ZaA1_C23.Contig1160.3
Gm--transcript:KRH77235	ZA--ZaA1_C23.Contig1160.2
Gm--transcript:KRH77259	ZA--ZaA1_C23.Contig507.12
Gm--transcript:KRH77764	ZA--ZaA1_C24.Contig824.60
Gm--transcript:KRH77819	ZA--ZaA1_C24.Contig824.66
Gm--transcript:KRH77834	ZA--ZaA1_C24.Contig824.74
Gm--transcript:KRH77839	ZA--ZaA1_C24.Contig824.77
Gm--transcript:KRH77842	ZA--ZaA1_C24.Contig824.79
Gm--transcript:KRH77843	ZA--ZaA1_C24.Contig824.80
Gm--transcript:KRH77844	ZA--ZaA1_C24.Contig824.81
Gm--transcript:KRH77848	ZA--ZaA1_C24.Contig824.82
Gm--transcript:KRH77849	ZA--ZaA1_C24.Contig824.83
Gm--transcript:KRH77853	ZA--ZaA1_C24.Contig824.88
Gm--transcript:KRH77856	ZA--ZaA1_C24.Contig824.90
Gm--transcript:KRH77858	ZA--ZaA1_C24.Contig824.95
Gm--transcript:KRH77864	ZA--ZaA1_C24.Contig824.99
Gm--transcript:KRH77865	ZA--ZaA1_C24.Contig824.106
Gm--transcript:KRH77866	ZA--ZaA1_C24.Contig4962.1
Gm--transcript:KRH77868	ZA--ZaA1_C24.Contig4962.2
Gm--transcript:KRH77872	ZA--ZaA1_C24.Contig4962.8
Gm--transcript:KRH77873	ZA--ZaA1_C24.Contig4962.9
Gm--transcript:KRH77878	ZA--ZaA1_C24.Contig4962.17
Gm--transcript:KRH77879	ZA--ZaA1_C24.Contig4962.22
Gm--transcript:KRH76056	ZA--ZaA2_C10.Contig6.9.2
Gm--transcript:KRH76068	ZA--ZaA2_C10.Contig6.9.12
Gm--transcript:KRH76071	ZA--ZaA2_C10.Contig6.9.17
Gm--transcript:KRH76075	ZA--ZaA2_C10.Contig6.9.20
Gm--transcript:KRH76078	ZA--ZaA2_C10.Contig6.9.22
Gm--transcript:KRH76095	ZA--ZaA2_C10.Contig6.9.23
Gm--transcript:KRH76096	ZA--ZaA2_C10.Contig6.9.24
Gm--transcript:KRH76098	ZA--ZaA2_C10.Contig6.9.25
Gm--transcript:KRH76102	ZA--ZaA2_C10.Contig6.9.26
Gm--transcript:KRH76105	ZA--ZaA2_C10.Contig6.9.28
Gm--transcript:KRH76106	ZA--ZaA2_C10.Contig6.9.29
Gm--transcript:KRH77404	ZA--ZaA1_C04.Contig9.7.24
Gm--transcript:KRH77409	ZA--ZaA1_C04.Contig9.7.16
Gm--transcript:KRH77415	ZA--ZaA1_C04.Contig9.7.15
Gm--transcript:KRH77421	ZA--ZaA1_C04.Contig9.7.14
Gm--transcript:KRH77428	ZA--ZaA1_C04.Contig9.7.9
Gm--transcript:KRH77443	ZA--ZaA1_C04.Contig9.7.6
Gm--transcript:KRH77472	ZA--ZaA1_C24.Contig1150.7
Gm--transcript:KRH77474	ZA--ZaA1_C15.Contig47.2.6
Gm--transcript:KRH77483	ZA--ZaA1_C16.Contig23.6.21
Gm--transcript:KRH77484	ZA--ZaA1_C16.Contig23.6.20
Gm--transcript:KRH77489	ZA--ZaA1_C16.Contig23.6.10
Gm--transcript:KRH77498	ZA--ZaA2_C10.Contig36.6.10
Gm--transcript:KRH77502	ZA--ZaA2_C10.Contig36.6.5
Gm--transcript:KRH77812	ZA--ZaA1_C24.Contig824.71
Gm--transcript:KRH77813	ZA--ZaA1_C24.Contig824.70
Gm--transcript:KRH77819	ZA--ZaA1_C24.Contig824.66
Gm--transcript:KRH77823	ZA--ZaA1_C24.Contig824.65
Gm--transcript:KRH77827	ZA--ZaA1_C24.Contig824.64
Gm--transcript:KRH77828	ZA--ZaA1_C24.Contig824.62
Gm--transcript:KRH77830	ZA--ZaA1_C24.Contig824.61
Gm--transcript:KRH77833	ZA--ZaA1_C24.Contig824.60
Gm--transcript:KRH77835	ZA--ZaA1_C24.Contig824.59
Gm--transcript:KRH77588	ZA--ZaA1_C24.Contig1350.11
Gm--transcript:KRH77596	ZA--ZaA1_C24.Contig1350.23
Gm--transcript:KRH77598	ZA--ZaA1_C24.Contig1350.25
Gm--transcript:KRH77622	ZA--ZaA1_C24.Contig1350.39
Gm--transcript:KRH77624	ZA--ZaA1_C24.Contig1350.42
Gm--transcript:KRH77637	ZA--ZaA1_C24.Contig1350.53
Gm--transcript:KRH77639	ZA--ZaA1_C24.Contig1350.55
Gm--transcript:KRH76010	ZA--ZaA2_C10.Contig6.9.10
Gm--transcript:KRH76012	ZA--ZaA2_C10.Contig6.9.9
Gm--transcript:KRH76029	ZA--ZaA2_C10.Contig6.9.7
Gm--transcript:KRH76031	ZA--ZaA2_C10.Contig6.9.6
Gm--transcript:KRH76056	ZA--ZaA2_C10.Contig6.9.2
Gm--transcript:KRH76058	ZA--ZaA2_C10.Contig6.9.1
Gm--transcript:KRH76650	ZA--ZaA1_C25.Contig3530.10
Gm--transcript:KRH76661	ZA--ZaA1_C25.Contig3414.5
Gm--transcript:KRH76670	ZA--ZaA1_C25.Contig1922.8
Gm--transcript:KRH76710	ZA--ZaA1_C25.Contig805.21
Gm--transcript:KRH76716	ZA--ZaA1_C25.Contig805.16
Gm--transcript:KRH76726	ZA--ZaA1_C25.Contig805.12
Gm--transcript:KRH76729	ZA--ZaA1_C25.Contig805.10
Gm--transcript:KRH76746	ZA--ZaA1_C25.Contig713.2
Gm--transcript:KRH76760	ZA--ZaA1_C25.Contig713.5
Gm--transcript:KRH76778	ZA--ZaA1_C25.Contig713.6
Gm--transcript:KRH76779	ZA--ZaA1_C25.Contig713.8
Gm--transcript:KRH76785	ZA--ZaA1_C25.Contig713.10
Gm--transcript:KRH76791	ZA--ZaA1_C25.Contig713.20
Gm--transcript:KRH76829	ZA--ZaA1_C25.Contig713.27
Gm--transcript:KRH76863	ZA--ZaA1_C25.Contig713.32
Gm--transcript:KRH76864	ZA--ZaA1_C25.Contig713.34
Gm--transcript:KRH76003	ZA--ZaA1_C25.Contig2118.3
Gm--transcript:KRH76013	ZA--ZaA1_C25.Contig2118.6
Gm--transcript:KRH76014	ZA--ZaA1_C25.Contig2118.7
Gm--transcript:KRH76033	ZA--ZaA1_C25.Contig2118.8
Gm--transcript:KRH76066	ZA--ZaA1_C25.Contig2118.11
Gm--transcript:KRH76068	ZA--ZaA1_C25.Contig2118.12
Gm--transcript:KRH76075	ZA--ZaA1_C25.Contig2118.14
Gm--transcript:KRH76094	ZA--ZaA1_C25.Contig2118.15
Gm--transcript:KRH76113	ZA--ZaA1_C25.Contig2118.18
Gm--transcript:KRH76116	ZA--ZaA1_C25.Contig2118.19
Gm--transcript:KRH76940	ZA--ZaA1_C25.Contig181.4
Gm--transcript:KRH76968	ZA--ZaA1_C25.Contig181.7
Gm--transcript:KRH77003	ZA--ZaA1_C25.Contig181.31
Gm--transcript:KRH77007	ZA--ZaA1_C25.Contig181.32
Gm--transcript:KRH77034	ZA--ZaA1_C25.Contig181.38
Gm--transcript:KRH77042	ZA--ZaA1_C25.Contig181.42
Gm--transcript:KRH77049	ZA--ZaA1_C25.Contig181.45
Gm--transcript:KRH77050	ZA--ZaA1_C25.Contig181.47
Gm--transcript:KRH77058	ZA--ZaA1_C25.Contig181.48
Gm--transcript:KRH75773	ZA--ZaA2_C10.Contig6.6.108
Gm--transcript:KRH75779	ZA--ZaA2_C10.Contig6.6.109
Gm--transcript:KRH75798	ZA--ZaA2_C10.Contig6.6.112
Gm--transcript:KRH75799	ZA--ZaA2_C10.Contig6.6.113
Gm--transcript:KRH75805	ZA--ZaA2_C10.Contig6.6.115
Gm--transcript:KRH75808	ZA--ZaA2_C10.Contig6.6.116
Gm--transcript:KRH75819	ZA--ZaA2_C10.Contig6.6.117
Gm--transcript:KRH75828	ZA--ZaA2_C10.Contig6.6.118
Gm--transcript:KRH75829	ZA--ZaA2_C10.Contig6.6.119
Gm--transcript:KRH75833	ZA--ZaA2_C10.Contig6.6.120
Gm--transcript:KRH75834	ZA--ZaA2_C10.Contig6.6.121
Gm--transcript:KRH75845	ZA--ZaA2_C10.Contig6.6.123
Gm--transcript:KRH75861	ZA--ZaA2_C10.Contig6.6.125
Gm--transcript:KRH75875	ZA--ZaA2_C10.Contig6.6.128
Gm--transcript:KRH75891	ZA--ZaA2_C10.Contig6.6.129
Gm--transcript:KRH74280	ZA--ZaA1_C23.Contig5.2.153
Gm--transcript:KRH74288	ZA--ZaA1_C23.Contig5.2.151
Gm--transcript:KRH74297	ZA--ZaA1_C23.Contig5.2.149
Gm--transcript:KRH74300	ZA--ZaA1_C23.Contig5.2.148
Gm--transcript:KRH74301	ZA--ZaA1_C23.Contig5.2.147
Gm--transcript:KRH74306	ZA--ZaA1_C23.Contig5.2.146
Gm--transcript:KRH74316	ZA--ZaA1_C23.Contig5.2.145
Gm--transcript:KRH74339	ZA--ZaA1_C23.Contig5.2.143
Gm--transcript:KRH74351	ZA--ZaA1_C23.Contig5.2.142
Gm--transcript:KRH74354	ZA--ZaA1_C23.Contig5.2.141
Gm--transcript:RCW19549	ZA--ZaA1_C23.Contig5.2.139
Gm--transcript:KRH74371	ZA--ZaA1_C23.Contig5.2.136
Gm--transcript:KRH74376	ZA--ZaA1_C23.Contig5.2.134
Gm--transcript:KRH74396	ZA--ZaA1_C23.Contig5.2.133
Gm--transcript:KRH76405	ZA--ZaA1_C23.Contig5.2.127
Gm--transcript:KRH76408	ZA--ZaA1_C23.Contig5.2.126
Gm--transcript:KRH76411	ZA--ZaA1_C23.Contig5.2.125
Gm--transcript:KRH76416	ZA--ZaA1_C23.Contig5.2.120
Gm--transcript:KRH76418	ZA--ZaA1_C23.Contig5.2.119
Gm--transcript:KRH76427	ZA--ZaA1_C23.Contig5.2.117
Gm--transcript:KRH76445	ZA--ZaA1_C23.Contig5.2.116
Gm--transcript:KRH76447	ZA--ZaA1_C23.Contig5.2.115
Gm--transcript:KRH75978	ZA--ZaA2_C10.Contig6.6.130
Gm--transcript:KRH75980	ZA--ZaA2_C10.Contig6.6.131
Gm--transcript:KRH76003	ZA--ZaA2_C10.Contig6.6.140
Gm--transcript:KRH76007	ZA--ZaA2_C10.Contig6.6.142
Gm--transcript:KRH76010	ZA--ZaA2_C10.Contig6.6.143
Gm--transcript:KRH76013	ZA--ZaA2_C10.Contig6.6.144
Gm--transcript:KRH76033	ZA--ZaA2_C10.Contig6.6.146
Gm--transcript:KRH74482	ZA--ZaA1_C25.Contig407.19
Gm--transcript:KRH74483	ZA--ZaA1_C25.Contig407.20
Gm--transcript:KRH74502	ZA--ZaA1_C25.Contig407.29
Gm--transcript:KRH74510	ZA--ZaA1_C25.Contig407.35
Gm--transcript:KRH74513	ZA--ZaA1_C25.Contig407.40
Gm--transcript:KRH74515	ZA--ZaA1_C25.Contig407.51
Gm--transcript:KRH76579	ZA--ZaA1_C26.Contig209.10
Gm--transcript:KRH76586	ZA--ZaA1_C26.Contig209.9
Gm--transcript:KRH76589	ZA--ZaA1_C26.Contig209.8
Gm--transcript:KRH76592	ZA--ZaA1_C26.Contig209.7
Gm--transcript:KRH76626	ZA--ZaA2_C01.Contig13.8.5
Gm--transcript:KRH76628	ZA--ZaA2_C01.Contig13.8.4
Gm--transcript:KRH76660	ZA--ZaA1_C06.Contig26.7.5
Gm--transcript:KRH76675	ZA--ZaA1_C06.Contig26.7.6
Gm--transcript:KRH74281	ZA--ZaA1_C25.Contig18.2.57
Gm--transcript:KRH74289	ZA--ZaA1_C25.Contig18.2.58
Gm--transcript:KRH74300	ZA--ZaA1_C25.Contig18.2.59
Gm--transcript:KRH74301	ZA--ZaA1_C25.Contig18.2.60
Gm--transcript:KRH74331	ZA--ZaA1_C25.Contig18.2.61
Gm--transcript:KRH74351	ZA--ZaA1_C25.Contig18.2.64
Gm--transcript:KRH74365	ZA--ZaA1_C25.Contig18.2.67
Gm--transcript:KRH74476	ZA--ZaA1_C04.Contig40.6.8
Gm--transcript:KRH74483	ZA--ZaA2_C26.Contig3.29.6
Gm--transcript:KRH74487	ZA--ZaA2_C26.Contig3.29.7
Gm--transcript:KRH74488	ZA--ZaA2_C26.Contig3.29.8
Gm--transcript:KRH74494	ZA--ZaA2_C26.Contig3.29.9
Gm--transcript:KRH74510	ZA--ZaA2_C26.Contig3.29.12
Gm--transcript:KRH74476	ZA--ZaA1_C04.Contig40.6.8
Gm--transcript:KRH74482	ZA--ZaA1_C04.Contig40.6.5
Gm--transcript:KRH74483	ZA--ZaA1_C04.Contig40.6.4
Gm--transcript:KRH74487	ZA--ZaA1_C04.Contig40.6.3
Gm--transcript:KRH74488	ZA--ZaA1_C04.Contig40.6.2
Gm--transcript:KRH74494	ZA--ZaA1_C04.Contig40.6.1
Gm--transcript:KRH74510	ZA--ZaA1_C26.Contig1953.2
Gm--transcript:KRH77042	ZA--ZaA1_C26.Contig1002.7
Gm--transcript:KRH77044	ZA--ZaA1_C26.Contig1002.5
Gm--transcript:KRH77045	ZA--ZaA1_C26.Contig1002.4
Gm--transcript:KRH77064	ZA--ZaA1_C26.Contig1002.2
Gm--transcript:KRH77067	ZA--ZaA1_C26.Contig1760.2
Gm--transcript:KRH77071	ZA--ZaA1_C26.Contig1760.1
Gm--transcript:KRH76131	ZA--ZaA1_C27.Contig510.87
Gm--transcript:KRH76139	ZA--ZaA1_C27.Contig510.86
Gm--transcript:KRH76140	ZA--ZaA1_C27.Contig510.85
Gm--transcript:KRH76163	ZA--ZaA1_C27.Contig510.84
Gm--transcript:KRH76167	ZA--ZaA1_C27.Contig510.81
Gm--transcript:KRH76179	ZA--ZaA1_C27.Contig510.78
Gm--transcript:KRH76182	ZA--ZaA1_C27.Contig510.77
Gm--transcript:KRH76198	ZA--ZaA1_C27.Contig510.74
Gm--transcript:KRH76209	ZA--ZaA1_C27.Contig510.72
Gm--transcript:KRH76212	ZA--ZaA1_C27.Contig510.69
Gm--transcript:KRH76252	ZA--ZaA1_C27.Contig510.68
Gm--transcript:KRH76257	ZA--ZaA1_C27.Contig510.67
Gm--transcript:KRH76261	ZA--ZaA1_C27.Contig510.64
Gm--transcript:KRH76286	ZA--ZaA1_C27.Contig510.60
Gm--transcript:KRH76288	ZA--ZaA1_C27.Contig510.59
Gm--transcript:KRH76289	ZA--ZaA1_C27.Contig510.58
Gm--transcript:KRH76291	ZA--ZaA1_C27.Contig510.57
Gm--transcript:KRH76303	ZA--ZaA1_C27.Contig510.53
Gm--transcript:KRH76346	ZA--ZaA1_C27.Contig510.41
Gm--transcript:KRH76529	ZA--ZaA1_C16.Contig14.6.6
Gm--transcript:KRH76530	ZA--ZaA1_C16.Contig14.6.8
Gm--transcript:KRH76532	ZA--ZaA1_C16.Contig14.6.10
Gm--transcript:KRH76536	ZA--ZaA1_C16.Contig14.6.12
Gm--transcript:KRH76538	ZA--ZaA1_C16.Contig14.6.13
Gm--transcript:KRH76542	ZA--ZaA1_C16.Contig14.6.15
Gm--transcript:KRH76546	ZA--ZaA1_C16.Contig14.6.17
Gm--transcript:KRH76549	ZA--ZaA1_C16.Contig14.6.19
Gm--transcript:KRH76553	ZA--ZaA1_C16.Contig14.6.21
Gm--transcript:KRH76554	ZA--ZaA1_C16.Contig14.6.22
Gm--transcript:RCW19570	ZA--ZaA1_C16.Contig14.6.23
Gm--transcript:KRH76560	ZA--ZaA1_C16.Contig14.6.24
Gm--transcript:KRH76570	ZA--ZaA1_C16.Contig14.6.26
Gm--transcript:KRH76588	ZA--ZaA1_C16.Contig14.6.30
Gm--transcript:KRH76592	ZA--ZaA1_C16.Contig14.6.31
Gm--transcript:KRH77492	ZA--ZaA1_C27.Contig510.30
Gm--transcript:KRH77513	ZA--ZaA1_C27.Contig510.12
Gm--transcript:KRH77531	ZA--ZaA1_C27.Contig510.11
Gm--transcript:KRH77536	ZA--ZaA1_C27.Contig510.7
Gm--transcript:RCW19576	ZA--ZaA1_C16.Contig14.5.20
Gm--transcript:KRH77564	ZA--ZaA1_C16.Contig14.5.14
Gm--transcript:KRH77569	ZA--ZaA1_C16.Contig14.5.11
Gm--transcript:KRH77575	ZA--ZaA1_C16.Contig14.5.10
Gm--transcript:KRH77584	ZA--ZaA1_C16.Contig14.5.9
Gm--transcript:KRH77330	ZA--ZaA1_C27.Contig510.101
Gm--transcript:KRH77331	ZA--ZaA1_C27.Contig510.98
Gm--transcript:KRH77360	ZA--ZaA1_C27.Contig510.85
Gm--transcript:KRH77373	ZA--ZaA1_C27.Contig510.79
Gm--transcript:KRH77409	ZA--ZaA1_C27.Contig510.70
Gm--transcript:KRH77416	ZA--ZaA1_C27.Contig510.64
Gm--transcript:KRH77430	ZA--ZaA1_C27.Contig510.58
Gm--transcript:KRH77432	ZA--ZaA1_C27.Contig510.57
Gm--transcript:KRH76671	ZA--ZaA1_C16.Contig14.6.29
Gm--transcript:KRH76710	ZA--ZaA1_C16.Contig14.6.42
Gm--transcript:KRH76714	ZA--ZaA1_C16.Contig14.6.43
Gm--transcript:KRH76716	ZA--ZaA1_C16.Contig14.6.45
Gm--transcript:KRH76717	ZA--ZaA1_C16.Contig14.6.46
Gm--transcript:KRH76727	ZA--ZaA1_C16.Contig14.6.49
Gm--transcript:KRH77670	ZA--ZaA1_C28.Contig69.79
Gm--transcript:KRH77671	ZA--ZaA1_C28.Contig69.78
Gm--transcript:KRH77673	ZA--ZaA1_C28.Contig69.77
Gm--transcript:KRH77675	ZA--ZaA1_C28.Contig69.73
Gm--transcript:KRH77676	ZA--ZaA1_C28.Contig69.71
Gm--transcript:KRH77682	ZA--ZaA1_C28.Contig69.70
Gm--transcript:KRH77666	ZA--ZaA1_C02.Contig12.7.41
Gm--transcript:KRH77667	ZA--ZaA1_C02.Contig12.7.19
Gm--transcript:KRH77670	ZA--ZaA1_C02.Contig12.7.10
Gm--transcript:KRH77671	ZA--ZaA1_C02.Contig12.7.9
Gm--transcript:KRH77673	ZA--ZaA1_C02.Contig12.7.5
Gm--transcript:KRH77675	ZA--ZaA1_C02.Contig12.7.3
Gm--transcript:KRH77676	ZA--ZaA1_C02.Contig12.7.1
Gm--transcript:KRH77667	ZA--ZaA1_C16.Contig23.4.23
Gm--transcript:KRH77670	ZA--ZaA1_C16.Contig23.4.14
Gm--transcript:KRH77671	ZA--ZaA1_C16.Contig23.4.13
Gm--transcript:KRH77673	ZA--ZaA1_C16.Contig23.4.11
Gm--transcript:KRH77675	ZA--ZaA1_C16.Contig23.4.9
Gm--transcript:KRH77676	ZA--ZaA1_C16.Contig23.4.8
Gm--transcript:KRH77678	ZA--ZaA1_C16.Contig23.4.7
Gm--transcript:KRH77682	ZA--ZaA1_C16.Contig23.4.6
Gm--transcript:KRH76164	ZA--ZaA2_C26.Contig3.7.66
Gm--transcript:KRH76179	ZA--ZaA2_C26.Contig3.7.67
Gm--transcript:KRH76182	ZA--ZaA2_C26.Contig3.7.68
Gm--transcript:KRH76198	ZA--ZaA2_C26.Contig3.7.71
Gm--transcript:KRH76210	ZA--ZaA2_C26.Contig3.7.73
Gm--transcript:KRH76252	ZA--ZaA2_C26.Contig3.7.75
Gm--transcript:KRH76257	ZA--ZaA2_C26.Contig3.7.76
Gm--transcript:KRH77257	ZA--ZaA2_C21.Contig16.9.16
Gm--transcript:KRH77270	ZA--ZaA2_C21.Contig16.9.21
Gm--transcript:KRH77273	ZA--ZaA2_C21.Contig16.9.23
Gm--transcript:KRH77275	ZA--ZaA2_C21.Contig16.9.24
Gm--transcript:KRH77277	ZA--ZaA2_C21.Contig16.9.26
Gm--transcript:KRH77290	ZA--ZaA2_C21.Contig16.9.30
Gm--transcript:KRH77314	ZA--ZaA2_C21.Contig16.9.45
Gm--transcript:KRH77323	ZA--ZaA2_C21.Contig16.9.53
Gm--transcript:KRH77331	ZA--ZaA2_C21.Contig16.9.58
Gm--transcript:KRH77357	ZA--ZaA2_C21.Contig16.9.79
Gm--transcript:KRH75268	ZA--ZaA2_C21.Contig16.9.63
Gm--transcript:KRH75269	ZA--ZaA2_C21.Contig16.9.66
Gm--transcript:KRH75276	ZA--ZaA2_C21.Contig16.9.72
Gm--transcript:KRH75277	ZA--ZaA2_C21.Contig16.9.73
Gm--transcript:KRH75280	ZA--ZaA2_C21.Contig16.9.75
Gm--transcript:KRH75288	ZA--ZaA2_C21.Contig16.9.77
Gm--transcript:KRH75294	ZA--ZaA2_C21.Contig16.9.80
Gm--transcript:KRH77691	ZA--ZaA2_C27.Contig10.3.36
Gm--transcript:KRH77694	ZA--ZaA2_C27.Contig10.3.38
Gm--transcript:KRH77701	ZA--ZaA2_C27.Contig10.3.39
Gm--transcript:KRH77702	ZA--ZaA2_C27.Contig10.3.40
Gm--transcript:KRH77704	ZA--ZaA2_C27.Contig10.3.41
Gm--transcript:KRH77714	ZA--ZaA2_C27.Contig10.3.44
Gm--transcript:KRH75318	ZA--ZaA1_C30.Contig235.57
Gm--transcript:KRH75321	ZA--ZaA1_C30.Contig235.56
Gm--transcript:KRH75323	ZA--ZaA1_C30.Contig235.53
Gm--transcript:KRH75326	ZA--ZaA1_C30.Contig235.52
Gm--transcript:KRH75351	ZA--ZaA1_C30.Contig235.48
Gm--transcript:KRH75355	ZA--ZaA1_C30.Contig235.35
Gm--transcript:KRH76131	ZA--ZaA1_C30.Contig235.30
Gm--transcript:KRH76132	ZA--ZaA1_C30.Contig235.32
Gm--transcript:KRH76137	ZA--ZaA1_C30.Contig235.33
Gm--transcript:KRH76139	ZA--ZaA1_C30.Contig235.34
Gm--transcript:KRH76140	ZA--ZaA1_C30.Contig235.35
Gm--transcript:KRH76142	ZA--ZaA1_C30.Contig235.37
Gm--transcript:KRH76157	ZA--ZaA1_C30.Contig235.40
Gm--transcript:KRH76158	ZA--ZaA1_C30.Contig235.43
Gm--transcript:KRH76162	ZA--ZaA1_C30.Contig235.44
Gm--transcript:KRH76164	ZA--ZaA1_C30.Contig235.45
Gm--transcript:KRH76167	ZA--ZaA1_C30.Contig235.48
Gm--transcript:KRH76177	ZA--ZaA1_C30.Contig235.54
Gm--transcript:KRH76179	ZA--ZaA1_C30.Contig235.55
Gm--transcript:KRH76182	ZA--ZaA1_C30.Contig235.56
Gm--transcript:KRH76183	ZA--ZaA1_C30.Contig235.57
Gm--transcript:KRH76188	ZA--ZaA1_C30.Contig235.58
Gm--transcript:KRH76191	ZA--ZaA1_C30.Contig235.60
Gm--transcript:KRH76196	ZA--ZaA1_C30.Contig235.62
Gm--transcript:KRH76198	ZA--ZaA1_C30.Contig235.63
Gm--transcript:KRH76205	ZA--ZaA1_C30.Contig235.64
Gm--transcript:KRH76207	ZA--ZaA1_C30.Contig235.66
Gm--transcript:KRH76214	ZA--ZaA1_C30.Contig235.67
Gm--transcript:KRH76237	ZA--ZaA1_C30.Contig235.73
Gm--transcript:KRH76252	ZA--ZaA1_C30.Contig235.75
Gm--transcript:KRH76257	ZA--ZaA1_C30.Contig235.76
Gm--transcript:KRH76265	ZA--ZaA1_C30.Contig235.81
Gm--transcript:KRH76269	ZA--ZaA1_C30.Contig235.83
Gm--transcript:KRH76280	ZA--ZaA1_C30.Contig235.85
Gm--transcript:KRH76281	ZA--ZaA1_C30.Contig235.86
Gm--transcript:KRH76286	ZA--ZaA1_C30.Contig235.87
Gm--transcript:KRH76289	ZA--ZaA1_C30.Contig235.88
Gm--transcript:KRH76291	ZA--ZaA1_C30.Contig235.89
Gm--transcript:KRH76298	ZA--ZaA1_C30.Contig235.94
Gm--transcript:KRH76303	ZA--ZaA1_C30.Contig235.95
Gm--transcript:KRH76346	ZA--ZaA1_C30.Contig235.109
Gm--transcript:KRH77331	ZA--ZaA1_C30.Contig235.4
Gm--transcript:KRH77357	ZA--ZaA1_C30.Contig235.25
Gm--transcript:KRH77360	ZA--ZaA1_C30.Contig235.35
Gm--transcript:KRH77361	ZA--ZaA1_C30.Contig235.36
Gm--transcript:KRH77373	ZA--ZaA1_C30.Contig235.45
Gm--transcript:KRH77376	ZA--ZaA1_C30.Contig235.49
Gm--transcript:KRH77402	ZA--ZaA1_C30.Contig235.62
Gm--transcript:KRH77409	ZA--ZaA1_C30.Contig235.72
Gm--transcript:KRH77415	ZA--ZaA1_C30.Contig235.74
Gm--transcript:KRH77430	ZA--ZaA1_C30.Contig235.88
Gm--transcript:KRH77432	ZA--ZaA1_C30.Contig235.89
Gm--transcript:KRH77467	ZA--ZaA1_C30.Contig235.111
Gm--transcript:KRH77499	ZA--ZaA1_C30.Contig235.132
Gm--transcript:KRH77513	ZA--ZaA1_C30.Contig235.156
Gm--transcript:KRH77520	ZA--ZaA1_C30.Contig235.158
Gm--transcript:KRH77536	ZA--ZaA1_C30.Contig235.159
Gm--transcript:KRH76184	ZA--ZaA2_C21.Contig16.9.12
Gm--transcript:KRH76191	ZA--ZaA1_C15.Contig47.8.27
Gm--transcript:KRH76196	ZA--ZaA1_C15.Contig47.8.25
Gm--transcript:KRH76205	ZA--ZaA1_C15.Contig47.8.24
Gm--transcript:KRH76207	ZA--ZaA1_C15.Contig47.8.21
Gm--transcript:KRH76214	ZA--ZaA1_C15.Contig47.8.19
Gm--transcript:KRH76237	ZA--ZaA1_C15.Contig47.8.13
Gm--transcript:KRH76257	ZA--ZaA1_C15.Contig47.8.12
Gm--transcript:KRH76269	ZA--ZaA1_C15.Contig47.8.5
Gm--transcript:KRH76280	ZA--ZaA1_C15.Contig47.8.3
Gm--transcript:KRH76286	ZA--ZaA1_C15.Contig47.8.1
Gm--transcript:KRH75268	ZA--ZaA1_C30.Contig235.9
Gm--transcript:KRH75269	ZA--ZaA1_C30.Contig235.12
Gm--transcript:KRH75276	ZA--ZaA1_C30.Contig235.18
Gm--transcript:KRH75277	ZA--ZaA1_C30.Contig235.19
Gm--transcript:KRH75280	ZA--ZaA1_C30.Contig235.21
Gm--transcript:KRH75288	ZA--ZaA1_C30.Contig235.23
Gm--transcript:KRH75294	ZA--ZaA1_C30.Contig235.26
Gm--transcript:KRH75301	ZA--ZaA1_C30.Contig235.32
Gm--transcript:KRH75326	ZA--ZaA1_C30.Contig235.52
Gm--transcript:KRH76530	ZA--ZaA1_C31.Contig7.69
Gm--transcript:KRH76532	ZA--ZaA1_C31.Contig7.70
Gm--transcript:KRH76533	ZA--ZaA1_C31.Contig7.72
Gm--transcript:KRH76535	ZA--ZaA1_C31.Contig7.73
Gm--transcript:KRH76548	ZA--ZaA1_C31.Contig7.77
Gm--transcript:KRH76549	ZA--ZaA1_C31.Contig7.78
Gm--transcript:KRH76574	ZA--ZaA1_C31.Contig7.81
Gm--transcript:KRH76577	ZA--ZaA1_C31.Contig7.82
Gm--transcript:KRH76593	ZA--ZaA1_C31.Contig7.83
Gm--transcript:KRH76599	ZA--ZaA1_C31.Contig7.84
Gm--transcript:KRH76602	ZA--ZaA1_C31.Contig7.85
Gm--transcript:KRH76603	ZA--ZaA1_C31.Contig7.87
Gm--transcript:KRH76612	ZA--ZaA1_C31.Contig7.89
Gm--transcript:KRH76639	ZA--ZaA1_C31.Contig7.93
Gm--transcript:KRH76640	ZA--ZaA1_C31.Contig7.94
Gm--transcript:KRH76641	ZA--ZaA1_C31.Contig7.95
Gm--transcript:KRH76603	ZA--ZaA1_C31.Contig7.87
Gm--transcript:KRH76648	ZA--ZaA1_C31.Contig7.63
Gm--transcript:KRH76652	ZA--ZaA1_C31.Contig7.62
Gm--transcript:KRH76654	ZA--ZaA1_C31.Contig7.61
Gm--transcript:KRH76655	ZA--ZaA1_C31.Contig7.60
Gm--transcript:KRH76656	ZA--ZaA1_C31.Contig7.58
Gm--transcript:KRH76659	ZA--ZaA1_C31.Contig7.56
Gm--transcript:KRH76664	ZA--ZaA1_C31.Contig7.53
Gm--transcript:KRH76667	ZA--ZaA1_C31.Contig7.51
Gm--transcript:KRH76673	ZA--ZaA1_C31.Contig7.48
Gm--transcript:KRH76680	ZA--ZaA1_C31.Contig7.45
Gm--transcript:KRH76685	ZA--ZaA1_C31.Contig7.43
Gm--transcript:KRH76688	ZA--ZaA1_C31.Contig7.42
Gm--transcript:KRH76696	ZA--ZaA1_C31.Contig7.39
Gm--transcript:KRH76698	ZA--ZaA1_C31.Contig7.37
Gm--transcript:KRH76701	ZA--ZaA1_C31.Contig7.35
Gm--transcript:KRH76702	ZA--ZaA1_C31.Contig7.33
Gm--transcript:KRH76704	ZA--ZaA1_C31.Contig7.32
Gm--transcript:KRH76706	ZA--ZaA1_C31.Contig7.29
Gm--transcript:KRH76708	ZA--ZaA1_C31.Contig7.26
Gm--transcript:KRH76710	ZA--ZaA1_C31.Contig7.17
Gm--transcript:KRH76711	ZA--ZaA1_C31.Contig7.16
Gm--transcript:KRH76713	ZA--ZaA1_C31.Contig7.15
Gm--transcript:KRH76715	ZA--ZaA1_C31.Contig7.14
Gm--transcript:KRH76717	ZA--ZaA1_C31.Contig7.13
Gm--transcript:KRH76724	ZA--ZaA1_C31.Contig7.12
Gm--transcript:KRH76726	ZA--ZaA1_C31.Contig7.11
Gm--transcript:KRH76738	ZA--ZaA1_C31.Contig7.6
Gm--transcript:KRH76742	ZA--ZaA1_C31.Contig7.1
Gm--transcript:KRH77073	ZA--ZaA1_C31.Contig299.2
Gm--transcript:KRH77086	ZA--ZaA1_C31.Contig299.4
Gm--transcript:KRH77088	ZA--ZaA1_C31.Contig299.5
Gm--transcript:KRH77104	ZA--ZaA1_C31.Contig299.7
Gm--transcript:KRH77115	ZA--ZaA1_C31.Contig299.10
Gm--transcript:KRH77116	ZA--ZaA1_C31.Contig299.11
Gm--transcript:KRH77123	ZA--ZaA1_C31.Contig299.12
Gm--transcript:KRH77124	ZA--ZaA1_C31.Contig299.13
Gm--transcript:KRH77129	ZA--ZaA1_C31.Contig299.16
Gm--transcript:KRH77133	ZA--ZaA1_C31.Contig299.17
Gm--transcript:KRH77138	ZA--ZaA1_C31.Contig299.18
Gm--transcript:KRH77140	ZA--ZaA1_C31.Contig299.20
Gm--transcript:KRH77144	ZA--ZaA1_C31.Contig299.22
Gm--transcript:KRH77156	ZA--ZaA1_C31.Contig299.27
Gm--transcript:KRH77157	ZA--ZaA1_C31.Contig299.28
Gm--transcript:KRH77158	ZA--ZaA1_C31.Contig299.29
Gm--transcript:KRH77161	ZA--ZaA1_C31.Contig299.30
Gm--transcript:KRH77162	ZA--ZaA1_C31.Contig299.31
Gm--transcript:KRH77164	ZA--ZaA1_C31.Contig299.35
Gm--transcript:KRH77166	ZA--ZaA1_C31.Contig299.36
Gm--transcript:KRH77167	ZA--ZaA1_C31.Contig299.38
Gm--transcript:KRH77172	ZA--ZaA1_C31.Contig299.40
Gm--transcript:KRH77175	ZA--ZaA1_C31.Contig299.41
Gm--transcript:KRH77189	ZA--ZaA1_C31.Contig299.44
Gm--transcript:KRH77190	ZA--ZaA1_C31.Contig299.45
Gm--transcript:KRH76940	ZA--ZaA1_C31.Contig7.123
Gm--transcript:KRH76984	ZA--ZaA1_C31.Contig7.113
Gm--transcript:KRH76992	ZA--ZaA1_C31.Contig7.111
Gm--transcript:KRH76998	ZA--ZaA1_C31.Contig7.109
Gm--transcript:KRH77001	ZA--ZaA1_C31.Contig7.107
Gm--transcript:KRH77007	ZA--ZaA1_C31.Contig7.106
Gm--transcript:KRH77017	ZA--ZaA1_C31.Contig7.105
Gm--transcript:KRH77030	ZA--ZaA1_C31.Contig7.104
Gm--transcript:KRH77037	ZA--ZaA1_C31.Contig7.103
Gm--transcript:KRH77039	ZA--ZaA1_C31.Contig7.102
Gm--transcript:KRH77045	ZA--ZaA1_C31.Contig7.101
Gm--transcript:KRH77050	ZA--ZaA1_C31.Contig7.100
Gm--transcript:KRH77053	ZA--ZaA1_C31.Contig7.99
Gm--transcript:KRH77057	ZA--ZaA1_C31.Contig7.98
Gm--transcript:KRH77034	ZA--ZaA2_C10.Contig6.1.70
Gm--transcript:KRH77042	ZA--ZaA2_C10.Contig6.1.67
Gm--transcript:KRH77043	ZA--ZaA2_C10.Contig6.1.66
Gm--transcript:KRH77045	ZA--ZaA2_C10.Contig6.1.64
Gm--transcript:KRH77047	ZA--ZaA2_C10.Contig6.1.63
Gm--transcript:KRH77049	ZA--ZaA2_C10.Contig6.1.60
Gm--transcript:KRH77050	ZA--ZaA2_C10.Contig6.1.59
Gm--transcript:KRH77053	ZA--ZaA2_C10.Contig6.1.58
Gm--transcript:KRH77056	ZA--ZaA2_C10.Contig6.1.57
Gm--transcript:KRH77057	ZA--ZaA2_C10.Contig6.1.56
Gm--transcript:KRH77058	ZA--ZaA2_C10.Contig6.1.54
Gm--transcript:KRH77064	ZA--ZaA2_C10.Contig6.1.46
Gm--transcript:KRH77065	ZA--ZaA2_C10.Contig6.1.45
Gm--transcript:KRH74431	ZA--ZaA1_C31.Contig299.49
Gm--transcript:KRH74433	ZA--ZaA1_C31.Contig299.53
Gm--transcript:KRH74438	ZA--ZaA1_C31.Contig299.54
Gm--transcript:KRH74442	ZA--ZaA1_C31.Contig299.56
Gm--transcript:KRH74455	ZA--ZaA1_C31.Contig299.58
Gm--transcript:KRH74456	ZA--ZaA1_C31.Contig299.59
Gm--transcript:KRH74458	ZA--ZaA1_C31.Contig299.60
Gm--transcript:RCW19550	ZA--ZaA1_C31.Contig299.64
Gm--transcript:KRH74488	ZA--ZaA1_C31.Contig299.66
Gm--transcript:KRH74492	ZA--ZaA1_C31.Contig299.67
Gm--transcript:KRH74496	ZA--ZaA1_C31.Contig299.68
Gm--transcript:KRH74509	ZA--ZaA1_C31.Contig299.69
Gm--transcript:KRH74515	ZA--ZaA1_C31.Contig299.72
Gm--transcript:KRH76523	ZA--ZaA2_C10.Contig6.1.44
Gm--transcript:KRH76526	ZA--ZaA2_C10.Contig6.1.41
Gm--transcript:KRH76528	ZA--ZaA2_C10.Contig6.1.40
Gm--transcript:KRH76529	ZA--ZaA2_C10.Contig6.1.39
Gm--transcript:KRH76530	ZA--ZaA2_C10.Contig6.1.37
Gm--transcript:KRH76532	ZA--ZaA2_C10.Contig6.1.35
Gm--transcript:KRH76536	ZA--ZaA2_C10.Contig6.1.33
Gm--transcript:KRH76538	ZA--ZaA2_C10.Contig6.1.32
Gm--transcript:KRH76542	ZA--ZaA2_C10.Contig6.1.30
Gm--transcript:KRH76744	ZA--ZaA1_C32.Contig96.91
Gm--transcript:KRH76746	ZA--ZaA1_C32.Contig96.93
Gm--transcript:KRH76747	ZA--ZaA1_C32.Contig96.94
Gm--transcript:KRH76753	ZA--ZaA1_C32.Contig96.96
Gm--transcript:KRH76755	ZA--ZaA1_C32.Contig96.97
Gm--transcript:KRH76758	ZA--ZaA1_C32.Contig96.99
Gm--transcript:KRH76766	ZA--ZaA1_C32.Contig96.101
Gm--transcript:KRH76769	ZA--ZaA1_C32.Contig96.102
[truncated: 98,564 more rows]

## Sheet: Zanthoxylum_armatum.fasta.vs.At
Table S6 The collinearity analysis of ZaPEPC genes between the genomes of Z. armatum and Arabidopsis thaliana
AT--transcript:AT1G23290.1	ZA--ZaA1_C01.Contig430.3
AT--transcript:AT1G23320.1	ZA--ZaA1_C01.Contig430.7
AT--transcript:AT1G23340.2	ZA--ZaA1_C01.Contig430.9
AT--transcript:AT1G23380.2	ZA--ZaA1_C01.Contig430.13
AT--transcript:AT1G23400.1	ZA--ZaA1_C01.Contig430.19
AT--transcript:AT1G23410.1	ZA--ZaA1_C01.Contig430.20
AT--transcript:AT1G23420.2	ZA--ZaA1_C01.Contig430.21
AT--transcript:AT1G23440.1	ZA--ZaA1_C01.Contig430.26
AT--transcript:AT1G23450.1	ZA--ZaA1_C01.Contig430.27
AT--transcript:AT1G23460.1	ZA--ZaA1_C01.Contig430.28
AT--transcript:AT1G23490.1	ZA--ZaA1_C01.Contig430.31
AT--transcript:AT1G23520.1	ZA--ZaA1_C01.Contig430.35
AT--transcript:AT1G23550.1	ZA--ZaA1_C01.Contig430.38
AT--transcript:AT1G23710.1	ZA--ZaA1_C01.Contig430.39
AT--transcript:AT1G23740.1	ZA--ZaA1_C01.Contig430.42
AT--transcript:AT1G23790.1	ZA--ZaA1_C01.Contig430.46
AT--transcript:AT1G59640.2	ZA--ZaA1_C01.Contig865.27
AT--transcript:AT1G59650.1	ZA--ZaA1_C01.Contig865.25
AT--transcript:AT1G59670.1	ZA--ZaA1_C01.Contig865.20
AT--transcript:AT1G59710.2	ZA--ZaA1_C01.Contig865.18
AT--transcript:AT1G59725.1	ZA--ZaA1_C01.Contig865.17
AT--transcript:AT1G59730.1	ZA--ZaA1_C01.Contig865.16
AT--transcript:AT1G59740.1	ZA--ZaA1_C01.Contig865.7
AT--transcript:AT1G59980.1	ZA--ZaA1_C01.Contig1799.1
AT--transcript:AT1G59990.1	ZA--ZaA1_C01.Contig1799.5
AT--transcript:AT1G60010.1	ZA--ZaA1_C01.Contig1799.12
AT--transcript:AT1G60030.1	ZA--ZaA1_C01.Contig1799.13
AT--transcript:AT1G60050.1	ZA--ZaA1_C01.Contig1799.19
AT--transcript:AT1G60060.1	ZA--ZaA1_C01.Contig1799.22
AT--transcript:AT1G60140.6	ZA--ZaA1_C01.Contig1799.26
AT--transcript:AT1G60160.1	ZA--ZaA1_C01.Contig1799.27
AT--transcript:AT1G60170.1	ZA--ZaA1_C01.Contig1799.30
AT--transcript:AT1G24090.1	ZA--ZaA1_C01.Contig865.57
AT--transcript:AT1G24095.1	ZA--ZaA1_C01.Contig865.56
AT--transcript:AT1G24100.1	ZA--ZaA1_C01.Contig865.52
AT--transcript:AT1G24120.1	ZA--ZaA1_C01.Contig865.49
AT--transcript:AT1G24130.1	ZA--ZaA1_C01.Contig865.46
AT--transcript:AT1G24140.1	ZA--ZaA1_C01.Contig865.45
AT--transcript:AT1G24150.2	ZA--ZaA1_C01.Contig865.42
AT--transcript:AT1G24160.1	ZA--ZaA1_C01.Contig865.41
AT--transcript:AT1G24170.1	ZA--ZaA1_C01.Contig865.39
AT--transcript:AT1G24180.1	ZA--ZaA1_C01.Contig865.38
AT--transcript:AT1G24190.3	ZA--ZaA1_C01.Contig865.36
AT--transcript:AT1G68720.1	ZA--ZaA1_C01.Contig900.2
AT--transcript:AT1G68740.1	ZA--ZaA1_C01.Contig900.4
AT--transcript:AT1G68750.1	ZA--ZaA1_C01.Contig900.7
AT--transcript:AT1G68760.1	ZA--ZaA1_C01.Contig900.8
AT--transcript:AT1G68765.1	ZA--ZaA1_C01.Contig900.11
AT--transcript:AT1G68780.1	ZA--ZaA1_C01.Contig900.12
AT--transcript:AT1G68790.1	ZA--ZaA1_C01.Contig900.13
AT--transcript:AT1G68800.2	ZA--ZaA1_C01.Contig91.72
AT--transcript:AT1G68810.1	ZA--ZaA1_C01.Contig91.70
AT--transcript:AT1G68820.4	ZA--ZaA1_C01.Contig91.68
AT--transcript:AT1G68840.1	ZA--ZaA1_C01.Contig91.64
AT--transcript:AT1G32400.1	ZA--ZaA1_C01.Contig216.4
AT--transcript:AT1G32440.1	ZA--ZaA1_C01.Contig216.9
AT--transcript:AT1G32450.1	ZA--ZaA1_C01.Contig216.10
AT--transcript:AT1G32470.1	ZA--ZaA1_C01.Contig216.11
AT--transcript:AT1G32500.1	ZA--ZaA1_C01.Contig216.15
AT--transcript:AT1G32510.1	ZA--ZaA1_C01.Contig216.17
AT--transcript:AT1G32540.1	ZA--ZaA1_C01.Contig216.22
AT--transcript:AT1G32610.1	ZA--ZaA1_C01.Contig216.32
AT--transcript:AT1G32700.1	ZA--ZaA1_C01.Contig216.36
AT--transcript:AT1G32850.1	ZA--ZaA1_C01.Contig216.40
AT--transcript:AT1G70200.1	ZA--ZaA1_C01.Contig1799.9
AT--transcript:AT1G70210.1	ZA--ZaA1_C01.Contig1799.10
AT--transcript:AT1G70220.1	ZA--ZaA1_C01.Contig1799.14
AT--transcript:AT1G70230.1	ZA--ZaA1_C01.Contig1799.15
AT--transcript:AT1G70260.1	ZA--ZaA1_C01.Contig1799.19
AT--transcript:AT1G70280.2	ZA--ZaA1_C01.Contig1799.25
AT--transcript:AT1G70290.1	ZA--ZaA1_C01.Contig1799.26
AT--transcript:AT1G70310.1	ZA--ZaA1_C01.Contig1799.29
AT--transcript:AT1G70400.3	ZA--ZaA1_C01.Contig1799.30
AT--transcript:AT1G13220.3	ZA--ZaA1_C01.Contig900.13
AT--transcript:AT1G13250.1	ZA--ZaA1_C01.Contig91.66
AT--transcript:AT1G13260.1	ZA--ZaA1_C01.Contig91.64
AT--transcript:AT1G13280.1	ZA--ZaA1_C01.Contig91.63
AT--transcript:AT1G13290.1	ZA--ZaA1_C01.Contig91.62
AT--transcript:AT1G13300.1	ZA--ZaA1_C01.Contig91.61
AT--transcript:AT1G13320.1	ZA--ZaA1_C01.Contig91.52
AT--transcript:AT1G13360.1	ZA--ZaA1_C01.Contig91.38
AT--transcript:AT1G10120.1	ZA--ZaA1_C01.Contig865.27
AT--transcript:AT1G10180.1	ZA--ZaA1_C01.Contig865.23
AT--transcript:AT1G10350.1	ZA--ZaA1_C01.Contig865.17
AT--transcript:AT1G10510.1	ZA--ZaA1_C01.Contig1799.3
AT--transcript:AT1G10520.1	ZA--ZaA1_C01.Contig1799.6
AT--transcript:AT1G10522.1	ZA--ZaA1_C01.Contig1799.7
AT--transcript:AT1G10530.1	ZA--ZaA1_C01.Contig1799.12
AT--transcript:AT1G10540.1	ZA--ZaA1_C01.Contig1799.13
AT--transcript:AT1G06475.1	ZA--ZaA1_C01.Contig80.24
AT--transcript:AT1G06500.4	ZA--ZaA1_C01.Contig80.22
AT--transcript:AT1G06560.1	ZA--ZaA1_C01.Contig80.15
AT--transcript:AT1G06570.1	ZA--ZaA1_C01.Contig80.12
AT--transcript:AT1G06590.1	ZA--ZaA1_C01.Contig80.11
AT--transcript:AT1G06660.1	ZA--ZaA1_C01.Contig428.7
AT--transcript:AT1G06690.1	ZA--ZaA1_C01.Contig428.11
AT--transcript:AT1G26150.1	ZA--ZaA1_C01.Contig733.6
AT--transcript:AT1G26160.1	ZA--ZaA1_C01.Contig733.5
AT--transcript:AT1G26190.1	ZA--ZaA1_C01.Contig652.4
AT--transcript:AT1G26200.3	ZA--ZaA1_C01.Contig652.2
AT--transcript:AT1G26230.1	ZA--ZaA1_C01.Contig862.3
AT--transcript:AT1G26260.1	ZA--ZaA1_C01.Contig862.5
AT--transcript:AT1G69840.1	ZA--ZaA1_C01.Contig865.2
AT--transcript:AT1G69850.1	ZA--ZaA1_C01.Contig865.7
AT--transcript:AT1G69860.1	ZA--ZaA1_C01.Contig865.13
AT--transcript:AT1G69880.1	ZA--ZaA1_C01.Contig865.16
AT--transcript:AT1G69890.1	ZA--ZaA1_C01.Contig865.18
AT--transcript:AT1G69920.1	ZA--ZaA1_C01.Contig865.20
AT--transcript:AT1G69970.1	ZA--ZaA1_C01.Contig865.29
AT--transcript:AT1G69980.1	ZA--ZaA1_C01.Contig865.31
AT--transcript:AT1G69990.1	ZA--ZaA1_C01.Contig865.32
AT--transcript:AT1G70000.1	ZA--ZaA1_C01.Contig865.33
AT--transcript:AT1G70060.1	ZA--ZaA1_C01.Contig865.36
AT--transcript:AT1G70070.1	ZA--ZaA1_C01.Contig865.37
AT--transcript:AT1G70090.1	ZA--ZaA1_C01.Contig865.39
AT--transcript:AT1G70100.3	ZA--ZaA1_C01.Contig865.41
AT--transcript:AT1G70140.1	ZA--ZaA1_C01.Contig865.42
AT--transcript:AT1G70160.1	ZA--ZaA1_C01.Contig865.44
AT--transcript:AT1G70170.1	ZA--ZaA1_C01.Contig865.45
AT--transcript:AT1G70180.2	ZA--ZaA1_C01.Contig865.47
AT--transcript:AT1G70200.1	ZA--ZaA1_C01.Contig865.57
AT--transcript:AT1G70210.1	ZA--ZaA1_C01.Contig865.58
AT--transcript:AT1G70330.1	ZA--ZaA1_C01.Contig430.49
AT--transcript:AT1G70340.1	ZA--ZaA1_C01.Contig430.46
AT--transcript:AT1G70350.1	ZA--ZaA1_C01.Contig430.44
AT--transcript:AT1G70370.2	ZA--ZaA1_C01.Contig430.40
AT--transcript:AT1G70420.1	ZA--ZaA1_C01.Contig430.39
AT--transcript:AT1G70480.2	ZA--ZaA1_C01.Contig430.35
AT--transcript:AT1G70490.1	ZA--ZaA1_C01.Contig430.31
AT--transcript:AT1G70500.1	ZA--ZaA1_C01.Contig430.28
AT--transcript:AT1G70505.1	ZA--ZaA1_C01.Contig430.18
AT--transcript:AT1G70510.2	ZA--ZaA1_C01.Contig430.13
AT--transcript:AT1G70550.1	ZA--ZaA1_C01.Contig430.9
AT--transcript:AT1G70560.1	ZA--ZaA1_C01.Contig430.7
AT--transcript:AT1G70600.1	ZA--ZaA1_C01.Contig430.3
AT--transcript:AT1G10360.1	ZA--ZaA1_C01.Contig865.20
AT--transcript:AT1G10380.1	ZA--ZaA1_C01.Contig865.21
AT--transcript:AT1G10385.1	ZA--ZaA1_C01.Contig865.23
AT--transcript:AT1G10410.1	ZA--ZaA1_C01.Contig865.25
AT--transcript:AT1G10417.4	ZA--ZaA1_C01.Contig865.26
AT--transcript:AT1G10430.1	ZA--ZaA1_C01.Contig865.30
AT--transcript:AT1G10450.3	ZA--ZaA1_C01.Contig865.36
AT--transcript:AT1G10460.1	ZA--ZaA1_C01.Contig865.40
AT--transcript:AT1G10470.1	ZA--ZaA1_C01.Contig865.43
AT--transcript:AT1G10480.1	ZA--ZaA1_C01.Contig865.48
AT--transcript:AT1G10510.1	ZA--ZaA1_C01.Contig865.51
AT--transcript:AT1G10520.1	ZA--ZaA1_C01.Contig865.54
AT--transcript:AT1G10522.1	ZA--ZaA1_C01.Contig865.55
AT--transcript:AT1G10530.1	ZA--ZaA1_C01.Contig865.60
AT--transcript:AT1G10560.1	ZA--ZaA1_C01.Contig430.51
AT--transcript:AT1G10585.1	ZA--ZaA1_C01.Contig430.45
AT--transcript:AT1G10590.3	ZA--ZaA1_C01.Contig430.41
AT--transcript:AT1G10630.1	ZA--ZaA1_C01.Contig430.31
AT--transcript:AT1G10640.1	ZA--ZaA1_C01.Contig430.28
AT--transcript:AT1G10650.1	ZA--ZaA1_C01.Contig430.24
AT--transcript:AT1G10657.1	ZA--ZaA1_C01.Contig430.22
AT--transcript:AT1G10660.1	ZA--ZaA1_C01.Contig430.18
AT--transcript:AT1G10670.3	ZA--ZaA1_C01.Contig430.16
AT--transcript:AT1G10750.1	ZA--ZaA1_C01.Contig430.9
AT--transcript:AT1G59820.1	ZA--ZaA1_C01.Contig865.28
AT--transcript:AT1G59830.1	ZA--ZaA1_C01.Contig865.30
AT--transcript:AT1G59840.1	ZA--ZaA1_C01.Contig865.34
AT--transcript:AT1G59890.2	ZA--ZaA1_C01.Contig865.36
AT--transcript:AT1G59900.1	ZA--ZaA1_C01.Contig865.38
AT--transcript:AT1G59910.1	ZA--ZaA1_C01.Contig865.42
AT--transcript:AT1G59940.2	ZA--ZaA1_C01.Contig865.43
AT--transcript:AT1G59970.1	ZA--ZaA1_C01.Contig865.45
AT--transcript:AT1G59980.1	ZA--ZaA1_C01.Contig865.49
AT--transcript:AT1G59990.1	ZA--ZaA1_C01.Contig865.53
AT--transcript:AT1G60010.1	ZA--ZaA1_C01.Contig865.60
AT--transcript:AT1G60190.1	ZA--ZaA1_C01.Contig430.51
AT--transcript:AT1G60390.1	ZA--ZaA1_C01.Contig430.40
AT--transcript:AT1G60420.1	ZA--ZaA1_C01.Contig430.36
AT--transcript:AT1G60440.1	ZA--ZaA1_C01.Contig430.34
AT--transcript:AT1G60460.1	ZA--ZaA1_C01.Contig430.33
AT--transcript:AT1G60550.1	ZA--ZaA1_C01.Contig430.30
AT--transcript:AT1G60590.1	ZA--ZaA1_C01.Contig430.29
AT--transcript:AT1G60610.1	ZA--ZaA1_C01.Contig430.24
AT--transcript:AT1G60770.1	ZA--ZaA1_C01.Contig430.8
AT--transcript:AT1G25450.1	ZA--ZaA1_C01.Contig91.42
AT--transcript:AT1G25480.1	ZA--ZaA1_C01.Contig91.51
AT--transcript:AT1G25490.1	ZA--ZaA1_C01.Contig91.52
AT--transcript:AT1G25500.2	ZA--ZaA1_C01.Contig91.57
AT--transcript:AT1G25510.1	ZA--ZaA1_C01.Contig91.58
AT--transcript:AT1G25520.1	ZA--ZaA1_C01.Contig91.59
AT--transcript:AT1G25550.1	ZA--ZaA1_C01.Contig91.61
AT--transcript:AT1G25560.1	ZA--ZaA1_C01.Contig91.64
AT--transcript:AT1G25570.1	ZA--ZaA1_C01.Contig91.65
AT--transcript:AT1G25580.1	ZA--ZaA1_C01.Contig91.67
AT--transcript:AT1G26090.1	ZA--ZaA1_C01.Contig900.16
AT--transcript:AT1G26100.1	ZA--ZaA1_C01.Contig900.14
AT--transcript:AT1G26230.1	ZA--ZaA1_C01.Contig862.3
AT--transcript:AT1G26310.1	ZA--ZaA1_C01.Contig733.1
AT--transcript:AT1G26340.1	ZA--ZaA1_C01.Contig35.8
AT--transcript:AT1G26450.1	ZA--ZaA1_C01.Contig35.7
AT--transcript:AT1G23820.1	ZA--ZaA1_C01.Contig1799.29
AT--transcript:AT1G23860.1	ZA--ZaA1_C01.Contig1799.28
AT--transcript:AT1G23870.1	ZA--ZaA1_C01.Contig1799.26
AT--transcript:AT1G23880.1	ZA--ZaA1_C01.Contig1799.25
AT--transcript:AT1G24020.1	ZA--ZaA1_C01.Contig1799.18
AT--transcript:AT1G24030.1	ZA--ZaA1_C01.Contig1799.17
AT--transcript:AT1G24040.1	ZA--ZaA1_C01.Contig1799.16
AT--transcript:AT1G24050.1	ZA--ZaA1_C01.Contig1799.14
AT--transcript:AT1G24090.1	ZA--ZaA1_C01.Contig1799.8
AT--transcript:AT1G24100.1	ZA--ZaA1_C01.Contig1799.4
AT--transcript:AT1G24120.1	ZA--ZaA1_C01.Contig1799.1
AT--transcript:AT1G27040.1	ZA--ZaA1_C01.Contig865.7
AT--transcript:AT1G27045.4	ZA--ZaA1_C01.Contig865.8
AT--transcript:AT1G27060.1	ZA--ZaA1_C01.Contig865.11
AT--transcript:AT1G27070.1	ZA--ZaA1_C01.Contig865.12
AT--transcript:AT1G27080.1	ZA--ZaA1_C01.Contig865.13
AT--transcript:AT1G27090.1	ZA--ZaA1_C01.Contig865.15
AT--transcript:AT1G27100.1	ZA--ZaA1_C01.Contig865.18
AT--transcript:AT1G27120.1	ZA--ZaA1_C01.Contig865.22
AT--transcript:AT1G27190.1	ZA--ZaA1_C01.Contig865.32
AT--transcript:AT1G27200.1	ZA--ZaA1_C01.Contig865.35
AT--transcript:AT1G64830.1	ZA--ZaA1_C01.Contig782.7
AT--transcript:AT1G64850.1	ZA--ZaA1_C01.Contig782.5
AT--transcript:AT1G64860.1	ZA--ZaA1_C01.Contig1047.8
AT--transcript:AT1G64900.1	ZA--ZaA1_C01.Contig1047.13
AT--transcript:AT1G64970.1	ZA--ZaA1_C01.Contig1047.21
AT--transcript:AT1G64980.2	ZA--ZaA1_C01.Contig1047.22
AT--transcript:AT1G64990.1	ZA--ZaA1_C01.Contig1047.25
AT--transcript:AT1G65000.1	ZA--ZaA1_C01.Contig1274.9
AT--transcript:AT1G65010.1	ZA--ZaA1_C01.Contig1274.10
AT--transcript:AT1G68530.1	ZA--ZaA1_C01.Contig91.42
AT--transcript:AT1G68600.1	ZA--ZaA1_C01.Contig91.51
AT--transcript:AT1G68610.1	ZA--ZaA1_C01.Contig91.53
AT--transcript:AT1G68640.1	ZA--ZaA1_C01.Contig91.56
AT--transcript:AT1G68650.1	ZA--ZaA1_C01.Contig91.59
AT--transcript:AT1G68670.1	ZA--ZaA1_C01.Contig91.61
AT--transcript:AT1G23040.1	ZA--ZaA1_C02.Contig1154.49
AT--transcript:AT1G23060.1	ZA--ZaA1_C02.Contig1154.50
AT--transcript:AT1G23080.1	ZA--ZaA1_C02.Contig1154.51
AT--transcript:AT1G23100.1	ZA--ZaA1_C02.Contig1154.55
AT--transcript:AT1G23110.1	ZA--ZaA1_C02.Contig1154.56
AT--transcript:AT1G23130.1	ZA--ZaA1_C02.Contig1154.58
AT--transcript:AT1G23150.1	ZA--ZaA1_C02.Contig1154.59
AT--transcript:AT1G23170.2	ZA--ZaA1_C02.Contig1154.61
AT--transcript:AT1G23180.1	ZA--ZaA1_C02.Contig1154.62
AT--transcript:AT1G23190.1	ZA--ZaA1_C02.Contig1154.68
AT--transcript:AT1G23200.1	ZA--ZaA1_C02.Contig1154.69
AT--transcript:AT1G23210.1	ZA--ZaA1_C02.Contig1154.70
AT--transcript:AT1G23230.1	ZA--ZaA1_C02.Contig1154.72
AT--transcript:AT1G14670.1	ZA--ZaA1_C02.Contig2111.22
AT--transcript:AT1G14685.1	ZA--ZaA1_C02.Contig2111.24
AT--transcript:AT1G14690.2	ZA--ZaA1_C02.Contig2111.26
AT--transcript:AT1G14700.1	ZA--ZaA1_C02.Contig2111.29
AT--transcript:AT1G14710.1	ZA--ZaA1_C02.Contig2111.30
AT--transcript:AT1G14720.1	ZA--ZaA1_C02.Contig2111.31
AT--transcript:AT1G14750.3	ZA--ZaA1_C02.Contig2111.42
AT--transcript:AT1G14820.3	ZA--ZaA1_C02.Contig2111.48
AT--transcript:AT1G14830.1	ZA--ZaA1_C02.Contig2111.51
AT--transcript:AT1G14840.1	ZA--ZaA1_C02.Contig2111.52
AT--transcript:AT1G14860.1	ZA--ZaA1_C02.Contig2111.54
AT--transcript:AT1G14900.1	ZA--ZaA1_C02.Contig2111.62
AT--transcript:AT1G14910.1	ZA--ZaA1_C02.Contig2111.64
AT--transcript:AT1G61660.1	ZA--ZaA1_C02.Contig266.26
AT--transcript:AT1G61900.1	ZA--ZaA1_C02.Contig1107.1
AT--transcript:AT1G61950.1	ZA--ZaA1_C02.Contig2905.1
AT--transcript:AT1G62040.1	ZA--ZaA1_C02.Contig868.1
AT--transcript:AT1G62290.2	ZA--ZaA1_C02.Contig868.9
AT--transcript:AT1G62300.1	ZA--ZaA1_C02.Contig868.10
AT--transcript:AT1G62400.1	ZA--ZaA1_C02.Contig868.27
AT--transcript:AT1G62420.1	ZA--ZaA1_C02.Contig868.31
AT--transcript:AT1G62450.1	ZA--ZaA1_C02.Contig868.34
AT--transcript:AT1G29910.1	ZA--ZaA1_C02.Contig1107.21
AT--transcript:AT1G29965.1	ZA--ZaA1_C02.Contig1107.12
AT--transcript:AT1G29980.1	ZA--ZaA1_C02.Contig1107.10
AT--transcript:AT1G29990.1	ZA--ZaA1_C02.Contig1107.9
AT--transcript:AT1G30090.1	ZA--ZaA1_C02.Contig1107.4
AT--transcript:AT1G30120.1	ZA--ZaA1_C02.Contig1107.2
AT--transcript:AT1G30350.1	ZA--ZaA1_C02.Contig868.13
AT--transcript:AT1G30440.1	ZA--ZaA1_C02.Contig1754.1
AT--transcript:AT1G11710.1	ZA--ZaA1_C02.Contig2905.2
AT--transcript:AT1G11790.1	ZA--ZaA1_C02.Contig868.3
AT--transcript:AT1G11820.2	ZA--ZaA1_C02.Contig868.4
AT--transcript:AT1G11910.2	ZA--ZaA1_C02.Contig868.9
AT--transcript:AT1G11920.1	ZA--ZaA1_C02.Contig868.13
AT--transcript:AT1G12030.1	ZA--ZaA1_C02.Contig868.31
AT--transcript:AT1G12070.1	ZA--ZaA1_C02.Contig868.34
AT--transcript:AT1G67960.1	ZA--ZaA1_C02.Contig2111.40
AT--transcript:AT1G67970.1	ZA--ZaA1_C02.Contig2111.45
AT--transcript:AT1G68020.2	ZA--ZaA1_C02.Contig2111.46
AT--transcript:AT1G68040.1	ZA--ZaA1_C02.Contig2111.47
AT--transcript:AT1G68060.1	ZA--ZaA1_C02.Contig772.8
AT--transcript:AT1G68100.1	ZA--ZaA1_C02.Contig772.15
AT--transcript:AT1G68160.1	ZA--ZaA1_C02.Contig772.37
AT--transcript:AT1G70710.1	ZA--ZaA1_C02.Contig1154.70
AT--transcript:AT1G70730.3	ZA--ZaA1_C02.Contig1154.68
AT--transcript:AT1G70740.1	ZA--ZaA1_C02.Contig1154.66
AT--transcript:AT1G70750.1	ZA--ZaA1_C02.Contig1154.65
AT--transcript:AT1G70770.2	ZA--ZaA1_C02.Contig1154.61
AT--transcript:AT1G70780.1	ZA--ZaA1_C02.Contig1154.59
AT--transcript:AT1G70830.1	ZA--ZaA1_C02.Contig1154.58
AT--transcript:AT1G70900.1	ZA--ZaA1_C02.Contig1154.56
AT--transcript:AT1G70940.1	ZA--ZaA1_C02.Contig1154.51
AT--transcript:AT1G70950.1	ZA--ZaA1_C02.Contig1154.50
AT--transcript:AT1G70990.1	ZA--ZaA1_C02.Contig1154.49
AT--transcript:AT1G30200.1	ZA--ZaA1_C02.Contig195.3
AT--transcript:AT1G30210.1	ZA--ZaA1_C02.Contig195.4
AT--transcript:AT1G30260.1	ZA--ZaA1_C02.Contig195.7
AT--transcript:AT1G30270.1	ZA--ZaA1_C02.Contig195.8
AT--transcript:AT1G30330.2	ZA--ZaA1_C02.Contig195.13
AT--transcript:AT1G30440.1	ZA--ZaA1_C02.Contig195.17
AT--transcript:AT1G30470.1	ZA--ZaA1_C02.Contig195.25
AT--transcript:AT1G30490.1	ZA--ZaA1_C02.Contig195.26
AT--transcript:AT1G30500.2	ZA--ZaA1_C02.Contig195.27
AT--transcript:AT1G30510.2	ZA--ZaA1_C02.Contig195.28
AT--transcript:AT1G30630.1	ZA--ZaA1_C02.Contig195.41
AT--transcript:AT1G28290.1	ZA--ZaA1_C02.Contig135.35
AT--transcript:AT1G28340.1	ZA--ZaA1_C02.Contig135.30
AT--transcript:AT1G28360.1	ZA--ZaA1_C02.Contig135.29
AT--transcript:AT1G28380.1	ZA--ZaA1_C02.Contig135.26
AT--transcript:AT1G28395.1	ZA--ZaA1_C02.Contig135.25
AT--transcript:AT1G28420.1	ZA--ZaA1_C02.Contig135.24
AT--transcript:AT1G28470.1	ZA--ZaA1_C02.Contig135.23
AT--transcript:AT1G28550.1	ZA--ZaA1_C02.Contig135.10
AT--transcript:AT1G03530.1	ZA--ZaA1_C02.Contig293.54
AT--transcript:AT1G03550.1	ZA--ZaA1_C02.Contig293.53
AT--transcript:AT1G03590.1	ZA--ZaA1_C02.Contig293.47
AT--transcript:AT1G03730.1	ZA--ZaA1_C02.Contig293.37
AT--transcript:AT1G03810.1	ZA--ZaA1_C02.Contig293.30
AT--transcript:AT1G03840.1	ZA--ZaA1_C02.Contig293.22
AT--transcript:AT1G03860.1	ZA--ZaA1_C02.Contig293.21
AT--transcript:AT1G03870.1	ZA--ZaA1_C02.Contig293.20
AT--transcript:AT1G55230.1	ZA--ZaA1_C02.Contig1154.19
AT--transcript:AT1G55270.1	ZA--ZaA1_C02.Contig1154.18
AT--transcript:AT1G55290.1	ZA--ZaA1_C02.Contig1154.10
AT--transcript:AT1G55350.5	ZA--ZaA1_C02.Contig1154.5
AT--transcript:AT1G55360.1	ZA--ZaA1_C02.Contig1154.4
AT--transcript:AT1G55475.1	ZA--ZaA1_C02.Contig1154.3
AT--transcript:AT1G55530.2	ZA--ZaA1_C02.Contig1154.1
AT--transcript:AT1G11060.1	ZA--ZaA1_C02.Contig135.39
AT--transcript:AT1G11090.1	ZA--ZaA1_C02.Contig135.21
AT--transcript:AT1G11112.1	ZA--ZaA1_C02.Contig135.20
AT--transcript:AT1G11170.1	ZA--ZaA1_C02.Contig135.19
AT--transcript:AT1G11180.2	ZA--ZaA1_C02.Contig135.17
AT--transcript:AT1G11360.4	ZA--ZaA1_C02.Contig621.25
AT--transcript:AT1G04200.1	ZA--ZaA1_C03.Contig1869.42
AT--transcript:AT1G04220.1	ZA--ZaA1_C03.Contig1869.50
AT--transcript:AT1G04270.1	ZA--ZaA1_C03.Contig1869.54
AT--transcript:AT1G04310.2	ZA--ZaA1_C03.Contig1869.64
AT--transcript:AT1G04340.1	ZA--ZaA1_C03.Contig1869.67
AT--transcript:AT1G04350.1	ZA--ZaA1_C03.Contig1869.68
AT--transcript:AT1G04410.1	ZA--ZaA1_C03.Contig2409.24
AT--transcript:AT1G04430.1	ZA--ZaA1_C03.Contig2496.15
AT--transcript:AT1G04480.1	ZA--ZaA1_C03.Contig1735.3
AT--transcript:AT1G04510.1	ZA--ZaA1_C03.Contig1735.4
AT--transcript:AT1G04520.1	ZA--ZaA1_C03.Contig1735.6
AT--transcript:AT1G04600.1	ZA--ZaA1_C03.Contig1735.10
AT--transcript:AT1G04630.1	ZA--ZaA1_C03.Contig1735.15
AT--transcript:AT1G04680.1	ZA--ZaA1_C03.Contig1735.19
AT--transcript:AT1G04710.1	ZA--ZaA1_C03.Contig1735.21
AT--transcript:AT1G04750.1	ZA--ZaA1_C03.Contig1735.23
AT--transcript:AT1G04810.1	ZA--ZaA1_C03.Contig1735.29
AT--transcript:AT1G04860.1	ZA--ZaA1_C03.Contig1735.36
AT--transcript:AT1G04910.1	ZA--ZaA1_C03.Contig1735.41
AT--transcript:AT1G52190.1	ZA--ZaA1_C03.Contig1340.4
AT--transcript:AT1G52240.1	ZA--ZaA1_C03.Contig1340.10
AT--transcript:AT1G52290.1	ZA--ZaA1_C03.Contig1340.13
AT--transcript:AT1G52315.1	ZA--ZaA1_C03.Contig1340.15
AT--transcript:AT1G52342.1	ZA--ZaA1_C03.Contig1340.22
AT--transcript:AT1G52440.1	ZA--ZaA1_C03.Contig1481.57
AT--transcript:AT1G52565.1	ZA--ZaA1_C03.Contig1481.35
AT--transcript:AT1G79160.1	ZA--ZaA1_C03.Contig330.136
AT--transcript:AT1G79230.1	ZA--ZaA1_C03.Contig330.139
AT--transcript:AT1G79470.1	ZA--ZaA1_C03.Contig330.143
AT--transcript:AT1G79480.1	ZA--ZaA1_C03.Contig330.144
AT--transcript:AT1G79520.2	ZA--ZaA1_C03.Contig330.145
AT--transcript:AT1G79570.1	ZA--ZaA1_C03.Contig330.146
AT--transcript:AT1G04350.1	ZA--ZaA1_C03.Contig2409.35
AT--transcript:AT1G04360.1	ZA--ZaA1_C03.Contig2409.32
AT--transcript:AT1G04370.1	ZA--ZaA1_C03.Contig2409.31
AT--transcript:AT1G04430.1	ZA--ZaA1_C03.Contig2409.19
AT--transcript:AT1G04440.1	ZA--ZaA1_C03.Contig2409.17
AT--transcript:AT1G04470.1	ZA--ZaA1_C03.Contig2409.9
AT--transcript:AT1G04480.1	ZA--ZaA1_C03.Contig2409.6
AT--transcript:AT1G04510.1	ZA--ZaA1_C03.Contig2409.5
AT--transcript:AT1G04520.1	ZA--ZaA1_C03.Contig2409.4
AT--transcript:AT1G04540.1	ZA--ZaA1_C03.Contig2409.2
AT--transcript:AT1G04440.1	ZA--ZaA1_C03.Contig806.13
AT--transcript:AT1G04450.1	ZA--ZaA1_C03.Contig806.11
AT--transcript:AT1G04480.1	ZA--ZaA1_C03.Contig806.5
AT--transcript:AT1G04490.8	ZA--ZaA1_C03.Contig806.4
AT--transcript:AT1G04520.1	ZA--ZaA1_C03.Contig806.3
AT--transcript:AT1G04550.2	ZA--ZaA1_C03.Contig806.2
AT--transcript:AT1G04680.1	ZA--ZaA1_C03.Contig333.25
AT--transcript:AT1G04770.1	ZA--ZaA1_C03.Contig333.15
AT--transcript:AT1G04830.2	ZA--ZaA1_C03.Contig333.7
AT--transcript:AT1G04020.1	ZA--ZaA1_C03.Contig1735.26
AT--transcript:AT1G04160.1	ZA--ZaA1_C03.Contig1735.10
AT--transcript:AT1G04350.1	ZA--ZaA1_C03.Contig2496.37
AT--transcript:AT1G04360.1	ZA--ZaA1_C03.Contig2496.34
AT--transcript:AT1G04370.1	ZA--ZaA1_C03.Contig2496.28
AT--transcript:AT1G04410.1	ZA--ZaA1_C03.Contig2496.21
AT--transcript:AT1G04440.1	ZA--ZaA1_C03.Contig2496.13
AT--transcript:AT1G04470.1	ZA--ZaA1_C03.Contig2496.4
AT--transcript:AT1G04480.1	ZA--ZaA1_C03.Contig2496.1
AT--transcript:AT1G04240.2	ZA--ZaA1_C03.Contig1108.1
AT--transcript:AT1G04370.1	ZA--ZaA1_C01.Contig35.4.34
AT--transcript:AT1G04430.1	ZA--ZaA1_C01.Contig35.4.21
AT--transcript:AT1G04440.1	ZA--ZaA1_C01.Contig35.4.19
AT--transcript:AT1G04480.1	ZA--ZaA1_C01.Contig35.4.11
AT--transcript:AT1G04510.1	ZA--ZaA1_C01.Contig35.4.10
AT--transcript:AT1G04520.1	ZA--ZaA1_C01.Contig35.4.9
AT--transcript:AT1G04540.1	ZA--ZaA1_C01.Contig35.4.7
AT--transcript:AT1G16270.2	ZA--ZaA1_C03.Contig330.146
AT--transcript:AT1G16310.1	ZA--ZaA1_C03.Contig330.145
AT--transcript:AT1G16350.1	ZA--ZaA1_C03.Contig330.143
AT--transcript:AT1G16460.2	ZA--ZaA1_C03.Contig330.139
AT--transcript:AT1G16500.1	ZA--ZaA1_C03.Contig330.136
AT--transcript:AT1G16520.1	ZA--ZaA1_C03.Contig330.134
AT--transcript:AT1G48000.1	ZA--ZaA1_C03.Contig382.24
AT--transcript:AT1G48230.1	ZA--ZaA1_C03.Contig382.16
AT--transcript:AT1G48240.1	ZA--ZaA1_C03.Contig382.15
AT--transcript:AT1G48300.1	ZA--ZaA1_C03.Contig382.10
AT--transcript:AT1G48310.2	ZA--ZaA1_C03.Contig382.9
AT--transcript:AT1G48320.1	ZA--ZaA1_C03.Contig382.8
AT--transcript:AT1G74990.1	ZA--ZaA1_C04.Contig2028.28
AT--transcript:AT1G75000.1	ZA--ZaA1_C04.Contig2028.29
AT--transcript:AT1G75110.1	ZA--ZaA1_C04.Contig443.126
AT--transcript:AT1G75130.1	ZA--ZaA1_C04.Contig443.124
AT--transcript:AT1G75140.1	ZA--ZaA1_C04.Contig443.123
AT--transcript:AT1G75170.1	ZA--ZaA1_C04.Contig443.119
AT--transcript:AT1G75180.1	ZA--ZaA1_C04.Contig443.118
AT--transcript:AT1G75250.1	ZA--ZaA1_C04.Contig443.116
AT--transcript:AT1G75330.1	ZA--ZaA1_C04.Contig443.109
AT--transcript:AT1G75380.2	ZA--ZaA1_C04.Contig443.105
AT--transcript:AT1G75390.1	ZA--ZaA1_C04.Contig443.102
AT--transcript:AT1G75400.1	ZA--ZaA1_C04.Contig443.101
AT--transcript:AT1G75420.1	ZA--ZaA1_C04.Contig443.100
AT--transcript:AT1G75440.1	ZA--ZaA1_C04.Contig443.98
AT--transcript:AT1G75460.1	ZA--ZaA1_C04.Contig443.96
AT--transcript:AT1G75490.1	ZA--ZaA1_C04.Contig443.94
AT--transcript:AT1G75500.2	ZA--ZaA1_C04.Contig443.93
AT--transcript:AT1G75520.1	ZA--ZaA1_C04.Contig443.89
AT--transcript:AT1G75540.1	ZA--ZaA1_C04.Contig443.88
AT--transcript:AT1G75600.1	ZA--ZaA1_C04.Contig443.83
AT--transcript:AT1G75660.1	ZA--ZaA1_C04.Contig443.74
AT--transcript:AT1G75680.1	ZA--ZaA1_C04.Contig443.73
AT--transcript:AT1G75760.1	ZA--ZaA1_C04.Contig443.71
AT--transcript:AT1G75780.1	ZA--ZaA1_C04.Contig443.67
AT--transcript:AT1G75810.1	ZA--ZaA1_C04.Contig443.64
AT--transcript:AT1G75820.1	ZA--ZaA1_C04.Contig443.61
AT--transcript:AT1G75840.1	ZA--ZaA1_C04.Contig443.60
AT--transcript:AT1G75880.1	ZA--ZaA1_C04.Contig443.59
AT--transcript:AT1G75950.1	ZA--ZaA1_C04.Contig443.57
AT--transcript:AT1G75980.1	ZA--ZaA1_C04.Contig443.53
AT--transcript:AT1G76010.1	ZA--ZaA1_C04.Contig443.51
AT--transcript:AT1G76070.1	ZA--ZaA1_C04.Contig443.47
AT--transcript:AT1G76100.2	ZA--ZaA1_C04.Contig443.46
AT--transcript:AT1G76130.2	ZA--ZaA1_C04.Contig443.43
AT--transcript:AT1G76150.1	ZA--ZaA1_C04.Contig443.42
AT--transcript:AT1G76185.1	ZA--ZaA1_C04.Contig443.40
AT--transcript:AT1G76250.1	ZA--ZaA1_C04.Contig443.36
AT--transcript:AT1G76260.1	ZA--ZaA1_C04.Contig443.35
AT--transcript:AT1G76390.2	ZA--ZaA1_C04.Contig443.25
AT--transcript:AT1G76420.1	ZA--ZaA1_C04.Contig443.18
AT--transcript:AT1G76440.3	ZA--ZaA1_C04.Contig443.17
AT--transcript:AT1G76460.1	ZA--ZaA1_C04.Contig443.15
AT--transcript:AT1G76540.1	ZA--ZaA1_C04.Contig443.14
AT--transcript:AT1G76550.1	ZA--ZaA1_C04.Contig443.13
AT--transcript:AT1G76580.1	ZA--ZaA1_C04.Contig443.12
AT--transcript:AT1G76590.1	ZA--ZaA1_C04.Contig443.11
AT--transcript:AT1G76600.1	ZA--ZaA1_C04.Contig443.10
AT--transcript:AT1G76620.1	ZA--ZaA1_C04.Contig443.9
AT--transcript:AT1G76660.1	ZA--ZaA1_C04.Contig443.7
AT--transcript:AT1G76670.1	ZA--ZaA1_C04.Contig443.4
AT--transcript:AT1G76700.1	ZA--ZaA1_C04.Contig443.3
AT--transcript:AT1G19150.1	ZA--ZaA1_C04.Contig2028.2
AT--transcript:AT1G19190.1	ZA--ZaA1_C04.Contig2028.9
AT--transcript:AT1G19310.1	ZA--ZaA1_C04.Contig2028.28
AT--transcript:AT1G19360.2	ZA--ZaA1_C04.Contig443.126
AT--transcript:AT1G19370.1	ZA--ZaA1_C04.Contig443.123
AT--transcript:AT1G19400.2	ZA--ZaA1_C04.Contig443.118
AT--transcript:AT1G19510.1	ZA--ZaA1_C04.Contig443.116
AT--transcript:AT1G19580.1	ZA--ZaA1_C04.Contig443.110
AT--transcript:AT1G19640.1	ZA--ZaA1_C04.Contig443.107
AT--transcript:AT1G19660.1	ZA--ZaA1_C04.Contig443.105
AT--transcript:AT1G19680.1	ZA--ZaA1_C04.Contig443.101
AT--transcript:AT1G19700.3	ZA--ZaA1_C04.Contig443.99
AT--transcript:AT1G19715.3	ZA--ZaA1_C04.Contig443.97
AT--transcript:AT1G19740.1	ZA--ZaA1_C04.Contig443.96
AT--transcript:AT1G19790.1	ZA--ZaA1_C04.Contig443.89
AT--transcript:AT1G19850.1	ZA--ZaA1_C04.Contig443.78
AT--transcript:AT1G19940.1	ZA--ZaA1_C04.Contig443.73
AT--transcript:AT1G19970.1	ZA--ZaA1_C04.Contig443.71
AT--transcript:AT1G19980.1	ZA--ZaA1_C04.Contig443.69
AT--transcript:AT1G20010.1	ZA--ZaA1_C04.Contig443.67
AT--transcript:AT1G20090.1	ZA--ZaA1_C04.Contig443.60
AT--transcript:AT1G20120.1	ZA--ZaA1_C04.Contig443.59
AT--transcript:AT1G20140.1	ZA--ZaA1_C04.Contig443.57
AT--transcript:AT1G20180.1	ZA--ZaA1_C04.Contig443.54
AT--transcript:AT1G20220.1	ZA--ZaA1_C04.Contig443.51
AT--transcript:AT1G20310.1	ZA--ZaA1_C04.Contig443.47
AT--transcript:AT1G20340.1	ZA--ZaA1_C04.Contig443.46
AT--transcript:AT1G20460.1	ZA--ZaA1_C04.Contig443.40
AT--transcript:AT1G20530.1	ZA--ZaA1_C04.Contig443.37
AT--transcript:AT1G20540.1	ZA--ZaA1_C04.Contig443.35
AT--transcript:AT1G20693.1	ZA--ZaA1_C04.Contig443.28
AT--transcript:AT1G20700.1	ZA--ZaA1_C04.Contig443.27
AT--transcript:AT1G20760.1	ZA--ZaA1_C04.Contig443.26
AT--transcript:AT1G20780.1	ZA--ZaA1_C04.Contig443.25
AT--transcript:AT1G20830.1	ZA--ZaA1_C04.Contig443.20
AT--transcript:AT1G20840.1	ZA--ZaA1_C04.Contig443.19
AT--transcript:AT1G20870.1	ZA--ZaA1_C04.Contig443.17
AT--transcript:AT1G20880.1	ZA--ZaA1_C04.Contig443.15
AT--transcript:AT1G20930.1	ZA--ZaA1_C04.Contig443.14
AT--transcript:AT1G20950.1	ZA--ZaA1_C04.Contig443.13
AT--transcript:AT1G20980.1	ZA--ZaA1_C04.Contig443.12
AT--transcript:AT1G21000.1	ZA--ZaA1_C04.Contig443.11
AT--transcript:AT1G21010.1	ZA--ZaA1_C04.Contig443.10
AT--transcript:AT1G21060.1	ZA--ZaA1_C04.Contig443.9
AT--transcript:AT1G21070.1	ZA--ZaA1_C04.Contig443.4
AT--transcript:AT1G21080.3	ZA--ZaA1_C04.Contig443.3
AT--transcript:AT1G08720.1	ZA--ZaA1_C04.Contig226.71
AT--transcript:AT1G08845.2	ZA--ZaA1_C04.Contig226.81
AT--transcript:AT1G08890.1	ZA--ZaA1_C04.Contig226.89
AT--transcript:AT1G08970.2	ZA--ZaA1_C04.Contig226.100
AT--transcript:AT1G09020.1	ZA--ZaA1_C04.Contig226.108
AT--transcript:AT1G09140.1	ZA--ZaA1_C04.Contig226.122
AT--transcript:AT1G09160.1	ZA--ZaA1_C04.Contig226.132
AT--transcript:AT1G09210.1	ZA--ZaA1_C04.Contig226.141
AT--transcript:AT1G09250.1	ZA--ZaA1_C04.Contig226.145
AT--transcript:AT1G09310.1	ZA--ZaA1_C04.Contig226.147
AT--transcript:AT1G09320.1	ZA--ZaA1_C04.Contig226.148
AT--transcript:AT1G09330.1	ZA--ZaA1_C04.Contig226.149
AT--transcript:AT1G76750.1	ZA--ZaA1_C04.Contig227.10
AT--transcript:AT1G76770.1	ZA--ZaA1_C04.Contig227.6
AT--transcript:AT1G76870.3	ZA--ZaA1_C04.Contig227.3
AT--transcript:AT1G76950.1	ZA--ZaA1_C04.Contig40.22
AT--transcript:AT1G76980.1	ZA--ZaA1_C04.Contig40.10
AT--transcript:AT1G77230.1	ZA--ZaA1_C04.Contig40.8
AT--transcript:AT1G77300.1	ZA--ZaA1_C04.Contig40.4
AT--transcript:AT1G77390.1	ZA--ZaA1_C04.Contig378.6
AT--transcript:AT1G77520.1	ZA--ZaA1_C04.Contig9.1
AT--transcript:AT1G77660.1	ZA--ZaA1_C04.Contig9.13
AT--transcript:AT1G54510.4	ZA--ZaA1_C04.Contig226.56
AT--transcript:AT1G54530.1	ZA--ZaA1_C04.Contig226.61
AT--transcript:AT1G54570.1	ZA--ZaA1_C04.Contig226.73
AT--transcript:AT1G54730.2	ZA--ZaA1_C04.Contig226.89
AT--transcript:AT1G54820.1	ZA--ZaA1_C04.Contig226.97
AT--transcript:AT1G54830.1	ZA--ZaA1_C04.Contig226.100
AT--transcript:AT1G54840.1	ZA--ZaA1_C04.Contig226.101
AT--transcript:AT1G54990.1	ZA--ZaA1_C04.Contig226.106
AT--transcript:AT1G55040.1	ZA--ZaA1_C04.Contig226.107
AT--transcript:AT1G21190.1	ZA--ZaA1_C04.Contig227.2
AT--transcript:AT1G21320.1	ZA--ZaA1_C04.Contig40.18
AT--transcript:AT1G21350.5	ZA--ZaA1_C04.Contig40.16
AT--transcript:AT1G21390.1	ZA--ZaA1_C04.Contig40.10
AT--transcript:AT1G21400.5	ZA--ZaA1_C04.Contig40.9
AT--transcript:AT1G21610.3	ZA--ZaA1_C04.Contig40.5
AT--transcript:AT1G21690.3	ZA--ZaA1_C04.Contig378.5
AT--transcript:AT1G21720.1	ZA--ZaA1_C04.Contig9.4
AT--transcript:AT1G21890.1	ZA--ZaA1_C04.Contig9.14
AT--transcript:AT1G71820.2	ZA--ZaA1_C04.Contig227.49
AT--transcript:AT1G71830.1	ZA--ZaA1_C04.Contig227.48
AT--transcript:AT1G71866.1	ZA--ZaA1_C04.Contig227.47
AT--transcript:AT1G71900.2	ZA--ZaA1_C04.Contig227.40
AT--transcript:AT1G71940.2	ZA--ZaA1_C04.Contig227.38
AT--transcript:AT1G71990.1	ZA--ZaA1_C04.Contig227.34
AT--transcript:AT1G72010.1	ZA--ZaA1_C04.Contig227.33
AT--transcript:AT1G43160.1	ZA--ZaA1_C04.Contig227.13
AT--transcript:AT1G43620.4	ZA--ZaA1_C04.Contig227.7
AT--transcript:AT1G43630.1	ZA--ZaA1_C04.Contig227.5
AT--transcript:AT1G43700.1	ZA--ZaA1_C04.Contig40.25
AT--transcript:AT1G43770.2	ZA--ZaA1_C04.Contig40.20
AT--transcript:AT1G44110.1	ZA--ZaA1_C04.Contig378.6
AT--transcript:AT1G44414.1	ZA--ZaA1_C04.Contig9.10
AT--transcript:AT1G44800.1	ZA--ZaA1_C04.Contig9.14
AT--transcript:AT1G31850.1	ZA--ZaA1_C04.Contig226.23
AT--transcript:AT1G32130.1	ZA--ZaA1_C04.Contig226.33
AT--transcript:AT1G32150.1	ZA--ZaA1_C04.Contig226.34
AT--transcript:AT1G32220.1	ZA--ZaA1_C04.Contig226.35
AT--transcript:AT1G32230.1	ZA--ZaA1_C04.Contig226.37
AT--transcript:AT1G32240.1	ZA--ZaA1_C04.Contig226.38
AT--transcript:AT1G32260.1	ZA--ZaA1_C04.Contig226.40
AT--transcript:AT1G34020.2	ZA--ZaA1_C04.Contig443.4
AT--transcript:AT1G34210.1	ZA--ZaA1_C04.Contig227.48
AT--transcript:AT1G34245.1	ZA--ZaA1_C04.Contig227.47
AT--transcript:AT1G34260.2	ZA--ZaA1_C04.Contig227.46
AT--transcript:AT1G34300.1	ZA--ZaA1_C04.Contig227.44
AT--transcript:AT1G34355.1	ZA--ZaA1_C04.Contig227.42
AT--transcript:AT1G34470.1	ZA--ZaA1_C04.Contig227.40
AT--transcript:AT1G09880.3	ZA--ZaA1_C04.Contig226.194
AT--transcript:AT1G09940.1	ZA--ZaA1_C04.Contig226.187
AT--transcript:AT1G09960.1	ZA--ZaA1_C04.Contig226.184
AT--transcript:AT1G09970.2	ZA--ZaA1_C04.Contig226.182
AT--transcript:AT1G10030.1	ZA--ZaA1_C04.Contig226.180
AT--transcript:AT1G10040.1	ZA--ZaA1_C04.Contig226.176
AT--transcript:AT1G10050.3	ZA--ZaA1_C04.Contig226.175
AT--transcript:AT1G10200.1	ZA--ZaA1_C04.Contig226.168
AT--transcript:AT1G10220.2	ZA--ZaA1_C04.Contig226.167
AT--transcript:AT1G47420.1	ZA--ZaA1_C04.Contig443.110
AT--transcript:AT1G47530.1	ZA--ZaA1_C04.Contig2028.27
AT--transcript:AT1G47610.1	ZA--ZaA1_C04.Contig2028.23
AT--transcript:AT1G47655.1	ZA--ZaA1_C04.Contig2028.21
AT--transcript:AT1G47670.1	ZA--ZaA1_C04.Contig2028.20
AT--transcript:AT1G47710.2	ZA--ZaA1_C04.Contig2028.19
AT--transcript:AT1G47720.1	ZA--ZaA1_C04.Contig2028.18
AT--transcript:AT1G71696.2	ZA--ZaA1_C04.Contig227.18
AT--transcript:AT1G71710.1	ZA--ZaA1_C04.Contig227.19
AT--transcript:AT1G71720.1	ZA--ZaA1_C04.Contig227.20
AT--transcript:AT1G71740.1	ZA--ZaA1_C04.Contig227.21
AT--transcript:AT1G71760.2	ZA--ZaA1_C04.Contig227.22
AT--transcript:AT1G71900.2	ZA--ZaA1_C04.Contig227.40
AT--transcript:AT1G11650.2	ZA--ZaA1_C05.Contig290.41
AT--transcript:AT1G11660.1	ZA--ZaA1_C05.Contig290.38
AT--transcript:AT1G11690.1	ZA--ZaA1_C05.Contig290.37
AT--transcript:AT1G11730.1	ZA--ZaA1_C05.Contig290.22
AT--transcript:AT1G11905.1	ZA--ZaA1_C05.Contig290.17
AT--transcript:AT1G11910.2	ZA--ZaA1_C05.Contig290.15
AT--transcript:AT1G52870.2	ZA--ZaA1_C05.Contig109.35
AT--transcript:AT1G52880.1	ZA--ZaA1_C05.Contig109.33
AT--transcript:AT1G52930.1	ZA--ZaA1_C05.Contig109.30
AT--transcript:AT1G53000.2	ZA--ZaA1_C05.Contig109.23
AT--transcript:AT1G53023.1	ZA--ZaA1_C05.Contig109.20
AT--transcript:AT1G53050.1	ZA--ZaA1_C05.Contig109.19
AT--transcript:AT1G53090.3	ZA--ZaA1_C05.Contig109.18
AT--transcript:AT1G53100.1	ZA--ZaA1_C05.Contig109.17
AT--transcript:AT1G53140.1	ZA--ZaA1_C05.Contig109.16
AT--transcript:AT1G53160.1	ZA--ZaA1_C05.Contig109.10
AT--transcript:AT1G53163.1	ZA--ZaA1_C05.Contig109.8
AT--transcript:AT1G53165.3	ZA--ZaA1_C05.Contig109.7
AT--transcript:AT1G53170.1	ZA--ZaA1_C05.Contig109.3
AT--transcript:AT1G53190.1	ZA--ZaA1_C05.Contig1640.31
AT--transcript:AT1G53210.1	ZA--ZaA1_C05.Contig1640.29
AT--transcript:AT1G53230.1	ZA--ZaA1_C05.Contig1640.27
AT--transcript:AT1G53240.1	ZA--ZaA1_C05.Contig1640.24
AT--transcript:AT1G53270.1	ZA--ZaA1_C05.Contig1640.22
AT--transcript:AT1G17790.1	ZA--ZaA1_C05.Contig1640.25
AT--transcript:AT1G17980.1	ZA--ZaA1_C05.Contig1640.21
AT--transcript:AT1G18040.1	ZA--ZaA1_C05.Contig1640.17
AT--transcript:AT1G18070.3	ZA--ZaA1_C05.Contig1640.15
AT--transcript:AT1G18080.1	ZA--ZaA1_C05.Contig1640.13
AT--transcript:AT1G18090.1	ZA--ZaA1_C05.Contig1640.10
AT--transcript:AT1G18160.1	ZA--ZaA1_C05.Contig5026.1
AT--transcript:AT1G50620.1	ZA--ZaA1_C05.Contig290.6
AT--transcript:AT1G50640.1	ZA--ZaA1_C05.Contig290.8
AT--transcript:AT1G50710.1	ZA--ZaA1_C05.Contig290.28
AT--transcript:AT1G50740.1	ZA--ZaA1_C05.Contig290.46
AT--transcript:AT1G50950.2	ZA--ZaA1_C05.Contig3470.4
AT--transcript:AT1G51060.1	ZA--ZaA1_C05.Contig2375.9
AT--transcript:AT1G51070.2	ZA--ZaA1_C05.Contig2375.5
AT--transcript:AT1G15340.1	ZA--ZaA1_C05.Contig477.12
AT--transcript:AT1G15360.2	ZA--ZaA1_C05.Contig477.16
AT--transcript:AT1G15400.3	ZA--ZaA1_C05.Contig477.24
AT--transcript:AT1G15410.2	ZA--ZaA1_C05.Contig477.25
AT--transcript:AT1G15470.1	ZA--ZaA1_C05.Contig477.41
AT--transcript:AT1G15550.1	ZA--ZaA1_C05.Contig477.46
AT--transcript:AT1G16300.1	ZA--ZaA1_C06.Contig880.70
AT--transcript:AT1G16350.1	ZA--ZaA1_C06.Contig880.66
AT--transcript:AT1G16445.1	ZA--ZaA1_C06.Contig880.63
AT--transcript:AT1G16460.2	ZA--ZaA1_C06.Contig880.62
AT--transcript:AT1G16470.1	ZA--ZaA1_C06.Contig880.59
AT--transcript:AT1G16480.1	ZA--ZaA1_C06.Contig880.57
AT--transcript:AT1G16490.1	ZA--ZaA1_C06.Contig880.55
AT--transcript:AT1G16500.1	ZA--ZaA1_C06.Contig880.53
AT--transcript:AT1G79250.3	ZA--ZaA1_C06.Contig880.91
AT--transcript:AT1G79360.1	ZA--ZaA1_C06.Contig880.76
AT--transcript:AT1G79430.2	ZA--ZaA1_C06.Contig880.75
AT--transcript:AT1G79440.1	ZA--ZaA1_C06.Contig880.74
AT--transcript:AT1G79450.1	ZA--ZaA1_C06.Contig880.73
AT--transcript:AT1G79480.1	ZA--ZaA1_C06.Contig880.67
AT--transcript:AT1G79550.1	ZA--ZaA1_C06.Contig880.64
AT--transcript:AT1G79740.4	ZA--ZaA1_C06.Contig880.56
AT--transcript:AT1G47980.1	ZA--ZaA1_C06.Contig405.122
AT--transcript:AT1G47990.1	ZA--ZaA1_C06.Contig405.129
AT--transcript:AT1G48000.1	ZA--ZaA1_C06.Contig405.131
AT--transcript:AT1G48100.1	ZA--ZaA1_C06.Contig405.133
AT--transcript:AT1G48110.2	ZA--ZaA1_C06.Contig405.134
AT--transcript:AT1G48160.1	ZA--ZaA1_C06.Contig405.136
AT--transcript:AT1G48210.1	ZA--ZaA1_C06.Contig405.138
AT--transcript:AT1G04450.1	ZA--ZaA1_C06.Contig45.60
AT--transcript:AT1G04480.1	ZA--ZaA1_C06.Contig45.69
AT--transcript:AT1G04500.1	ZA--ZaA1_C06.Contig45.70
AT--transcript:AT1G04520.1	ZA--ZaA1_C06.Contig45.71
AT--transcript:AT1G04540.1	ZA--ZaA1_C06.Contig1697.2
AT--transcript:AT1G04630.1	ZA--ZaA1_C06.Contig26.34
AT--transcript:AT1G04190.1	ZA--ZaA1_C06.Contig846.20
AT--transcript:AT1G04200.1	ZA--ZaA1_C06.Contig280.35
AT--transcript:AT1G04210.1	ZA--ZaA1_C06.Contig280.30
AT--transcript:AT1G04220.1	ZA--ZaA1_C06.Contig280.19
AT--transcript:AT1G04230.1	ZA--ZaA1_C06.Contig280.16
AT--transcript:AT1G04240.2	ZA--ZaA1_C06.Contig280.15
AT--transcript:AT1G04270.1	ZA--ZaA1_C06.Contig280.11
AT--transcript:AT1G04280.1	ZA--ZaA1_C06.Contig280.10
AT--transcript:AT1G04300.3	ZA--ZaA1_C06.Contig280.5
AT--transcript:AT1G04340.1	ZA--ZaA1_C06.Contig26.5
AT--transcript:AT1G04350.1	ZA--ZaA1_C06.Contig26.6
AT--transcript:AT1G04370.1	ZA--ZaA1_C06.Contig26.10
AT--transcript:AT1G04400.1	ZA--ZaA1_C06.Contig26.15
AT--transcript:AT1G04430.1	ZA--ZaA1_C06.Contig26.25
AT--transcript:AT1G79150.1	ZA--ZaA1_C06.Contig880.52
AT--transcript:AT1G79160.1	ZA--ZaA1_C06.Contig880.53
AT--transcript:AT1G79180.2	ZA--ZaA1_C06.Contig880.55
AT--transcript:AT1G79210.2	ZA--ZaA1_C06.Contig880.59
AT--transcript:AT1G79220.1	ZA--ZaA1_C06.Contig880.61
AT--transcript:AT1G79230.1	ZA--ZaA1_C06.Contig880.62
AT--transcript:AT1G79460.1	ZA--ZaA1_C06.Contig880.65
AT--transcript:AT1G79470.1	ZA--ZaA1_C06.Contig880.66
AT--transcript:AT1G79530.1	ZA--ZaA1_C06.Contig880.70
AT--transcript:AT1G79560.1	ZA--ZaA1_C06.Contig880.72
AT--transcript:AT1G02780.1	ZA--ZaA1_C06.Contig405.54
AT--transcript:AT1G02820.1	ZA--ZaA1_C06.Contig405.42
AT--transcript:AT1G02830.1	ZA--ZaA1_C06.Contig405.41
AT--transcript:AT1G02900.1	ZA--ZaA1_C06.Contig405.29
AT--transcript:AT1G02980.1	ZA--ZaA1_C06.Contig405.22
AT--transcript:AT1G03020.1	ZA--ZaA1_C06.Contig405.17
AT--transcript:AT1G03070.1	ZA--ZaA1_C06.Contig1852.7
AT--transcript:AT1G03080.2	ZA--ZaA1_C06.Contig846.13
AT--transcript:AT1G07660.1	ZA--ZaA1_C07.Contig361.61
AT--transcript:AT1G07670.1	ZA--ZaA1_C07.Contig361.62
AT--transcript:AT1G07705.2	ZA--ZaA1_C07.Contig361.65
AT--transcript:AT1G07710.1	ZA--ZaA1_C07.Contig361.67
AT--transcript:AT1G07720.2	ZA--ZaA1_C07.Contig361.69
AT--transcript:AT1G07725.1	ZA--ZaA1_C07.Contig361.70
AT--transcript:AT1G07730.2	ZA--ZaA1_C07.Contig361.72
AT--transcript:AT1G07770.1	ZA--ZaA1_C07.Contig361.83
AT--transcript:AT1G07790.1	ZA--ZaA1_C07.Contig361.84
AT--transcript:AT1G07795.1	ZA--ZaA1_C07.Contig361.88
AT--transcript:AT1G07820.1	ZA--ZaA1_C07.Contig361.92
AT--transcript:AT1G75800.1	ZA--ZaA1_C07.Contig682.111
AT--transcript:AT1G75840.1	ZA--ZaA1_C07.Contig682.94
AT--transcript:AT1G75990.1	ZA--ZaA1_C07.Contig682.77
AT--transcript:AT1G76030.1	ZA--ZaA1_C07.Contig682.71
AT--transcript:AT1G76190.1	ZA--ZaA1_C07.Contig682.46
AT--transcript:AT1G76210.1	ZA--ZaA1_C07.Contig682.27
AT--transcript:AT1G76270.1	ZA--ZaA1_C07.Contig682.18
AT--transcript:AT1G06990.1	ZA--ZaA1_C07.Contig361.291
AT--transcript:AT1G07000.1	ZA--ZaA1_C07.Contig361.290
AT--transcript:AT1G07025.1	ZA--ZaA1_C07.Contig361.285
AT--transcript:AT1G07050.2	ZA--ZaA1_C07.Contig361.283
AT--transcript:AT1G07060.2	ZA--ZaA1_C07.Contig361.281
AT--transcript:AT1G07090.1	ZA--ZaA1_C07.Contig361.275
AT--transcript:AT1G07110.1	ZA--ZaA1_C07.Contig361.261
AT--transcript:AT1G07120.1	ZA--ZaA1_C07.Contig361.257
AT--transcript:AT1G07140.1	ZA--ZaA1_C07.Contig361.255
AT--transcript:AT1G07180.1	ZA--ZaA1_C07.Contig361.234
AT--transcript:AT1G07270.1	ZA--ZaA1_C07.Contig361.224
AT--transcript:AT1G07280.1	ZA--ZaA1_C07.Contig361.223
AT--transcript:AT1G07290.1	ZA--ZaA1_C07.Contig361.221
AT--transcript:AT1G07300.3	ZA--ZaA1_C07.Contig361.216
AT--transcript:AT1G07310.1	ZA--ZaA1_C07.Contig361.214
AT--transcript:AT1G07340.1	ZA--ZaA1_C07.Contig361.212
AT--transcript:AT1G07350.1	ZA--ZaA1_C07.Contig361.204
AT--transcript:AT1G07360.1	ZA--ZaA1_C07.Contig361.203
AT--transcript:AT1G07370.1	ZA--ZaA1_C07.Contig361.199
AT--transcript:AT1G07380.2	ZA--ZaA1_C07.Contig361.196
AT--transcript:AT1G07400.1	ZA--ZaA1_C07.Contig361.182
AT--transcript:AT1G07410.1	ZA--ZaA1_C07.Contig361.172
AT--transcript:AT1G07420.1	ZA--ZaA1_C07.Contig361.164
AT--transcript:AT1G07430.1	ZA--ZaA1_C07.Contig361.163
AT--transcript:AT1G07440.1	ZA--ZaA1_C07.Contig361.161
AT--transcript:AT1G07470.2	ZA--ZaA1_C07.Contig361.156
AT--transcript:AT1G07490.1	ZA--ZaA1_C07.Contig361.146
AT--transcript:AT1G07510.1	ZA--ZaA1_C07.Contig361.142
AT--transcript:AT1G07520.3	ZA--ZaA1_C07.Contig361.135
AT--transcript:AT1G07540.1	ZA--ZaA1_C07.Contig361.133
AT--transcript:AT1G07570.3	ZA--ZaA1_C07.Contig361.126
AT--transcript:AT1G07590.1	ZA--ZaA1_C07.Contig361.119
AT--transcript:AT1G07620.2	ZA--ZaA1_C07.Contig361.117
AT--transcript:AT1G07630.1	ZA--ZaA1_C07.Contig361.114
AT--transcript:AT1G07640.3	ZA--ZaA1_C07.Contig361.103
AT--transcript:AT1G07660.1	ZA--ZaA1_C07.Contig361.92
AT--transcript:AT1G07730.2	ZA--ZaA1_C07.Contig361.72
AT--transcript:AT1G07810.1	ZA--ZaA1_C07.Contig361.62
AT--transcript:AT1G07820.1	ZA--ZaA1_C07.Contig361.61
AT--transcript:AT1G07870.2	ZA--ZaA1_C07.Contig361.50
AT--transcript:AT1G07890.1	ZA--ZaA1_C07.Contig361.43
AT--transcript:AT1G07900.1	ZA--ZaA1_C07.Contig361.28
AT--transcript:AT1G07910.2	ZA--ZaA1_C07.Contig361.24
AT--transcript:AT1G07960.3	ZA--ZaA1_C07.Contig361.20
AT--transcript:AT1G07970.1	ZA--ZaA1_C07.Contig361.14
AT--transcript:AT1G07980.1	ZA--ZaA1_C07.Contig406.89
AT--transcript:AT1G07990.1	ZA--ZaA1_C07.Contig406.64
AT--transcript:AT1G08000.2	ZA--ZaA1_C07.Contig406.62
AT--transcript:AT1G08030.1	ZA--ZaA1_C07.Contig406.61
AT--transcript:AT1G08040.1	ZA--ZaA1_C07.Contig406.58
AT--transcript:AT1G08050.1	ZA--ZaA1_C07.Contig406.54
AT--transcript:AT1G08060.3	ZA--ZaA1_C07.Contig406.52
AT--transcript:AT1G08065.1	ZA--ZaA1_C07.Contig406.50
AT--transcript:AT1G08090.1	ZA--ZaA1_C07.Contig406.36
AT--transcript:AT1G08110.4	ZA--ZaA1_C07.Contig406.25
AT--transcript:AT1G08125.2	ZA--ZaA1_C07.Contig406.22
AT--transcript:AT1G08130.1	ZA--ZaA1_C07.Contig406.13
AT--transcript:AT1G08160.1	ZA--ZaA1_C07.Contig1825.9
AT--transcript:AT1G08170.1	ZA--ZaA1_C07.Contig1825.6
AT--transcript:AT1G49300.1	ZA--ZaA1_C08.Contig297.11
AT--transcript:AT1G49490.2	ZA--ZaA1_C08.Contig297.24
AT--transcript:AT1G49560.1	ZA--ZaA1_C08.Contig297.25
AT--transcript:AT1G49670.2	ZA--ZaA1_C08.Contig297.32
AT--transcript:AT1G49720.2	ZA--ZaA1_C08.Contig297.37
AT--transcript:AT1G49840.1	ZA--ZaA1_C08.Contig43.119
AT--transcript:AT1G49850.1	ZA--ZaA1_C08.Contig43.115
AT--transcript:AT1G49900.1	ZA--ZaA1_C08.Contig43.112
AT--transcript:AT1G49960.1	ZA--ZaA1_C08.Contig43.109
AT--transcript:AT1G75250.1	ZA--ZaA1_C08.Contig43.91
AT--transcript:AT1G75370.2	ZA--ZaA1_C08.Contig43.78
AT--transcript:AT1G75390.1	ZA--ZaA1_C08.Contig43.75
AT--transcript:AT1G75400.1	ZA--ZaA1_C08.Contig43.73
AT--transcript:AT1G75410.2	ZA--ZaA1_C08.Contig43.68
AT--transcript:AT1G75520.1	ZA--ZaA1_C08.Contig43.64
AT--transcript:AT1G75630.2	ZA--ZaA1_C08.Contig43.55
AT--transcript:AT1G19510.1	ZA--ZaA1_C08.Contig43.91
AT--transcript:AT1G19650.1	ZA--ZaA1_C08.Contig43.78
AT--transcript:AT1G19680.1	ZA--ZaA1_C08.Contig43.73
AT--transcript:AT1G19700.3	ZA--ZaA1_C08.Contig43.68
AT--transcript:AT1G19790.1	ZA--ZaA1_C08.Contig43.64
AT--transcript:AT1G19910.1	ZA--ZaA1_C08.Contig43.55
AT--transcript:AT1G07000.1	ZA--ZaA1_C08.Contig79.259
AT--transcript:AT1G07090.1	ZA--ZaA1_C08.Contig79.246
AT--transcript:AT1G07140.1	ZA--ZaA1_C08.Contig79.244
AT--transcript:AT1G07210.1	ZA--ZaA1_C08.Contig79.236
AT--transcript:AT1G07330.2	ZA--ZaA1_C08.Contig79.231
AT--transcript:AT1G07360.1	ZA--ZaA1_C08.Contig79.229
AT--transcript:AT1G07370.1	ZA--ZaA1_C08.Contig79.226
AT--transcript:AT1G07410.1	ZA--ZaA1_C08.Contig79.205
AT--transcript:AT1G07510.1	ZA--ZaA1_C08.Contig79.200
AT--transcript:AT1G07540.1	ZA--ZaA1_C08.Contig79.199
AT--transcript:AT1G07615.1	ZA--ZaA1_C08.Contig79.195
AT--transcript:AT1G07620.2	ZA--ZaA1_C08.Contig79.194
AT--transcript:AT1G07790.1	ZA--ZaA1_C08.Contig79.178
AT--transcript:AT1G07810.1	ZA--ZaA1_C08.Contig79.169
AT--transcript:AT1G07870.2	ZA--ZaA1_C08.Contig79.164
AT--transcript:AT1G07880.2	ZA--ZaA1_C08.Contig79.160
AT--transcript:AT1G07900.1	ZA--ZaA1_C08.Contig79.155
AT--transcript:AT1G07920.1	ZA--ZaA1_C08.Contig79.153
AT--transcript:AT1G07990.1	ZA--ZaA1_C08.Contig79.141
AT--transcript:AT1G08000.2	ZA--ZaA1_C08.Contig79.140
AT--transcript:AT1G08040.1	ZA--ZaA1_C08.Contig79.138
AT--transcript:AT1G08050.1	ZA--ZaA1_C08.Contig79.134
AT--transcript:AT1G66180.1	ZA--ZaA1_C08.Contig690.83
AT--transcript:AT1G66260.1	ZA--ZaA1_C08.Contig690.79
AT--transcript:AT1G66350.1	ZA--ZaA1_C08.Contig690.69
AT--transcript:AT1G66400.1	ZA--ZaA1_C08.Contig690.67
AT--transcript:AT1G66430.1	ZA--ZaA1_C08.Contig690.66
AT--transcript:AT1G66460.3	ZA--ZaA1_C08.Contig690.64
AT--transcript:AT1G66610.1	ZA--ZaA1_C08.Contig690.59
AT--transcript:AT1G66670.1	ZA--ZaA1_C08.Contig690.58
AT--transcript:AT1G66810.3	ZA--ZaA1_C08.Contig690.50
AT--transcript:AT1G66890.1	ZA--ZaA1_C08.Contig690.40
AT--transcript:AT1G67000.1	ZA--ZaA1_C08.Contig690.39
AT--transcript:AT1G67060.1	ZA--ZaA1_C08.Contig690.36
AT--transcript:AT1G67080.1	ZA--ZaA1_C08.Contig690.33
AT--transcript:AT1G67090.1	ZA--ZaA1_C08.Contig690.31
AT--transcript:AT1G67140.3	ZA--ZaA1_C08.Contig690.27
AT--transcript:AT1G67230.1	ZA--ZaA1_C08.Contig690.21
AT--transcript:AT1G69260.1	ZA--ZaA1_C08.Contig1197.122
AT--transcript:AT1G69270.1	ZA--ZaA1_C08.Contig1197.121
AT--transcript:AT1G69370.1	ZA--ZaA1_C08.Contig1197.103
AT--transcript:AT1G69560.2	ZA--ZaA1_C08.Contig1197.84
AT--transcript:AT1G69570.1	ZA--ZaA1_C08.Contig1197.80
AT--transcript:AT1G69600.1	ZA--ZaA1_C08.Contig1197.75
AT--transcript:AT1G69810.1	ZA--ZaA1_C08.Contig1197.64
AT--transcript:AT1G69840.1	ZA--ZaA1_C08.Contig1197.57
AT--transcript:AT1G69990.1	ZA--ZaA1_C08.Contig1197.46
AT--transcript:AT1G70030.1	ZA--ZaA1_C08.Contig1197.43
AT--transcript:AT1G70170.1	ZA--ZaA1_C08.Contig1197.38
AT--transcript:AT1G63460.1	ZA--ZaA1_C09.Contig586.97
AT--transcript:AT1G63500.1	ZA--ZaA1_C09.Contig586.94
AT--transcript:AT1G63520.1	ZA--ZaA1_C09.Contig586.85
AT--transcript:AT1G63650.3	ZA--ZaA1_C09.Contig586.82
AT--transcript:AT1G63660.1	ZA--ZaA1_C09.Contig586.81
AT--transcript:AT1G63700.1	ZA--ZaA1_C09.Contig586.79
AT--transcript:AT1G63720.1	ZA--ZaA1_C09.Contig586.77
AT--transcript:AT1G63820.1	ZA--ZaA1_C09.Contig586.74
AT--transcript:AT1G63840.1	ZA--ZaA1_C09.Contig586.73
AT--transcript:AT1G63850.1	ZA--ZaA1_C09.Contig586.72
AT--transcript:AT1G63940.2	ZA--ZaA1_C09.Contig586.66
AT--transcript:AT1G64060.1	ZA--ZaA1_C09.Contig586.62
AT--transcript:AT1G64090.2	ZA--ZaA1_C09.Contig586.60
AT--transcript:AT1G64140.1	ZA--ZaA1_C09.Contig586.57
AT--transcript:AT1G64160.1	ZA--ZaA1_C09.Contig586.56
AT--transcript:AT1G64170.1	ZA--ZaA1_C09.Contig586.53
AT--transcript:AT1G64200.2	ZA--ZaA1_C09.Contig586.51
AT--transcript:AT1G64230.5	ZA--ZaA1_C09.Contig586.50
AT--transcript:AT1G64300.2	ZA--ZaA1_C09.Contig586.47
AT--transcript:AT1G64320.1	ZA--ZaA1_C09.Contig586.44
AT--transcript:AT1G64340.1	ZA--ZaA1_C09.Contig586.42
AT--transcript:AT1G64355.1	ZA--ZaA1_C09.Contig586.41
AT--transcript:AT1G64380.1	ZA--ZaA1_C09.Contig586.36
AT--transcript:AT1G64390.1	ZA--ZaA1_C09.Contig586.35
AT--transcript:AT1G64430.1	ZA--ZaA1_C09.Contig586.24
AT--transcript:AT1G64440.1	ZA--ZaA1_C09.Contig586.23
AT--transcript:AT1G64450.1	ZA--ZaA1_C09.Contig586.21
AT--transcript:AT1G64520.1	ZA--ZaA1_C09.Contig586.14
AT--transcript:AT1G64590.1	ZA--ZaA1_C09.Contig586.10
AT--transcript:AT1G64610.2	ZA--ZaA1_C09.Contig586.9
AT--transcript:AT1G64620.1	ZA--ZaA1_C09.Contig586.8
AT--transcript:AT1G64700.1	ZA--ZaA1_C09.Contig586.2
AT--transcript:AT1G62510.1	ZA--ZaA1_C09.Contig1687.1
AT--transcript:AT1G62530.2	ZA--ZaA1_C09.Contig1687.2
AT--transcript:AT1G62640.2	ZA--ZaA1_C09.Contig1687.4
AT--transcript:AT1G62660.1	ZA--ZaA1_C09.Contig1687.6
AT--transcript:AT1G62700.1	ZA--ZaA1_C09.Contig1687.9
AT--transcript:AT1G62710.1	ZA--ZaA1_C09.Contig1687.10
AT--transcript:AT1G62740.1	ZA--ZaA1_C09.Contig1687.11
AT--transcript:AT1G62750.1	ZA--ZaA1_C09.Contig1687.12
AT--transcript:AT1G62810.1	ZA--ZaA1_C09.Contig1687.17
AT--transcript:AT1G62820.1	ZA--ZaA1_C09.Contig1687.18
AT--transcript:AT1G62840.1	ZA--ZaA1_C09.Contig1687.19
AT--transcript:AT1G62870.1	ZA--ZaA1_C09.Contig1687.21
AT--transcript:AT1G12090.1	ZA--ZaA1_C09.Contig1687.1
AT--transcript:AT1G12120.1	ZA--ZaA1_C09.Contig1687.2
AT--transcript:AT1G12240.1	ZA--ZaA1_C09.Contig1687.6
AT--transcript:AT1G12250.1	ZA--ZaA1_C09.Contig1687.8
AT--transcript:AT1G12260.1	ZA--ZaA1_C09.Contig1687.9
AT--transcript:AT1G12270.1	ZA--ZaA1_C09.Contig1687.11
AT--transcript:AT1G12310.1	ZA--ZaA1_C09.Contig1687.18
AT--transcript:AT1G12330.1	ZA--ZaA1_C09.Contig1687.20
AT--transcript:AT1G12380.1	ZA--ZaA1_C09.Contig1687.21
AT--transcript:AT1G55610.2	ZA--ZaA1_C09.Contig70.74
AT--transcript:AT1G55670.1	ZA--ZaA1_C09.Contig70.69
AT--transcript:AT1G55680.1	ZA--ZaA1_C09.Contig70.68
AT--transcript:AT1G55690.4	ZA--ZaA1_C09.Contig70.66
AT--transcript:AT1G55820.1	ZA--ZaA1_C09.Contig70.51
AT--transcript:AT1G55840.1	ZA--ZaA1_C09.Contig70.46
AT--transcript:AT1G55860.1	ZA--ZaA1_C09.Contig70.43
AT--transcript:AT1G55915.2	ZA--ZaA1_C09.Contig70.34
AT--transcript:AT1G26450.1	ZA--ZaA1_C09.Contig821.32
AT--transcript:AT1G26610.1	ZA--ZaA1_C09.Contig821.25
AT--transcript:AT1G26620.1	ZA--ZaA1_C09.Contig821.22
AT--transcript:AT1G26630.1	ZA--ZaA1_C09.Contig821.20
AT--transcript:AT1G26670.1	ZA--ZaA1_C09.Contig821.16
AT--transcript:AT1G26770.2	ZA--ZaA1_C09.Contig821.9
AT--transcript:AT1G26790.1	ZA--ZaA1_C09.Contig821.8
AT--transcript:AT1G47970.1	ZA--ZaA1_C09.Contig2465.4
AT--transcript:AT1G48030.1	ZA--ZaA1_C09.Contig429.41
AT--transcript:AT1G48040.1	ZA--ZaA1_C09.Contig429.40
AT--transcript:AT1G48110.2	ZA--ZaA1_C09.Contig429.38
AT--transcript:AT1G48230.1	ZA--ZaA1_C09.Contig429.31
AT--transcript:AT1G48260.1	ZA--ZaA1_C09.Contig429.25
AT--transcript:AT1G48270.2	ZA--ZaA1_C09.Contig429.23
AT--transcript:AT1G48280.1	ZA--ZaA1_C09.Contig429.22
AT--transcript:AT1G48300.1	ZA--ZaA1_C09.Contig429.21
AT--transcript:AT1G48320.1	ZA--ZaA1_C09.Contig429.19
AT--transcript:AT1G48325.1	ZA--ZaA1_C09.Contig429.18
AT--transcript:AT1G48330.1	ZA--ZaA1_C09.Contig429.17
AT--transcript:AT1G18800.1	ZA--ZaA1_C09.Contig586.95
AT--transcript:AT1G18840.3	ZA--ZaA1_C09.Contig586.102
AT--transcript:AT1G18860.1	ZA--ZaA1_C09.Contig586.104
AT--transcript:AT1G18900.3	ZA--ZaA1_C09.Contig586.108
AT--transcript:AT1G18940.1	ZA--ZaA1_C09.Contig586.109
AT--transcript:AT1G18950.2	ZA--ZaA1_C09.Contig586.112
AT--transcript:AT1G18990.1	ZA--ZaA1_C09.Contig586.120
AT--transcript:AT1G19000.2	ZA--ZaA1_C09.Contig586.122
AT--transcript:AT1G19010.1	ZA--ZaA1_C09.Contig586.124
AT--transcript:AT1G19050.1	ZA--ZaA1_C09.Contig586.138
AT--transcript:AT1G74560.3	ZA--ZaA1_C09.Contig586.95
AT--transcript:AT1G74690.1	ZA--ZaA1_C09.Contig586.102
AT--transcript:AT1G74750.3	ZA--ZaA1_C09.Contig586.108
AT--transcript:AT1G74780.1	ZA--ZaA1_C09.Contig586.109
AT--transcript:AT1G74790.1	ZA--ZaA1_C09.Contig586.111
AT--transcript:AT1G74830.1	ZA--ZaA1_C09.Contig586.120
AT--transcript:AT1G74840.1	ZA--ZaA1_C09.Contig586.122
AT--transcript:AT1G74860.1	ZA--ZaA1_C09.Contig586.124
AT--transcript:AT1G74890.1	ZA--ZaA1_C09.Contig586.138
AT--transcript:AT1G69690.1	ZA--ZaA1_C09.Contig586.96
AT--transcript:AT1G69810.1	ZA--ZaA1_C09.Contig586.104
AT--transcript:AT1G69960.1	ZA--ZaA1_C09.Contig586.118
AT--transcript:AT1G70000.1	ZA--ZaA1_C09.Contig586.122
AT--transcript:AT1G70260.1	ZA--ZaA1_C09.Contig586.126
AT--transcript:AT1G70310.1	ZA--ZaA1_C09.Contig586.143
AT--transcript:AT1G70505.1	ZA--ZaA1_C09.Contig586.152
AT--transcript:AT1G70550.1	ZA--ZaA1_C09.Contig586.159
AT--transcript:AT1G70600.1	ZA--ZaA1_C09.Contig586.164
AT--transcript:AT1G70640.1	ZA--ZaA1_C09.Contig586.165
AT--transcript:AT1G79280.2	ZA--ZaA1_C09.Contig429.4
AT--transcript:AT1G79310.1	ZA--ZaA1_C09.Contig429.3
AT--transcript:AT1G79350.1	ZA--ZaA1_C09.Contig429.2
AT--transcript:AT1G79390.1	ZA--ZaA1_C09.Contig429.1
AT--transcript:AT1G79500.2	ZA--ZaA1_C09.Contig2226.7
AT--transcript:AT1G79530.1	ZA--ZaA1_C09.Contig2226.5
AT--transcript:AT1G79550.1	ZA--ZaA1_C09.Contig1703.4
AT--transcript:AT1G01360.1	ZA--ZaA1_C09.Contig586.37
AT--transcript:AT1G01450.1	ZA--ZaA1_C09.Contig586.47
AT--transcript:AT1G01480.1	ZA--ZaA1_C09.Contig586.65
AT--transcript:AT1G01560.2	ZA--ZaA1_C09.Contig586.68
AT--transcript:AT1G01570.2	ZA--ZaA1_C09.Contig586.70
AT--transcript:AT1G01620.1	ZA--ZaA1_C09.Contig586.80
AT--transcript:AT1G01740.1	ZA--ZaA1_C09.Contig586.94
AT--transcript:AT1G12110.1	ZA--ZaA1_C09.Contig1015.13
AT--transcript:AT1G12120.1	ZA--ZaA1_C09.Contig3487.14
AT--transcript:AT1G12320.1	ZA--ZaA1_C09.Contig1687.19
AT--transcript:AT1G12430.2	ZA--ZaA1_C09.Contig2373.12
AT--transcript:AT1G12450.1	ZA--ZaA1_C09.Contig2373.10
AT--transcript:AT1G12480.1	ZA--ZaA1_C09.Contig2373.8
AT--transcript:AT1G12610.1	ZA--ZaA1_C06.Contig26.8.8
AT--transcript:AT1G08720.1	ZA--ZaA1_C10.Contig877.58
AT--transcript:AT1G08820.2	ZA--ZaA1_C10.Contig877.75
AT--transcript:AT1G08830.1	ZA--ZaA1_C10.Contig877.77
AT--transcript:AT1G08860.1	ZA--ZaA1_C10.Contig877.87
AT--transcript:AT1G08880.1	ZA--ZaA1_C10.Contig877.90
AT--transcript:AT1G08890.1	ZA--ZaA1_C10.Contig877.95
AT--transcript:AT1G08940.1	ZA--ZaA1_C10.Contig877.98
AT--transcript:AT1G08960.1	ZA--ZaA1_C10.Contig877.119
AT--transcript:AT1G08970.2	ZA--ZaA1_C10.Contig877.120
AT--transcript:AT1G09010.1	ZA--ZaA1_C10.Contig534.257
AT--transcript:AT1G09020.1	ZA--ZaA1_C10.Contig534.235
AT--transcript:AT1G09030.1	ZA--ZaA1_C10.Contig534.231
AT--transcript:AT1G09040.1	ZA--ZaA1_C10.Contig534.229
AT--transcript:AT1G09060.3	ZA--ZaA1_C10.Contig534.227
AT--transcript:AT1G09070.1	ZA--ZaA1_C10.Contig534.224
AT--transcript:AT1G09080.1	ZA--ZaA1_C10.Contig534.221
AT--transcript:AT1G09090.2	ZA--ZaA1_C10.Contig534.219
AT--transcript:AT1G09130.3	ZA--ZaA1_C10.Contig534.213
AT--transcript:AT1G09140.1	ZA--ZaA1_C10.Contig534.207
AT--transcript:AT1G09150.1	ZA--ZaA1_C10.Contig534.199
AT--transcript:AT1G09155.1	ZA--ZaA1_C10.Contig534.184
AT--transcript:AT1G09160.1	ZA--ZaA1_C10.Contig534.176
AT--transcript:AT1G09195.11	ZA--ZaA1_C10.Contig534.168
AT--transcript:AT1G09210.1	ZA--ZaA1_C10.Contig534.157
AT--transcript:AT1G09240.1	ZA--ZaA1_C10.Contig534.149
AT--transcript:AT1G09250.1	ZA--ZaA1_C10.Contig534.138
AT--transcript:AT1G09270.1	ZA--ZaA1_C10.Contig534.136
AT--transcript:AT1G09280.1	ZA--ZaA1_C10.Contig534.135
AT--transcript:AT1G09300.1	ZA--ZaA1_C10.Contig534.134
AT--transcript:AT1G09310.1	ZA--ZaA1_C10.Contig534.133
AT--transcript:AT1G09320.1	ZA--ZaA1_C10.Contig534.132
AT--transcript:AT1G09330.1	ZA--ZaA1_C10.Contig534.126
AT--transcript:AT1G09340.2	ZA--ZaA1_C10.Contig534.125
AT--transcript:AT1G09350.1	ZA--ZaA1_C10.Contig534.124
AT--transcript:AT1G35720.1	ZA--ZaA1_C10.Contig426.1
AT--transcript:AT1G35730.2	ZA--ZaA1_C10.Contig426.2
AT--transcript:AT1G35780.1	ZA--ZaA1_C10.Contig426.3
AT--transcript:AT1G35830.1	ZA--ZaA1_C10.Contig426.6
AT--transcript:AT1G35910.1	ZA--ZaA1_C10.Contig426.12
AT--transcript:AT1G36050.1	ZA--ZaA1_C10.Contig426.13
AT--transcript:AT1G36060.1	ZA--ZaA1_C10.Contig426.14
AT--transcript:AT1G36070.1	ZA--ZaA1_C10.Contig426.15
AT--transcript:AT1G36160.2	ZA--ZaA1_C10.Contig426.21
AT--transcript:AT1G36320.1	ZA--ZaA1_C10.Contig1921.9
AT--transcript:AT1G36370.1	ZA--ZaA1_C10.Contig1921.16
AT--transcript:AT1G36390.2	ZA--ZaA1_C10.Contig1921.17
AT--transcript:AT1G36730.1	ZA--ZaA1_C10.Contig1773.2
AT--transcript:AT1G36940.2	ZA--ZaA1_C10.Contig1773.3
AT--transcript:AT1G36990.1	ZA--ZaA1_C10.Contig1773.6
AT--transcript:AT1G37130.1	ZA--ZaA1_C10.Contig1773.8
AT--transcript:AT1G37150.9	ZA--ZaA1_C10.Contig1773.15
AT--transcript:AT1G38065.1	ZA--ZaA1_C10.Contig1773.20
AT--transcript:AT1G56210.1	ZA--ZaA1_C10.Contig534.218
AT--transcript:AT1G56220.3	ZA--ZaA1_C10.Contig534.205
AT--transcript:AT1G56240.1	ZA--ZaA1_C10.Contig534.184
AT--transcript:AT1G56280.2	ZA--ZaA1_C10.Contig534.174
AT--transcript:AT1G56300.1	ZA--ZaA1_C10.Contig534.169
AT--transcript:AT1G56310.1	ZA--ZaA1_C10.Contig534.167
AT--transcript:AT1G56320.1	ZA--ZaA1_C10.Contig534.162
AT--transcript:AT1G56340.1	ZA--ZaA1_C10.Contig534.157
AT--transcript:AT1G56345.1	ZA--ZaA1_C10.Contig534.156
AT--transcript:AT1G56350.1	ZA--ZaA1_C10.Contig534.153
AT--transcript:AT1G56423.1	ZA--ZaA1_C10.Contig534.150
AT--transcript:AT1G56430.1	ZA--ZaA1_C10.Contig534.149
AT--transcript:AT1G56440.1	ZA--ZaA1_C10.Contig534.146
AT--transcript:AT1G56460.3	ZA--ZaA1_C10.Contig534.145
AT--transcript:AT1G56500.1	ZA--ZaA1_C10.Contig534.139
AT--transcript:AT1G56570.1	ZA--ZaA1_C10.Contig534.130
AT--transcript:AT1G56590.1	ZA--ZaA1_C10.Contig534.127
AT--transcript:AT1G56600.1	ZA--ZaA1_C10.Contig534.124
AT--transcript:AT1G32050.1	ZA--ZaA1_C10.Contig286.58
AT--transcript:AT1G32060.1	ZA--ZaA1_C10.Contig286.57
AT--transcript:AT1G32080.1	ZA--ZaA1_C10.Contig286.56
AT--transcript:AT1G32090.1	ZA--ZaA1_C10.Contig286.55
AT--transcript:AT1G32150.1	ZA--ZaA1_C10.Contig286.46
AT--transcript:AT1G32160.1	ZA--ZaA1_C10.Contig286.45
AT--transcript:AT1G32170.1	ZA--ZaA1_C10.Contig286.44
AT--transcript:AT1G32180.1	ZA--ZaA1_C10.Contig286.42
AT--transcript:AT1G32190.1	ZA--ZaA1_C10.Contig286.41
AT--transcript:AT1G32200.2	ZA--ZaA1_C10.Contig286.40
AT--transcript:AT1G32210.1	ZA--ZaA1_C10.Contig286.39
AT--transcript:AT1G32220.1	ZA--ZaA1_C10.Contig286.37
AT--transcript:AT1G32230.1	ZA--ZaA1_C10.Contig286.36
AT--transcript:AT1G32240.1	ZA--ZaA1_C10.Contig286.34
AT--transcript:AT1G32250.1	ZA--ZaA1_C10.Contig286.30
AT--transcript:AT1G32350.1	ZA--ZaA1_C10.Contig286.21
AT--transcript:AT1G54510.4	ZA--ZaA1_C10.Contig877.35
AT--transcript:AT1G54520.1	ZA--ZaA1_C10.Contig877.48
AT--transcript:AT1G54570.1	ZA--ZaA1_C10.Contig877.66
AT--transcript:AT1G54610.1	ZA--ZaA1_C10.Contig877.69
AT--transcript:AT1G54690.1	ZA--ZaA1_C10.Contig877.90
AT--transcript:AT1G54710.1	ZA--ZaA1_C10.Contig877.93
AT--transcript:AT1G54730.2	ZA--ZaA1_C10.Contig877.95
AT--transcript:AT1G54790.2	ZA--ZaA1_C10.Contig877.103
AT--transcript:AT1G54820.1	ZA--ZaA1_C10.Contig877.114
AT--transcript:AT1G54830.1	ZA--ZaA1_C10.Contig877.120
AT--transcript:AT1G54840.1	ZA--ZaA1_C10.Contig877.121
AT--transcript:AT1G54960.1	ZA--ZaA1_C10.Contig534.250
AT--transcript:AT1G55040.1	ZA--ZaA1_C10.Contig534.237
AT--transcript:AT1G55050.1	ZA--ZaA1_C10.Contig534.229
AT--transcript:AT1G55110.2	ZA--ZaA1_C10.Contig534.228
AT--transcript:AT1G55150.2	ZA--ZaA1_C10.Contig534.222
AT--transcript:AT1G71820.2	ZA--ZaA1_C10.Contig1000.19
AT--transcript:AT1G71830.1	ZA--ZaA1_C10.Contig1000.21
AT--transcript:AT1G71865.1	ZA--ZaA1_C10.Contig1000.28
AT--transcript:AT1G71870.1	ZA--ZaA1_C10.Contig574.1
AT--transcript:AT1G71880.1	ZA--ZaA1_C10.Contig574.2
AT--transcript:AT1G71920.2	ZA--ZaA1_C10.Contig574.6
AT--transcript:AT1G71940.2	ZA--ZaA1_C10.Contig574.13
AT--transcript:AT1G71950.1	ZA--ZaA1_C10.Contig574.16
AT--transcript:AT1G71960.1	ZA--ZaA1_C10.Contig574.18
AT--transcript:AT1G71980.1	ZA--ZaA1_C10.Contig574.21
AT--transcript:AT1G71990.1	ZA--ZaA1_C10.Contig574.24
AT--transcript:AT1G72000.1	ZA--ZaA1_C10.Contig574.25
AT--transcript:AT1G72020.1	ZA--ZaA1_C10.Contig2211.2
AT--transcript:AT1G72040.1	ZA--ZaA1_C10.Contig2211.5
AT--transcript:AT1G74970.1	ZA--ZaA1_C10.Contig869.14
AT--transcript:AT1G75000.1	ZA--ZaA1_C10.Contig869.23
AT--transcript:AT1G75020.2	ZA--ZaA1_C10.Contig869.24
AT--transcript:AT1G75030.1	ZA--ZaA1_C10.Contig869.25
AT--transcript:AT1G75060.1	ZA--ZaA1_C10.Contig869.29
AT--transcript:AT1G75080.1	ZA--ZaA1_C10.Contig869.32
AT--transcript:AT1G75090.1	ZA--ZaA1_C10.Contig869.33
AT--transcript:AT1G75100.1	ZA--ZaA1_C10.Contig869.36
AT--transcript:AT1G75110.1	ZA--ZaA1_C10.Contig869.37
AT--transcript:AT1G75350.1	ZA--ZaA1_C10.Contig2894.11
AT--transcript:AT1G27690.1	ZA--ZaA1_C10.Contig534.111
AT--transcript:AT1G27700.1	ZA--ZaA1_C10.Contig534.105
AT--transcript:AT1G27720.1	ZA--ZaA1_C10.Contig534.101
AT--transcript:AT1G27730.1	ZA--ZaA1_C10.Contig534.96
AT--transcript:AT1G27740.1	ZA--ZaA1_C10.Contig534.94
AT--transcript:AT1G27750.1	ZA--ZaA1_C10.Contig534.93
AT--transcript:AT1G27760.3	ZA--ZaA1_C10.Contig534.92
AT--transcript:AT1G27770.1	ZA--ZaA1_C10.Contig534.90
AT--transcript:AT1G19270.1	ZA--ZaA1_C10.Contig869.19
AT--transcript:AT1G19290.1	ZA--ZaA1_C10.Contig869.20
AT--transcript:AT1G19300.1	ZA--ZaA1_C10.Contig869.22
AT--transcript:AT1G19320.1	ZA--ZaA1_C10.Contig869.25
AT--transcript:AT1G19330.3	ZA--ZaA1_C10.Contig869.29
AT--transcript:AT1G19350.3	ZA--ZaA1_C10.Contig869.32
AT--transcript:AT1G19360.2	ZA--ZaA1_C10.Contig869.37
AT--transcript:AT1G34210.1	ZA--ZaA1_C10.Contig1000.21
AT--transcript:AT1G34220.1	ZA--ZaA1_C10.Contig1000.23
AT--transcript:AT1G34260.2	ZA--ZaA1_C10.Contig1000.26
AT--transcript:AT1G34270.1	ZA--ZaA1_C10.Contig1000.27
AT--transcript:AT1G34320.1	ZA--ZaA1_C10.Contig1000.29
AT--transcript:AT1G34420.1	ZA--ZaA1_C10.Contig574.7
AT--transcript:AT1G34430.1	ZA--ZaA1_C10.Contig574.8
AT--transcript:AT1G45201.3	ZA--ZaA1_C10.Contig1026.9
AT--transcript:AT1G45231.2	ZA--ZaA1_C10.Contig392.1
AT--transcript:AT1G45688.1	ZA--ZaA1_C10.Contig392.9
AT--transcript:AT1G46480.1	ZA--ZaA1_C10.Contig392.18
AT--transcript:AT1G46768.2	ZA--ZaA1_C10.Contig392.19
AT--transcript:AT1G47128.1	ZA--ZaA1_C10.Contig392.27
AT--transcript:AT1G47200.1	ZA--ZaA1_C10.Contig3040.1
AT--transcript:AT1G09880.3	ZA--ZaA1_C10.Contig2023.32
AT--transcript:AT1G09920.1	ZA--ZaA1_C10.Contig2023.34
AT--transcript:AT1G09932.1	ZA--ZaA1_C10.Contig2023.36
AT--transcript:AT1G09940.1	ZA--ZaA1_C10.Contig2023.41
AT--transcript:AT1G09960.1	ZA--ZaA1_C10.Contig2023.43
AT--transcript:AT1G09970.2	ZA--ZaA1_C10.Contig2023.44
AT--transcript:AT1G77540.1	ZA--ZaA1_C10.Contig1198.32
AT--transcript:AT1G77580.3	ZA--ZaA1_C10.Contig1198.35
AT--transcript:AT1G77590.1	ZA--ZaA1_C10.Contig1198.39
AT--transcript:AT1G77600.3	ZA--ZaA1_C10.Contig1198.40
AT--transcript:AT1G77610.1	ZA--ZaA1_C10.Contig1198.42
AT--transcript:AT1G77680.1	ZA--ZaA1_C10.Contig1787.4
AT--transcript:AT1G77690.1	ZA--ZaA1_C10.Contig1787.1
AT--transcript:AT1G77700.1	ZA--ZaA1_C10.Contig1773.22
AT--transcript:AT1G77710.1	ZA--ZaA1_C10.Contig1773.21
AT--transcript:AT1G77720.1	ZA--ZaA1_C10.Contig1773.17
AT--transcript:AT1G77730.1	ZA--ZaA1_C10.Contig1773.14
AT--transcript:AT1G77740.1	ZA--ZaA1_C10.Contig1773.13
AT--transcript:AT1G77760.1	ZA--ZaA1_C10.Contig1773.8
AT--transcript:AT1G77800.3	ZA--ZaA1_C10.Contig1773.5
AT--transcript:AT1G77840.1	ZA--ZaA1_C10.Contig1773.2
AT--transcript:AT1G77850.2	ZA--ZaA1_C10.Contig1921.18
AT--transcript:AT1G77855.1	ZA--ZaA1_C10.Contig1921.15
AT--transcript:AT1G77860.2	ZA--ZaA1_C10.Contig1921.14
AT--transcript:AT1G77890.1	ZA--ZaA1_C10.Contig1921.10
AT--transcript:AT1G77990.1	ZA--ZaA1_C10.Contig426.23
AT--transcript:AT1G78010.1	ZA--ZaA1_C10.Contig426.22
AT--transcript:AT1G78020.1	ZA--ZaA1_C10.Contig426.20
AT--transcript:AT1G78040.1	ZA--ZaA1_C10.Contig426.19
AT--transcript:AT1G78060.1	ZA--ZaA1_C10.Contig426.18
AT--transcript:AT1G78070.1	ZA--ZaA1_C10.Contig426.15
AT--transcript:AT1G78080.1	ZA--ZaA1_C10.Contig426.14
AT--transcript:AT1G78090.1	ZA--ZaA1_C10.Contig426.12
AT--transcript:AT1G78100.1	ZA--ZaA1_C10.Contig426.11
AT--transcript:AT1G78110.1	ZA--ZaA1_C10.Contig426.8
AT--transcript:AT1G78120.1	ZA--ZaA1_C10.Contig426.7
AT--transcript:AT1G78130.1	ZA--ZaA1_C10.Contig426.4
AT--transcript:AT1G78150.3	ZA--ZaA1_C10.Contig426.3
AT--transcript:AT1G78160.2	ZA--ZaA1_C10.Contig426.2
AT--transcript:AT1G78180.1	ZA--ZaA1_C10.Contig200.1
AT--transcript:AT1G78190.1	ZA--ZaA1_C10.Contig200.3
AT--transcript:AT1G78200.3	ZA--ZaA1_C10.Contig200.7
AT--transcript:AT1G78210.1	ZA--ZaA1_C10.Contig200.8
AT--transcript:AT1G78230.1	ZA--ZaA1_C10.Contig200.11
AT--transcript:AT1G78240.2	ZA--ZaA1_C10.Contig200.12
AT--transcript:AT1G78260.1	ZA--ZaA1_C10.Contig200.13
AT--transcript:AT1G78270.1	ZA--ZaA1_C10.Contig200.14
AT--transcript:AT1G78280.1	ZA--ZaA1_C10.Contig200.21
AT--transcript:AT1G78300.1	ZA--ZaA1_C10.Contig200.22
AT--transcript:AT1G78310.1	ZA--ZaA1_C10.Contig200.23
AT--transcript:AT1G78320.1	ZA--ZaA1_C10.Contig275.8
AT--transcript:AT1G74970.1	ZA--ZaA1_C10.Contig413.7
AT--transcript:AT1G74990.1	ZA--ZaA1_C10.Contig413.15
AT--transcript:AT1G75000.1	ZA--ZaA1_C10.Contig413.16
AT--transcript:AT1G75020.2	ZA--ZaA1_C10.Contig413.18
AT--transcript:AT1G75030.1	ZA--ZaA1_C10.Contig413.19
AT--transcript:AT1G75060.1	ZA--ZaA1_C10.Contig413.22
AT--transcript:AT1G75080.1	ZA--ZaA1_C10.Contig413.25
AT--transcript:AT1G75090.1	ZA--ZaA1_C10.Contig413.26
AT--transcript:AT1G75100.1	ZA--ZaA1_C10.Contig413.29
AT--transcript:AT1G75110.1	ZA--ZaA1_C10.Contig413.30
AT--transcript:AT1G75140.1	ZA--ZaA1_C10.Contig413.38
AT--transcript:AT1G75150.3	ZA--ZaA1_C10.Contig413.39
AT--transcript:AT1G75180.1	ZA--ZaA1_C10.Contig413.51
AT--transcript:AT1G75210.1	ZA--ZaA1_C10.Contig413.55
AT--transcript:AT1G75220.1	ZA--ZaA1_C10.Contig413.60
AT--transcript:AT1G75230.2	ZA--ZaA1_C10.Contig413.61
AT--transcript:AT1G75240.1	ZA--ZaA1_C10.Contig413.62
AT--transcript:AT1G75250.1	ZA--ZaA1_C10.Contig413.63
AT--transcript:AT1G75260.1	ZA--ZaA1_C10.Contig413.66
AT--transcript:AT1G75280.1	ZA--ZaA1_C10.Contig413.71
AT--transcript:AT1G75310.2	ZA--ZaA1_C10.Contig413.75
AT--transcript:AT1G75350.1	ZA--ZaA1_C10.Contig413.79
AT--transcript:AT1G75380.2	ZA--ZaA1_C10.Contig413.85
AT--transcript:AT1G75390.1	ZA--ZaA1_C10.Contig413.93
AT--transcript:AT1G75400.1	ZA--ZaA1_C10.Contig413.95
AT--transcript:AT1G75420.1	ZA--ZaA1_C10.Contig413.100
AT--transcript:AT1G75450.1	ZA--ZaA1_C10.Contig413.108
AT--transcript:AT1G75460.1	ZA--ZaA1_C10.Contig413.111
AT--transcript:AT1G75490.1	ZA--ZaA1_C10.Contig413.114
AT--transcript:AT1G75500.2	ZA--ZaA1_C10.Contig413.115
AT--transcript:AT1G75520.1	ZA--ZaA1_C10.Contig413.116
AT--transcript:AT1G75540.1	ZA--ZaA1_C10.Contig413.118
AT--transcript:AT1G75630.2	ZA--ZaA1_C10.Contig413.128
AT--transcript:AT1G75640.1	ZA--ZaA1_C10.Contig3797.18
AT--transcript:AT1G21770.1	ZA--ZaA1_C10.Contig1198.32
AT--transcript:AT1G21790.1	ZA--ZaA1_C10.Contig1198.34
AT--transcript:AT1G21810.1	ZA--ZaA1_C10.Contig1198.35
AT--transcript:AT1G21830.1	ZA--ZaA1_C10.Contig1198.38
AT--transcript:AT1G21870.1	ZA--ZaA1_C10.Contig1198.42
AT--transcript:AT1G21890.1	ZA--ZaA1_C10.Contig1198.49
AT--transcript:AT1G21900.1	ZA--ZaA1_C10.Contig1198.51
AT--transcript:AT1G21930.1	ZA--ZaA1_C10.Contig1787.5
AT--transcript:AT1G21980.1	ZA--ZaA1_C10.Contig1773.13
AT--transcript:AT1G22020.2	ZA--ZaA1_C10.Contig1921.16
AT--transcript:AT1G22030.1	ZA--ZaA1_C10.Contig1921.15
AT--transcript:AT1G22070.1	ZA--ZaA1_C10.Contig1921.12
AT--transcript:AT1G22150.1	ZA--ZaA1_C10.Contig426.23
AT--transcript:AT1G22160.1	ZA--ZaA1_C10.Contig426.20
AT--transcript:AT1G22190.1	ZA--ZaA1_C10.Contig426.14
AT--transcript:AT1G22200.1	ZA--ZaA1_C10.Contig426.13
AT--transcript:AT1G22210.1	ZA--ZaA1_C10.Contig426.12
AT--transcript:AT1G22220.1	ZA--ZaA1_C10.Contig426.11
AT--transcript:AT1G22230.1	ZA--ZaA1_C10.Contig426.8
AT--transcript:AT1G22240.1	ZA--ZaA1_C10.Contig426.2
AT--transcript:AT1G22270.1	ZA--ZaA1_C10.Contig200.3
AT--transcript:AT1G22280.3	ZA--ZaA1_C10.Contig200.7
AT--transcript:AT1G22300.1	ZA--ZaA1_C10.Contig200.9
AT--transcript:AT1G22330.1	ZA--ZaA1_C10.Contig200.13
AT--transcript:AT1G22340.1	ZA--ZaA1_C10.Contig200.14
AT--transcript:AT1G22410.1	ZA--ZaA1_C10.Contig200.20
AT--transcript:AT1G22430.1	ZA--ZaA1_C10.Contig200.24
AT--transcript:AT1G22450.1	ZA--ZaA1_C10.Contig200.25
AT--transcript:AT1G22460.1	ZA--ZaA1_C10.Contig200.27
AT--transcript:AT1G22470.1	ZA--ZaA1_C10.Contig200.28
AT--transcript:AT1G22490.2	ZA--ZaA1_C10.Contig275.1
AT--transcript:AT1G19270.1	ZA--ZaA1_C10.Contig413.12
AT--transcript:AT1G19290.1	ZA--ZaA1_C10.Contig413.13
AT--transcript:AT1G19300.1	ZA--ZaA1_C10.Contig413.14
AT--transcript:AT1G19310.1	ZA--ZaA1_C10.Contig413.15
AT--transcript:AT1G19320.1	ZA--ZaA1_C10.Contig413.19
AT--transcript:AT1G19330.3	ZA--ZaA1_C10.Contig413.22
AT--transcript:AT1G19350.3	ZA--ZaA1_C10.Contig413.25
AT--transcript:AT1G19360.2	ZA--ZaA1_C10.Contig413.30
AT--transcript:AT1G19370.1	ZA--ZaA1_C10.Contig413.38
AT--transcript:AT1G19380.1	ZA--ZaA1_C10.Contig413.43
AT--transcript:AT1G19400.2	ZA--ZaA1_C10.Contig413.51
AT--transcript:AT1G19440.1	ZA--ZaA1_C10.Contig413.59
AT--transcript:AT1G19450.1	ZA--ZaA1_C10.Contig413.60
AT--transcript:AT1G19480.1	ZA--ZaA1_C10.Contig413.61
AT--transcript:AT1G19510.1	ZA--ZaA1_C10.Contig413.63
AT--transcript:AT1G19520.1	ZA--ZaA1_C10.Contig413.64
AT--transcript:AT1G19530.1	ZA--ZaA1_C10.Contig413.68
AT--transcript:AT1G19540.1	ZA--ZaA1_C10.Contig413.71
AT--transcript:AT1G19580.1	ZA--ZaA1_C10.Contig413.72
AT--transcript:AT1G19600.1	ZA--ZaA1_C10.Contig413.73
AT--transcript:AT1G19610.1	ZA--ZaA1_C10.Contig413.80
AT--transcript:AT1G19660.1	ZA--ZaA1_C10.Contig413.85
AT--transcript:AT1G19680.1	ZA--ZaA1_C10.Contig413.95
AT--transcript:AT1G19690.1	ZA--ZaA1_C10.Contig413.96
AT--transcript:AT1G19710.1	ZA--ZaA1_C10.Contig413.100
AT--transcript:AT1G19730.1	ZA--ZaA1_C10.Contig413.110
AT--transcript:AT1G19740.1	ZA--ZaA1_C10.Contig413.111
AT--transcript:AT1G19790.1	ZA--ZaA1_C10.Contig413.116
AT--transcript:AT1G19900.1	ZA--ZaA1_C10.Contig413.131
AT--transcript:AT1G19910.1	ZA--ZaA1_C10.Contig3797.8
AT--transcript:AT1G09880.3	ZA--ZaA1_C10.Contig534.26
AT--transcript:AT1G09920.1	ZA--ZaA1_C10.Contig534.27
AT--transcript:AT1G09930.1	ZA--ZaA1_C10.Contig534.28
AT--transcript:AT1G09932.1	ZA--ZaA1_C10.Contig534.35
AT--transcript:AT1G09940.1	ZA--ZaA1_C10.Contig534.39
AT--transcript:AT1G09960.1	ZA--ZaA1_C10.Contig534.43
AT--transcript:AT1G09970.2	ZA--ZaA1_C10.Contig534.45
AT--transcript:AT1G09980.3	ZA--ZaA1_C10.Contig534.47
AT--transcript:AT1G10010.2	ZA--ZaA1_C10.Contig534.48
AT--transcript:AT1G10040.1	ZA--ZaA1_C10.Contig534.54
AT--transcript:AT1G10050.3	ZA--ZaA1_C10.Contig534.55
AT--transcript:AT1G10060.5	ZA--ZaA1_C10.Contig534.58
AT--transcript:AT1G10120.1	ZA--ZaA1_C10.Contig534.66
AT--transcript:AT1G10150.1	ZA--ZaA1_C10.Contig534.70
AT--transcript:AT1G10200.1	ZA--ZaA1_C10.Contig534.82
AT--transcript:AT1G10220.2	ZA--ZaA1_C10.Contig534.83
AT--transcript:AT1G58230.2	ZA--ZaA1_C10.Contig534.16
AT--transcript:AT1G58280.2	ZA--ZaA1_C10.Contig534.35
AT--transcript:AT1G58290.1	ZA--ZaA1_C10.Contig534.39
AT--transcript:AT1G58340.1	ZA--ZaA1_C10.Contig534.42
AT--transcript:AT1G58350.1	ZA--ZaA1_C10.Contig534.47
AT--transcript:AT1G58360.1	ZA--ZaA1_C10.Contig534.48
AT--transcript:AT1G58370.2	ZA--ZaA1_C10.Contig534.55
AT--transcript:AT1G58440.1	ZA--ZaA1_C10.Contig534.65
AT--transcript:AT1G58450.1	ZA--ZaA1_C10.Contig534.74
AT--transcript:AT1G58460.2	ZA--ZaA1_C10.Contig534.77
AT--transcript:AT1G47380.1	ZA--ZaA1_C10.Contig1027.29
AT--transcript:AT1G47410.2	ZA--ZaA1_C10.Contig1027.25
AT--transcript:AT1G47420.1	ZA--ZaA1_C10.Contig1027.24
AT--transcript:AT1G47480.1	ZA--ZaA1_C10.Contig1027.23
AT--transcript:AT1G47490.1	ZA--ZaA1_C10.Contig1027.11
AT--transcript:AT1G47640.1	ZA--ZaA1_C10.Contig2894.10
AT--transcript:AT1G47655.1	ZA--ZaA1_C10.Contig2894.5
AT--transcript:AT1G47670.1	ZA--ZaA1_C10.Contig2894.4
AT--transcript:AT1G47710.2	ZA--ZaA1_C10.Contig2894.1
AT--transcript:AT1G44830.1	ZA--ZaA1_C10.Contig392.19
AT--transcript:AT1G45100.1	ZA--ZaA1_C10.Contig392.17
AT--transcript:AT1G45180.1	ZA--ZaA1_C10.Contig392.14
AT--transcript:AT1G45201.3	ZA--ZaA1_C10.Contig392.3
AT--transcript:AT1G45207.2	ZA--ZaA1_C10.Contig392.2
AT--transcript:AT1G45231.2	ZA--ZaA1_C10.Contig1026.11
AT--transcript:AT1G45233.2	ZA--ZaA1_C10.Contig1026.12
AT--transcript:AT1G45249.6	ZA--ZaA1_C10.Contig1026.13
AT--transcript:AT1G45545.2	ZA--ZaA1_C10.Contig1026.19
AT--transcript:AT1G34630.1	ZA--ZaA1_C10.Contig200.2
AT--transcript:AT1G34670.1	ZA--ZaA1_C10.Contig200.4
AT--transcript:AT1G34750.3	ZA--ZaA1_C10.Contig200.7
AT--transcript:AT1G34760.1	ZA--ZaA1_C10.Contig200.9
AT--transcript:AT1G34780.1	ZA--ZaA1_C10.Contig200.10
AT--transcript:AT1G35140.1	ZA--ZaA1_C10.Contig200.17
AT--transcript:AT1G35160.2	ZA--ZaA1_C10.Contig200.22
AT--transcript:AT1G35210.1	ZA--ZaA1_C10.Contig200.28
AT--transcript:AT1G44446.1	ZA--ZaA1_C10.Contig1198.33
AT--transcript:AT1G44575.1	ZA--ZaA1_C10.Contig1198.36
AT--transcript:AT1G44608.1	ZA--ZaA1_C10.Contig1198.38
AT--transcript:AT1G44760.2	ZA--ZaA1_C10.Contig1198.44
AT--transcript:AT1G44770.1	ZA--ZaA1_C10.Contig1198.46
AT--transcript:AT1G44780.1	ZA--ZaA1_C10.Contig1198.47
AT--transcript:AT1G44800.1	ZA--ZaA1_C10.Contig1198.49
AT--transcript:AT1G35515.1	ZA--ZaA1_C10.Contig2211.6
AT--transcript:AT1G35530.2	ZA--ZaA1_C10.Contig2211.3
AT--transcript:AT1G35580.2	ZA--ZaA1_C10.Contig574.25
AT--transcript:AT1G35620.1	ZA--ZaA1_C10.Contig574.22
AT--transcript:AT1G35625.1	ZA--ZaA1_C10.Contig574.21
AT--transcript:AT1G35670.1	ZA--ZaA1_C10.Contig574.15
AT--transcript:AT1G35680.1	ZA--ZaA1_C10.Contig574.14
AT--transcript:AT1G22510.2	ZA--ZaA1_C10.Contig1000.14
AT--transcript:AT1G22530.1	ZA--ZaA1_C10.Contig1000.11
AT--transcript:AT1G22540.1	ZA--ZaA1_C10.Contig1000.6
AT--transcript:AT1G22590.2	ZA--ZaA1_C10.Contig1000.4
AT--transcript:AT1G22600.1	ZA--ZaA1_C10.Contig1000.3
AT--transcript:AT1G22610.1	ZA--ZaA1_C10.Contig1000.2
AT--transcript:AT1G02560.1	ZA--ZaA1_C10.Contig534.147
AT--transcript:AT1G02690.2	ZA--ZaA1_C10.Contig534.170
AT--transcript:AT1G02750.1	ZA--ZaA1_C10.Contig534.174
AT--transcript:AT1G02810.1	ZA--ZaA1_C10.Contig534.189
AT--transcript:AT1G02813.1	ZA--ZaA1_C10.Contig534.202
AT--transcript:AT1G02840.1	ZA--ZaA1_C10.Contig534.207
AT--transcript:AT1G02900.1	ZA--ZaA1_C10.Contig534.215
AT--transcript:AT1G54690.1	ZA--ZaA1_C10.Contig534.223
AT--transcript:AT1G54870.2	ZA--ZaA1_C10.Contig534.242
AT--transcript:AT1G54920.3	ZA--ZaA1_C10.Contig534.243
AT--transcript:AT1G54940.1	ZA--ZaA1_C10.Contig534.245
AT--transcript:AT1G54990.1	ZA--ZaA1_C10.Contig534.259
AT--transcript:AT1G55000.1	ZA--ZaA1_C10.Contig534.260
AT--transcript:AT1G06970.1	ZA--ZaA1_C11.Contig2026.7
AT--transcript:AT1G07010.3	ZA--ZaA1_C11.Contig2026.8
AT--transcript:AT1G07050.2	ZA--ZaA1_C11.Contig2026.11
AT--transcript:AT1G07090.1	ZA--ZaA1_C11.Contig2026.15
AT--transcript:AT1G07110.1	ZA--ZaA1_C11.Contig2026.28
AT--transcript:AT1G07120.1	ZA--ZaA1_C11.Contig2026.29
AT--transcript:AT1G07140.1	ZA--ZaA1_C11.Contig2026.31
AT--transcript:AT1G07200.2	ZA--ZaA1_C11.Contig2026.44
AT--transcript:AT1G07240.1	ZA--ZaA1_C11.Contig1801.3
AT--transcript:AT1G07270.1	ZA--ZaA1_C11.Contig1801.5
AT--transcript:AT1G07300.3	ZA--ZaA1_C11.Contig1801.7
AT--transcript:AT1G07310.1	ZA--ZaA1_C11.Contig1801.8
AT--transcript:AT1G07320.1	ZA--ZaA1_C11.Contig1801.9
AT--transcript:AT1G07360.1	ZA--ZaA1_C11.Contig1801.16
AT--transcript:AT1G07370.1	ZA--ZaA1_C11.Contig1801.19
AT--transcript:AT1G07410.1	ZA--ZaA1_C11.Contig104.2
AT--transcript:AT1G07420.1	ZA--ZaA1_C11.Contig104.6
AT--transcript:AT1G07430.1	ZA--ZaA1_C11.Contig104.7
AT--transcript:AT1G07440.1	ZA--ZaA1_C11.Contig104.9
AT--transcript:AT1G07470.2	ZA--ZaA1_C11.Contig104.12
AT--transcript:AT1G07490.1	ZA--ZaA1_C11.Contig104.22
AT--transcript:AT1G07520.3	ZA--ZaA1_C11.Contig104.25
AT--transcript:AT1G07540.1	ZA--ZaA1_C11.Contig104.26
AT--transcript:AT1G07570.3	ZA--ZaA1_C11.Contig104.29
AT--transcript:AT1G07730.2	ZA--ZaA1_C11.Contig104.38
AT--transcript:AT1G07750.1	ZA--ZaA1_C11.Contig104.40
AT--transcript:AT1G07790.1	ZA--ZaA1_C11.Contig104.47
AT--transcript:AT1G07820.1	ZA--ZaA1_C11.Contig104.57
AT--transcript:AT1G07880.2	ZA--ZaA1_C11.Contig104.74
AT--transcript:AT1G07890.1	ZA--ZaA1_C11.Contig104.77
AT--transcript:AT1G07910.2	ZA--ZaA1_C11.Contig104.87
AT--transcript:AT1G07920.1	ZA--ZaA1_C11.Contig104.92
AT--transcript:AT1G07980.1	ZA--ZaA1_C11.Contig104.98
AT--transcript:AT1G07990.1	ZA--ZaA1_C11.Contig104.112
AT--transcript:AT1G08000.2	ZA--ZaA1_C11.Contig104.115
AT--transcript:AT1G08030.1	ZA--ZaA1_C11.Contig104.116
AT--transcript:AT1G08050.1	ZA--ZaA1_C11.Contig104.123
AT--transcript:AT1G08060.3	ZA--ZaA1_C11.Contig104.124
AT--transcript:AT1G08065.1	ZA--ZaA1_C11.Contig104.126
AT--transcript:AT1G08130.1	ZA--ZaA1_C11.Contig104.143
AT--transcript:AT1G08160.1	ZA--ZaA1_C11.Contig104.147
AT--transcript:AT1G08190.1	ZA--ZaA1_C11.Contig104.151
AT--transcript:AT1G08210.3	ZA--ZaA1_C11.Contig104.156
AT--transcript:AT1G08230.2	ZA--ZaA1_C11.Contig104.166
AT--transcript:AT1G08250.1	ZA--ZaA1_C11.Contig104.174
AT--transcript:AT1G08320.4	ZA--ZaA1_C11.Contig66.89
AT--transcript:AT1G08340.1	ZA--ZaA1_C11.Contig66.81
AT--transcript:AT1G08380.1	ZA--ZaA1_C11.Contig66.74
AT--transcript:AT1G08420.1	ZA--ZaA1_C11.Contig66.61
AT--transcript:AT1G49010.1	ZA--ZaA1_C11.Contig1919.2
AT--transcript:AT1G49270.1	ZA--ZaA1_C11.Contig1487.3
AT--transcript:AT1G49300.1	ZA--ZaA1_C11.Contig1487.2
AT--transcript:AT1G49330.1	ZA--ZaA1_C11.Contig1491.6
AT--transcript:AT1G49405.1	ZA--ZaA1_C11.Contig2437.5
AT--transcript:AT1G49430.1	ZA--ZaA1_C11.Contig190.87
AT--transcript:AT1G49475.1	ZA--ZaA1_C11.Contig190.75
AT--transcript:AT1G49480.2	ZA--ZaA1_C11.Contig190.74
AT--transcript:AT1G49490.2	ZA--ZaA1_C11.Contig190.68
AT--transcript:AT1G49520.1	ZA--ZaA1_C11.Contig190.63
AT--transcript:AT1G49560.1	ZA--ZaA1_C11.Contig190.62
AT--transcript:AT1G49570.1	ZA--ZaA1_C11.Contig190.61
AT--transcript:AT1G49590.1	ZA--ZaA1_C11.Contig190.59
AT--transcript:AT1G49600.2	ZA--ZaA1_C11.Contig190.57
AT--transcript:AT1G49630.2	ZA--ZaA1_C11.Contig190.53
AT--transcript:AT1G49770.1	ZA--ZaA1_C11.Contig190.38
AT--transcript:AT1G49820.1	ZA--ZaA1_C11.Contig190.17
AT--transcript:AT1G62880.1	ZA--ZaA1_C12.Contig170.8
AT--transcript:AT1G62886.1	ZA--ZaA1_C12.Contig170.9
AT--transcript:AT1G62960.1	ZA--ZaA1_C12.Contig170.18
AT--transcript:AT1G62975.1	ZA--ZaA1_C12.Contig170.26
AT--transcript:AT1G62980.1	ZA--ZaA1_C12.Contig170.30
AT--transcript:AT1G62981.1	ZA--ZaA1_C12.Contig170.31
AT--transcript:AT1G63000.1	ZA--ZaA1_C12.Contig170.37
AT--transcript:AT1G63010.5	ZA--ZaA1_C12.Contig170.40
AT--transcript:AT1G63020.2	ZA--ZaA1_C12.Contig170.41
AT--transcript:AT1G63030.2	ZA--ZaA1_C12.Contig170.42
AT--transcript:AT1G12340.1	ZA--ZaA1_C12.Contig170.8
AT--transcript:AT1G12400.3	ZA--ZaA1_C12.Contig170.9
AT--transcript:AT1G12420.1	ZA--ZaA1_C12.Contig170.11
AT--transcript:AT1G12430.2	ZA--ZaA1_C12.Contig170.13
AT--transcript:AT1G12440.2	ZA--ZaA1_C12.Contig170.15
AT--transcript:AT1G12520.1	ZA--ZaA1_C12.Contig170.23
AT--transcript:AT1G12540.1	ZA--ZaA1_C12.Contig170.26
AT--transcript:AT1G12550.1	ZA--ZaA1_C12.Contig170.27
AT--transcript:AT1G12560.1	ZA--ZaA1_C12.Contig170.30
AT--transcript:AT1G12610.1	ZA--ZaA1_C12.Contig170.42
AT--transcript:AT1G74560.3	ZA--ZaA1_C12.Contig2204.48
AT--transcript:AT1G74690.1	ZA--ZaA1_C12.Contig2204.54
AT--transcript:AT1G74740.1	ZA--ZaA1_C12.Contig2204.63
AT--transcript:AT1G74780.1	ZA--ZaA1_C12.Contig2204.64
AT--transcript:AT1G74820.1	ZA--ZaA1_C12.Contig2204.71
AT--transcript:AT1G74830.1	ZA--ZaA1_C12.Contig838.13
AT--transcript:AT1G74840.1	ZA--ZaA1_C12.Contig838.16
AT--transcript:AT1G74900.1	ZA--ZaA1_C12.Contig838.20
AT--transcript:AT1G74910.2	ZA--ZaA1_C12.Contig838.21
AT--transcript:AT1G74920.1	ZA--ZaA1_C12.Contig838.22
AT--transcript:AT1G18630.1	ZA--ZaA1_C12.Contig2204.23
AT--transcript:AT1G18810.1	ZA--ZaA1_C12.Contig2204.47
AT--transcript:AT1G18840.3	ZA--ZaA1_C12.Contig2204.54
AT--transcript:AT1G18890.1	ZA--ZaA1_C12.Contig2204.63
AT--transcript:AT1G18940.1	ZA--ZaA1_C12.Contig2204.64
AT--transcript:AT1G18950.2	ZA--ZaA1_C12.Contig2204.67
AT--transcript:AT1G18970.1	ZA--ZaA1_C12.Contig2204.71
AT--transcript:AT1G18990.1	ZA--ZaA1_C12.Contig838.13
AT--transcript:AT1G19000.2	ZA--ZaA1_C12.Contig838.16
AT--transcript:AT1G01360.1	ZA--ZaA1_C12.Contig1148.96
AT--transcript:AT1G01450.1	ZA--ZaA1_C12.Contig1148.91
AT--transcript:AT1G01490.4	ZA--ZaA1_C12.Contig1148.67
AT--transcript:AT1G01600.1	ZA--ZaA1_C12.Contig1148.46
AT--transcript:AT1G01620.1	ZA--ZaA1_C12.Contig1148.45
AT--transcript:AT1G01650.1	ZA--ZaA1_C12.Contig1148.44
AT--transcript:AT1G01695.1	ZA--ZaA1_C12.Contig1148.41
AT--transcript:AT1G01750.2	ZA--ZaA1_C12.Contig1148.31
AT--transcript:AT1G18630.1	ZA--ZaA1_C12.Contig1148.53
AT--transcript:AT1G18810.1	ZA--ZaA1_C12.Contig1148.27
AT--transcript:AT1G18840.3	ZA--ZaA1_C12.Contig1148.20
AT--transcript:AT1G18890.1	ZA--ZaA1_C12.Contig1148.11
AT--transcript:AT1G18940.1	ZA--ZaA1_C12.Contig1148.10
AT--transcript:AT1G18950.2	ZA--ZaA1_C12.Contig1148.7
AT--transcript:AT1G18970.1	ZA--ZaA1_C12.Contig1148.3
AT--transcript:AT1G74370.1	ZA--ZaA1_C12.Contig489.4
AT--transcript:AT1G74380.1	ZA--ZaA1_C12.Contig489.9
AT--transcript:AT1G74390.2	ZA--ZaA1_C12.Contig489.11
AT--transcript:AT1G74410.1	ZA--ZaA1_C12.Contig489.12
AT--transcript:AT1G74458.1	ZA--ZaA1_C12.Contig489.17
AT--transcript:AT1G74650.1	ZA--ZaA1_C12.Contig1100.1
AT--transcript:AT1G01490.4	ZA--ZaA1_C12.Contig2204.10
AT--transcript:AT1G01600.1	ZA--ZaA1_C12.Contig2204.30
AT--transcript:AT1G01620.1	ZA--ZaA1_C12.Contig2204.31
AT--transcript:AT1G01650.1	ZA--ZaA1_C12.Contig2204.32
AT--transcript:AT1G01695.1	ZA--ZaA1_C12.Contig2204.35
AT--transcript:AT1G01750.2	ZA--ZaA1_C12.Contig2204.43
AT--transcript:AT1G22590.2	ZA--ZaA1_C12.Contig485.36
AT--transcript:AT1G22830.1	ZA--ZaA1_C12.Contig485.53
AT--transcript:AT1G22840.1	ZA--ZaA1_C12.Contig485.61
AT--transcript:AT1G22850.1	ZA--ZaA1_C12.Contig485.64
AT--transcript:AT1G22882.1	ZA--ZaA1_C12.Contig485.74
AT--transcript:AT1G22910.3	ZA--ZaA1_C12.Contig485.78
AT--transcript:AT1G63460.1	ZA--ZaA1_C12.Contig1148.29
AT--transcript:AT1G63640.3	ZA--ZaA1_C12.Contig1148.40
AT--transcript:AT1G63670.3	ZA--ZaA1_C12.Contig1148.41
AT--transcript:AT1G63680.2	ZA--ZaA1_C12.Contig1148.42
AT--transcript:AT1G63690.1	ZA--ZaA1_C12.Contig1148.44
AT--transcript:AT1G63710.1	ZA--ZaA1_C12.Contig1148.46
AT--transcript:AT1G63720.1	ZA--ZaA1_C12.Contig1148.47
AT--transcript:AT1G63770.3	ZA--ZaA1_C12.Contig1148.48
AT--transcript:AT1G63800.1	ZA--ZaA1_C12.Contig1148.49
AT--transcript:AT1G63820.1	ZA--ZaA1_C12.Contig1148.56
AT--transcript:AT1G63850.1	ZA--ZaA1_C12.Contig1148.58
AT--transcript:AT1G63910.1	ZA--ZaA1_C12.Contig1148.65
AT--transcript:AT1G63930.1	ZA--ZaA1_C12.Contig1148.66
AT--transcript:AT1G63970.1	ZA--ZaA1_C12.Contig1148.68
AT--transcript:AT1G64040.1	ZA--ZaA1_C12.Contig1148.70
AT--transcript:AT1G64050.1	ZA--ZaA1_C12.Contig1148.71
AT--transcript:AT1G64080.1	ZA--ZaA1_C12.Contig1148.72
AT--transcript:AT1G64090.2	ZA--ZaA1_C12.Contig1148.74
AT--transcript:AT1G64110.2	ZA--ZaA1_C12.Contig1148.75
AT--transcript:AT1G64140.1	ZA--ZaA1_C12.Contig1148.78
AT--transcript:AT1G64150.1	ZA--ZaA1_C12.Contig1148.79
AT--transcript:AT1G64170.1	ZA--ZaA1_C12.Contig1148.81
AT--transcript:AT1G64180.1	ZA--ZaA1_C12.Contig1148.82
AT--transcript:AT1G64200.2	ZA--ZaA1_C12.Contig1148.84
AT--transcript:AT1G64210.1	ZA--ZaA1_C12.Contig1148.85
AT--transcript:AT1G64230.5	ZA--ZaA1_C12.Contig1148.86
AT--transcript:AT1G64300.2	ZA--ZaA1_C12.Contig1148.91
AT--transcript:AT1G64320.1	ZA--ZaA1_C12.Contig1148.93
AT--transcript:AT1G64380.1	ZA--ZaA1_C12.Contig1148.98
AT--transcript:AT1G64385.1	ZA--ZaA1_C12.Contig1148.99
AT--transcript:AT1G64390.1	ZA--ZaA1_C12.Contig1148.100
AT--transcript:AT1G64400.1	ZA--ZaA1_C12.Contig1148.101
AT--transcript:AT1G64450.1	ZA--ZaA1_C12.Contig1148.106
AT--transcript:AT1G64510.2	ZA--ZaA1_C12.Contig1148.116
AT--transcript:AT1G64530.1	ZA--ZaA1_C12.Contig1148.118
AT--transcript:AT1G64620.1	ZA--ZaA1_C12.Contig1148.127
AT--transcript:AT1G64625.1	ZA--ZaA1_C12.Contig1148.128
AT--transcript:AT1G64630.1	ZA--ZaA1_C12.Contig1148.131
AT--transcript:AT1G64640.1	ZA--ZaA1_C12.Contig1148.134
AT--transcript:AT1G64650.1	ZA--ZaA1_C12.Contig1148.135
AT--transcript:AT1G64660.1	ZA--ZaA1_C12.Contig1148.142
AT--transcript:AT1G64670.2	ZA--ZaA1_C12.Contig1148.148
AT--transcript:AT1G64720.1	ZA--ZaA1_C12.Contig1148.155
AT--transcript:AT1G63460.1	ZA--ZaA1_C12.Contig2204.45
AT--transcript:AT1G63640.3	ZA--ZaA1_C12.Contig2204.36
AT--transcript:AT1G63670.3	ZA--ZaA1_C12.Contig2204.35
AT--transcript:AT1G63680.2	ZA--ZaA1_C12.Contig2204.34
AT--transcript:AT1G63690.1	ZA--ZaA1_C12.Contig2204.32
AT--transcript:AT1G63710.1	ZA--ZaA1_C12.Contig2204.30
AT--transcript:AT1G63720.1	ZA--ZaA1_C12.Contig2204.29
AT--transcript:AT1G63770.3	ZA--ZaA1_C12.Contig2204.28
AT--transcript:AT1G63800.1	ZA--ZaA1_C12.Contig2204.27
AT--transcript:AT1G63820.1	ZA--ZaA1_C12.Contig2204.20
AT--transcript:AT1G63850.1	ZA--ZaA1_C12.Contig2204.19
AT--transcript:AT1G63910.1	ZA--ZaA1_C12.Contig2204.12
AT--transcript:AT1G63930.1	ZA--ZaA1_C12.Contig2204.11
AT--transcript:AT1G63970.1	ZA--ZaA1_C12.Contig2204.9
AT--transcript:AT1G63990.1	ZA--ZaA1_C12.Contig2204.8
AT--transcript:AT1G64040.1	ZA--ZaA1_C12.Contig2204.5
AT--transcript:AT1G64050.1	ZA--ZaA1_C12.Contig2204.4
AT--transcript:AT1G64080.1	ZA--ZaA1_C12.Contig2204.3
AT--transcript:AT1G62500.1	ZA--ZaA1_C12.Contig273.25
AT--transcript:AT1G62510.1	ZA--ZaA1_C12.Contig273.29
AT--transcript:AT1G62520.1	ZA--ZaA1_C12.Contig273.31
AT--transcript:AT1G62560.1	ZA--ZaA1_C12.Contig273.33
AT--transcript:AT1G62640.2	ZA--ZaA1_C12.Contig273.34
AT--transcript:AT1G62700.1	ZA--ZaA1_C12.Contig254.2
AT--transcript:AT1G62740.1	ZA--ZaA1_C12.Contig254.3
AT--transcript:AT1G62760.1	ZA--ZaA1_C12.Contig254.7
AT--transcript:AT1G62810.1	ZA--ZaA1_C12.Contig254.12
AT--transcript:AT1G62820.1	ZA--ZaA1_C12.Contig254.14
AT--transcript:AT1G62870.1	ZA--ZaA1_C12.Contig254.20
AT--transcript:AT1G12090.1	ZA--ZaA1_C12.Contig273.29
AT--transcript:AT1G12140.1	ZA--ZaA1_C12.Contig273.33
AT--transcript:AT1G12260.1	ZA--ZaA1_C12.Contig254.2
AT--transcript:AT1G12270.1	ZA--ZaA1_C12.Contig254.3
AT--transcript:AT1G12310.1	ZA--ZaA1_C12.Contig254.14
AT--transcript:AT1G12330.1	ZA--ZaA1_C12.Contig254.18
AT--transcript:AT1G12370.2	ZA--ZaA1_C12.Contig254.19
AT--transcript:AT1G12380.1	ZA--ZaA1_C12.Contig254.20
AT--transcript:AT1G17020.1	ZA--ZaA1_C12.Contig485.16
AT--transcript:AT1G17130.2	ZA--ZaA1_C12.Contig485.15
AT--transcript:AT1G17140.1	ZA--ZaA1_C12.Contig485.14
AT--transcript:AT1G17145.1	ZA--ZaA1_C12.Contig485.12
AT--transcript:AT1G17147.1	ZA--ZaA1_C12.Contig485.11
AT--transcript:AT1G17170.1	ZA--ZaA1_C12.Contig485.1
AT--transcript:AT1G17220.1	ZA--ZaA1_C12.Contig1029.21
AT--transcript:AT1G79030.1	ZA--ZaA1_C12.Contig1029.19
AT--transcript:AT1G79040.1	ZA--ZaA1_C12.Contig1029.17
AT--transcript:AT1G79080.1	ZA--ZaA1_C12.Contig1029.15
AT--transcript:AT1G79090.2	ZA--ZaA1_C12.Contig1029.11
AT--transcript:AT1G79100.1	ZA--ZaA1_C12.Contig1029.8
AT--transcript:AT1G79110.1	ZA--ZaA1_C12.Contig1029.6
AT--transcript:AT1G71250.1	ZA--ZaA1_C12.Contig485.79
AT--transcript:AT1G71350.1	ZA--ZaA1_C12.Contig485.76
AT--transcript:AT1G71360.2	ZA--ZaA1_C12.Contig485.74
AT--transcript:AT1G71450.1	ZA--ZaA1_C12.Contig485.56
AT--transcript:AT1G71460.1	ZA--ZaA1_C12.Contig485.55
AT--transcript:AT1G71490.1	ZA--ZaA1_C12.Contig485.53
AT--transcript:AT1G28260.2	ZA--ZaA1_C13.Contig150.107
AT--transcript:AT1G28320.1	ZA--ZaA1_C13.Contig150.101
AT--transcript:AT1G28327.1	ZA--ZaA1_C13.Contig150.100
AT--transcript:AT1G28330.3	ZA--ZaA1_C13.Contig150.99
AT--transcript:AT1G28360.1	ZA--ZaA1_C13.Contig150.97
AT--transcript:AT1G28395.1	ZA--ZaA1_C13.Contig150.94
AT--transcript:AT1G28400.1	ZA--ZaA1_C13.Contig150.92
AT--transcript:AT1G28410.2	ZA--ZaA1_C13.Contig150.91
AT--transcript:AT1G28420.1	ZA--ZaA1_C13.Contig150.90
AT--transcript:AT1G28440.1	ZA--ZaA1_C13.Contig150.89
AT--transcript:AT1G28470.1	ZA--ZaA1_C13.Contig150.87
AT--transcript:AT1G28480.1	ZA--ZaA1_C13.Contig150.85
AT--transcript:AT1G28520.1	ZA--ZaA1_C13.Contig150.83
AT--transcript:AT1G28530.1	ZA--ZaA1_C13.Contig150.82
AT--transcript:AT1G28550.1	ZA--ZaA1_C13.Contig150.80
AT--transcript:AT1G29010.1	ZA--ZaA1_C13.Contig150.75
AT--transcript:AT1G29160.1	ZA--ZaA1_C13.Contig150.60
AT--transcript:AT1G29170.1	ZA--ZaA1_C13.Contig150.59
AT--transcript:AT1G29195.1	ZA--ZaA1_C13.Contig150.56
AT--transcript:AT1G29240.1	ZA--ZaA1_C13.Contig150.54
AT--transcript:AT1G29270.1	ZA--ZaA1_C13.Contig150.49
AT--transcript:AT1G29280.1	ZA--ZaA1_C13.Contig150.48
AT--transcript:AT1G29290.1	ZA--ZaA1_C13.Contig150.46
AT--transcript:AT1G29310.1	ZA--ZaA1_C13.Contig150.45
AT--transcript:AT1G29330.1	ZA--ZaA1_C13.Contig150.44
AT--transcript:AT1G29340.1	ZA--ZaA1_C13.Contig150.41
AT--transcript:AT1G29550.1	ZA--ZaA1_C13.Contig150.33
AT--transcript:AT1G29770.1	ZA--ZaA1_C13.Contig150.25
AT--transcript:AT1G29820.1	ZA--ZaA1_C13.Contig150.21
AT--transcript:AT1G29850.3	ZA--ZaA1_C13.Contig150.19
AT--transcript:AT1G29860.1	ZA--ZaA1_C13.Contig150.17
AT--transcript:AT1G29910.1	ZA--ZaA1_C13.Contig150.13
AT--transcript:AT1G30000.2	ZA--ZaA1_C13.Contig150.7
AT--transcript:AT1G30040.1	ZA--ZaA1_C13.Contig150.5
AT--transcript:AT1G30060.1	ZA--ZaA1_C13.Contig150.4
AT--transcript:AT1G30080.1	ZA--ZaA1_C13.Contig150.3
AT--transcript:AT1G30100.1	ZA--ZaA1_C13.Contig150.2
AT--transcript:AT1G30120.1	ZA--ZaA1_C13.Contig150.1
AT--transcript:AT1G30400.1	ZA--ZaA1_C13.Contig2294.22
AT--transcript:AT1G30620.1	ZA--ZaA1_C13.Contig302.15
AT--transcript:AT1G30810.1	ZA--ZaA1_C13.Contig302.20
AT--transcript:AT1G55340.1	ZA--ZaA1_C13.Contig2439.30
AT--transcript:AT1G55360.1	ZA--ZaA1_C13.Contig2439.31
AT--transcript:AT1G55475.1	ZA--ZaA1_C13.Contig2439.33
AT--transcript:AT1G55480.1	ZA--ZaA1_C13.Contig2439.34
AT--transcript:AT1G55490.1	ZA--ZaA1_C13.Contig2439.36
AT--transcript:AT1G55530.2	ZA--ZaA1_C13.Contig2439.40
AT--transcript:AT1G55535.1	ZA--ZaA1_C13.Contig2439.41
AT--transcript:AT1G55546.1	ZA--ZaA1_C13.Contig2439.42
AT--transcript:AT1G14630.1	ZA--ZaA1_C13.Contig3226.16
AT--transcript:AT1G14670.1	ZA--ZaA1_C13.Contig3226.17
AT--transcript:AT1G14685.1	ZA--ZaA1_C13.Contig3226.22
AT--transcript:AT1G14686.1	ZA--ZaA1_C13.Contig3226.24
AT--transcript:AT1G14690.2	ZA--ZaA1_C13.Contig3226.26
AT--transcript:AT1G14700.1	ZA--ZaA1_C13.Contig3226.30
AT--transcript:AT1G14710.1	ZA--ZaA1_C13.Contig3226.32
AT--transcript:AT1G14740.1	ZA--ZaA1_C13.Contig3226.33
AT--transcript:AT1G22990.1	ZA--ZaA1_C13.Contig111.17
AT--transcript:AT1G23000.2	ZA--ZaA1_C13.Contig111.16
AT--transcript:AT1G23010.1	ZA--ZaA1_C13.Contig111.14
AT--transcript:AT1G23030.1	ZA--ZaA1_C13.Contig111.13
AT--transcript:AT1G23060.1	ZA--ZaA1_C13.Contig111.10
AT--transcript:AT1G23090.1	ZA--ZaA1_C13.Contig111.4
AT--transcript:AT1G23170.2	ZA--ZaA1_C13.Contig64.10
AT--transcript:AT1G23260.1	ZA--ZaA1_C13.Contig142.10
AT--transcript:AT1G14640.1	ZA--ZaA1_C13.Contig3226.49
AT--transcript:AT1G14670.1	ZA--ZaA1_C13.Contig2439.2
AT--transcript:AT1G14685.1	ZA--ZaA1_C13.Contig2439.4
AT--transcript:AT1G14686.1	ZA--ZaA1_C13.Contig2439.5
AT--transcript:AT1G14690.2	ZA--ZaA1_C13.Contig2439.7
AT--transcript:AT1G14700.1	ZA--ZaA1_C13.Contig2439.11
AT--transcript:AT1G14710.1	ZA--ZaA1_C13.Contig2439.13
AT--transcript:AT1G12820.1	ZA--ZaA1_C13.Contig20.34
AT--transcript:AT1G12840.1	ZA--ZaA1_C13.Contig117.69
AT--transcript:AT1G12880.1	ZA--ZaA1_C13.Contig117.54
AT--transcript:AT1G12890.1	ZA--ZaA1_C13.Contig117.53
AT--transcript:AT1G12920.1	ZA--ZaA1_C13.Contig117.39
AT--transcript:AT1G12930.1	ZA--ZaA1_C13.Contig117.38
AT--transcript:AT1G12950.1	ZA--ZaA1_C13.Contig117.34
AT--transcript:AT1G61500.3	ZA--ZaA1_C13.Contig2235.1
AT--transcript:AT1G61610.1	ZA--ZaA1_C13.Contig573.65
AT--transcript:AT1G61680.1	ZA--ZaA1_C13.Contig573.56
AT--transcript:AT1G61900.1	ZA--ZaA1_C13.Contig573.34
AT--transcript:AT1G62040.1	ZA--ZaA1_C13.Contig573.30
AT--transcript:AT1G62290.2	ZA--ZaA1_C13.Contig573.28
AT--transcript:AT1G62370.1	ZA--ZaA1_C13.Contig573.9
AT--transcript:AT1G62380.1	ZA--ZaA1_C13.Contig573.8
AT--transcript:AT1G11790.1	ZA--ZaA1_C13.Contig319.7
AT--transcript:AT1G11905.1	ZA--ZaA1_C13.Contig319.10
AT--transcript:AT1G11910.2	ZA--ZaA1_C13.Contig319.13
AT--transcript:AT1G12000.1	ZA--ZaA1_C13.Contig319.26
AT--transcript:AT1G12010.1	ZA--ZaA1_C13.Contig319.36
AT--transcript:AT1G12070.1	ZA--ZaA1_C13.Contig319.58
AT--transcript:AT1G12210.1	ZA--ZaA1_C13.Contig319.63
AT--transcript:AT1G30280.1	ZA--ZaA1_C13.Contig150.225
AT--transcript:AT1G30290.2	ZA--ZaA1_C13.Contig150.224
AT--transcript:AT1G30300.2	ZA--ZaA1_C13.Contig150.223
AT--transcript:AT1G30320.1	ZA--ZaA1_C13.Contig150.222
AT--transcript:AT1G30330.2	ZA--ZaA1_C13.Contig150.221
AT--transcript:AT1G61120.1	ZA--ZaA1_C13.Contig150.127
AT--transcript:AT1G61150.1	ZA--ZaA1_C13.Contig150.128
AT--transcript:AT1G61170.1	ZA--ZaA1_C13.Contig150.132
AT--transcript:AT1G61240.4	ZA--ZaA1_C13.Contig150.134
AT--transcript:AT1G61250.1	ZA--ZaA1_C13.Contig150.135
AT--transcript:AT1G61260.1	ZA--ZaA1_C13.Contig150.140
AT--transcript:AT1G61340.1	ZA--ZaA1_C13.Contig150.145
AT--transcript:AT1G61350.1	ZA--ZaA1_C13.Contig150.149
AT--transcript:AT1G61380.1	ZA--ZaA1_C13.Contig150.164
AT--transcript:AT1G61490.1	ZA--ZaA1_C13.Contig150.167
AT--transcript:AT1G61610.1	ZA--ZaA1_C13.Contig150.169
AT--transcript:AT1G61660.1	ZA--ZaA1_C13.Contig150.171
AT--transcript:AT1G61667.2	ZA--ZaA1_C13.Contig150.172
AT--transcript:AT1G61720.1	ZA--ZaA1_C13.Contig150.175
AT--transcript:AT1G61740.1	ZA--ZaA1_C13.Contig150.178
AT--transcript:AT1G61760.1	ZA--ZaA1_C13.Contig150.186
AT--transcript:AT1G61770.1	ZA--ZaA1_C13.Contig150.189
AT--transcript:AT1G61790.1	ZA--ZaA1_C13.Contig150.191
AT--transcript:AT1G61795.1	ZA--ZaA1_C13.Contig150.193
AT--transcript:AT1G61800.2	ZA--ZaA1_C13.Contig150.195
AT--transcript:AT1G61810.3	ZA--ZaA1_C13.Contig150.196
AT--transcript:AT1G61850.2	ZA--ZaA1_C13.Contig150.197
AT--transcript:AT1G11110.1	ZA--ZaA1_C13.Contig150.128
AT--transcript:AT1G11112.1	ZA--ZaA1_C13.Contig150.129
AT--transcript:AT1G11120.1	ZA--ZaA1_C13.Contig150.131
AT--transcript:AT1G11125.1	ZA--ZaA1_C13.Contig150.132
AT--transcript:AT1G11130.1	ZA--ZaA1_C13.Contig150.133
AT--transcript:AT1G11170.1	ZA--ZaA1_C13.Contig150.134
AT--transcript:AT1G11180.2	ZA--ZaA1_C13.Contig150.135
AT--transcript:AT1G11200.1	ZA--ZaA1_C13.Contig150.138
AT--transcript:AT1G11210.1	ZA--ZaA1_C13.Contig150.140
AT--transcript:AT1G11260.1	ZA--ZaA1_C13.Contig150.150
AT--transcript:AT1G11303.1	ZA--ZaA1_C13.Contig150.166
AT--transcript:AT1G11330.2	ZA--ZaA1_C13.Contig150.167
AT--transcript:AT1G11410.4	ZA--ZaA1_C13.Contig150.170
AT--transcript:AT1G11480.1	ZA--ZaA1_C13.Contig150.174
AT--transcript:AT1G11540.2	ZA--ZaA1_C13.Contig150.178
AT--transcript:AT1G11560.1	ZA--ZaA1_C13.Contig150.191
AT--transcript:AT1G11570.3	ZA--ZaA1_C13.Contig150.192
AT--transcript:AT1G11650.2	ZA--ZaA1_C13.Contig150.201
AT--transcript:AT1G11655.1	ZA--ZaA1_C13.Contig150.203
AT--transcript:AT1G11660.1	ZA--ZaA1_C13.Contig150.204
AT--transcript:AT1G70650.2	ZA--ZaA1_C13.Contig142.9
AT--transcript:AT1G70770.2	ZA--ZaA1_C13.Contig64.10
AT--transcript:AT1G70830.1	ZA--ZaA1_C13.Contig64.1
AT--transcript:AT1G70895.2	ZA--ZaA1_C13.Contig111.1
AT--transcript:AT1G70920.1	ZA--ZaA1_C13.Contig111.9
AT--transcript:AT1G70950.1	ZA--ZaA1_C13.Contig111.10
AT--transcript:AT1G71010.1	ZA--ZaA1_C13.Contig111.11
AT--transcript:AT1G71015.2	ZA--ZaA1_C13.Contig111.12
AT--transcript:AT1G71020.1	ZA--ZaA1_C13.Contig111.13
AT--transcript:AT1G71040.1	ZA--ZaA1_C13.Contig111.14
AT--transcript:AT1G71050.1	ZA--ZaA1_C13.Contig111.17
AT--transcript:AT1G71060.1	ZA--ZaA1_C13.Contig111.18
AT--transcript:AT1G71110.1	ZA--ZaA1_C13.Contig111.19
AT--transcript:AT1G71140.1	ZA--ZaA1_C13.Contig111.29
AT--transcript:AT1G30820.1	ZA--ZaA1_C13.Contig206.27
AT--transcript:AT1G30825.1	ZA--ZaA1_C13.Contig206.28
AT--transcript:AT1G30840.1	ZA--ZaA1_C13.Contig206.34
AT--transcript:AT1G30860.1	ZA--ZaA1_C13.Contig302.67
AT--transcript:AT1G30960.1	ZA--ZaA1_C13.Contig302.59
AT--transcript:AT1G31120.1	ZA--ZaA1_C13.Contig302.51
AT--transcript:AT1G31160.1	ZA--ZaA1_C13.Contig302.45
AT--transcript:AT1G31170.4	ZA--ZaA1_C13.Contig302.44
AT--transcript:AT1G31260.1	ZA--ZaA1_C13.Contig302.31
AT--transcript:AT1G31320.1	ZA--ZaA1_C13.Contig302.27
AT--transcript:AT1G04980.1	ZA--ZaA1_C13.Contig319.48
AT--transcript:AT1G04990.2	ZA--ZaA1_C13.Contig319.47
AT--transcript:AT1G05000.2	ZA--ZaA1_C13.Contig319.43
AT--transcript:AT1G05010.1	ZA--ZaA1_C13.Contig319.36
AT--transcript:AT1G05030.1	ZA--ZaA1_C13.Contig319.27
AT--transcript:AT1G05070.1	ZA--ZaA1_C13.Contig319.18
AT--transcript:AT1G05087.1	ZA--ZaA1_C13.Contig319.17
AT--transcript:AT1G05100.1	ZA--ZaA1_C13.Contig319.12
AT--transcript:AT1G05230.1	ZA--ZaA1_C13.Contig3047.5
AT--transcript:AT1G67950.2	ZA--ZaA1_C13.Contig3226.41
AT--transcript:AT1G67960.1	ZA--ZaA1_C13.Contig3226.39
AT--transcript:AT1G68080.1	ZA--ZaA1_C13.Contig3226.31
AT--transcript:AT1G68090.1	ZA--ZaA1_C13.Contig3226.28
AT--transcript:AT1G68110.1	ZA--ZaA1_C13.Contig3226.24
AT--transcript:AT1G68120.1	ZA--ZaA1_C13.Contig3226.22
AT--transcript:AT1G68130.1	ZA--ZaA1_C13.Contig3226.21
AT--transcript:AT1G14840.1	ZA--ZaA1_C13.Contig142.3
AT--transcript:AT1G14920.1	ZA--ZaA1_C13.Contig64.12
AT--transcript:AT1G14970.1	ZA--ZaA1_C13.Contig111.3
AT--transcript:AT1G15000.1	ZA--ZaA1_C13.Contig111.8
AT--transcript:AT1G15130.1	ZA--ZaA1_C13.Contig111.24
AT--transcript:AT1G15140.1	ZA--ZaA1_C13.Contig111.26
AT--transcript:AT1G15150.1	ZA--ZaA1_C13.Contig111.29
AT--transcript:AT1G06070.1	ZA--ZaA1_C13.Contig1064.15
AT--transcript:AT1G06230.4	ZA--ZaA1_C13.Contig117.4
AT--transcript:AT1G06240.1	ZA--ZaA1_C13.Contig117.5
AT--transcript:AT1G06250.1	ZA--ZaA1_C13.Contig117.7
AT--transcript:AT1G06400.1	ZA--ZaA1_C13.Contig117.28
AT--transcript:AT1G06430.2	ZA--ZaA1_C13.Contig117.31
AT--transcript:AT1G06440.1	ZA--ZaA1_C13.Contig117.32
AT--transcript:AT1G67960.1	ZA--ZaA1_C13.Contig2439.18
AT--transcript:AT1G68080.1	ZA--ZaA1_C13.Contig2439.12
AT--transcript:AT1G68090.1	ZA--ZaA1_C13.Contig2439.9
AT--transcript:AT1G68110.1	ZA--ZaA1_C13.Contig2439.5
AT--transcript:AT1G68120.1	ZA--ZaA1_C13.Contig2439.4
AT--transcript:AT1G68130.1	ZA--ZaA1_C13.Contig2439.3
AT--transcript:AT1G30600.1	ZA--ZaA1_C13.Contig302.23
AT--transcript:AT1G30650.1	ZA--ZaA1_C13.Contig302.13
AT--transcript:AT1G30660.1	ZA--ZaA1_C13.Contig302.10
AT--transcript:AT1G30690.2	ZA--ZaA1_C13.Contig302.9
AT--transcript:AT1G30700.1	ZA--ZaA1_C13.Contig302.3
AT--transcript:AT1G30720.1	ZA--ZaA1_C13.Contig302.1
AT--transcript:AT1G04980.1	ZA--ZaA1_C13.Contig573.4
AT--transcript:AT1G05010.1	ZA--ZaA1_C13.Contig573.8
AT--transcript:AT1G05070.1	ZA--ZaA1_C13.Contig573.26
AT--transcript:AT1G05240.1	ZA--ZaA1_C13.Contig573.39
AT--transcript:AT1G05270.1	ZA--ZaA1_C13.Contig573.40
AT--transcript:AT1G05290.1	ZA--ZaA1_C13.Contig573.45
AT--transcript:AT1G62510.1	ZA--ZaA1_C14.Contig84.343
AT--transcript:AT1G62520.1	ZA--ZaA1_C14.Contig84.349
AT--transcript:AT1G62530.2	ZA--ZaA1_C14.Contig84.352
AT--transcript:AT1G62540.2	ZA--ZaA1_C14.Contig84.353
AT--transcript:AT1G62640.2	ZA--ZaA1_C14.Contig84.356
AT--transcript:AT1G62660.1	ZA--ZaA1_C14.Contig84.360
AT--transcript:AT1G62700.1	ZA--ZaA1_C14.Contig84.363
AT--transcript:AT1G62710.1	ZA--ZaA1_C14.Contig84.365
AT--transcript:AT1G62730.1	ZA--ZaA1_C14.Contig84.366
AT--transcript:AT1G62740.1	ZA--ZaA1_C14.Contig84.367
AT--transcript:AT1G62750.1	ZA--ZaA1_C14.Contig84.368
AT--transcript:AT1G62760.1	ZA--ZaA1_C14.Contig84.369
AT--transcript:AT1G62780.1	ZA--ZaA1_C14.Contig84.372
AT--transcript:AT1G62790.1	ZA--ZaA1_C14.Contig84.373
AT--transcript:AT1G62810.1	ZA--ZaA1_C14.Contig84.383
AT--transcript:AT1G62820.1	ZA--ZaA1_C14.Contig84.387
AT--transcript:AT1G62850.2	ZA--ZaA1_C14.Contig84.390
AT--transcript:AT1G62870.1	ZA--ZaA1_C14.Contig84.393
AT--transcript:AT1G62880.1	ZA--ZaA1_C14.Contig84.398
AT--transcript:AT1G62950.1	ZA--ZaA1_C14.Contig84.411
AT--transcript:AT1G62960.1	ZA--ZaA1_C14.Contig84.412
AT--transcript:AT1G62975.1	ZA--ZaA1_C14.Contig84.422
AT--transcript:AT1G62980.1	ZA--ZaA1_C14.Contig84.426
AT--transcript:AT1G62990.1	ZA--ZaA1_C14.Contig84.431
AT--transcript:AT1G63000.1	ZA--ZaA1_C14.Contig84.434
AT--transcript:AT1G63010.5	ZA--ZaA1_C14.Contig84.439
AT--transcript:AT1G63020.2	ZA--ZaA1_C14.Contig84.440
AT--transcript:AT1G63030.2	ZA--ZaA1_C14.Contig84.445
AT--transcript:AT1G63050.1	ZA--ZaA1_C14.Contig84.448
AT--transcript:AT1G63090.1	ZA--ZaA1_C14.Contig84.450
AT--transcript:AT1G63100.2	ZA--ZaA1_C14.Contig84.452
AT--transcript:AT1G63120.1	ZA--ZaA1_C14.Contig84.459
AT--transcript:AT1G63160.1	ZA--ZaA1_C14.Contig84.461
AT--transcript:AT1G63180.1	ZA--ZaA1_C14.Contig84.468
AT--transcript:AT1G63250.1	ZA--ZaA1_C14.Contig84.478
AT--transcript:AT1G63260.1	ZA--ZaA1_C14.Contig84.479
AT--transcript:AT1G63370.1	ZA--ZaA2_C05.Contig15.4.27
AT--transcript:AT1G12090.1	ZA--ZaA1_C14.Contig84.343
AT--transcript:AT1G12120.1	ZA--ZaA1_C14.Contig84.352
AT--transcript:AT1G12140.1	ZA--ZaA1_C14.Contig84.353
AT--transcript:AT1G12230.2	ZA--ZaA1_C14.Contig84.359
AT--transcript:AT1G12240.1	ZA--ZaA1_C14.Contig84.360
AT--transcript:AT1G12260.1	ZA--ZaA1_C14.Contig84.363
AT--transcript:AT1G12270.1	ZA--ZaA1_C14.Contig84.367
AT--transcript:AT1G12310.1	ZA--ZaA1_C14.Contig84.387
AT--transcript:AT1G12330.1	ZA--ZaA1_C14.Contig84.392
AT--transcript:AT1G12380.1	ZA--ZaA1_C14.Contig84.393
AT--transcript:AT1G12410.1	ZA--ZaA1_C14.Contig84.399
AT--transcript:AT1G12420.1	ZA--ZaA1_C14.Contig84.401
AT--transcript:AT1G12430.2	ZA--ZaA1_C14.Contig84.405
AT--transcript:AT1G12440.2	ZA--ZaA1_C14.Contig84.406
AT--transcript:AT1G12450.1	ZA--ZaA1_C14.Contig84.410
AT--transcript:AT1G12460.1	ZA--ZaA1_C14.Contig84.411
AT--transcript:AT1G12480.1	ZA--ZaA1_C14.Contig84.413
AT--transcript:AT1G12500.1	ZA--ZaA1_C14.Contig84.415
AT--transcript:AT1G12530.1	ZA--ZaA1_C14.Contig84.420
AT--transcript:AT1G12540.1	ZA--ZaA1_C14.Contig84.422
AT--transcript:AT1G12560.1	ZA--ZaA1_C14.Contig84.426
AT--transcript:AT1G12570.1	ZA--ZaA1_C14.Contig84.438
AT--transcript:AT1G12580.1	ZA--ZaA1_C14.Contig84.441
AT--transcript:AT1G12600.1	ZA--ZaA1_C14.Contig84.443
AT--transcript:AT1G12610.1	ZA--ZaA1_C14.Contig84.445
AT--transcript:AT1G12630.1	ZA--ZaA1_C14.Contig84.446
AT--transcript:AT1G12640.1	ZA--ZaA1_C14.Contig84.448
AT--transcript:AT1G12710.2	ZA--ZaA1_C14.Contig84.450
AT--transcript:AT1G12740.2	ZA--ZaA1_C14.Contig84.455
AT--transcript:AT1G12750.1	ZA--ZaA1_C14.Contig84.459
AT--transcript:AT1G12770.1	ZA--ZaA1_C14.Contig84.466
AT--transcript:AT1G12780.1	ZA--ZaA1_C14.Contig84.468
AT--transcript:AT1G12800.1	ZA--ZaA1_C14.Contig84.480
AT--transcript:AT1G16890.3	ZA--ZaA1_C14.Contig1122.29
AT--transcript:AT1G16900.1	ZA--ZaA1_C14.Contig1122.28
AT--transcript:AT1G16905.1	ZA--ZaA1_C14.Contig1122.24
AT--transcript:AT1G16910.1	ZA--ZaA1_C14.Contig1122.20
AT--transcript:AT1G16916.2	ZA--ZaA1_C14.Contig1122.8
AT--transcript:AT1G16920.1	ZA--ZaA1_C14.Contig1122.4
AT--transcript:AT1G16960.1	ZA--ZaA1_C14.Contig1092.19
AT--transcript:AT1G16970.1	ZA--ZaA1_C14.Contig1092.13
AT--transcript:AT1G17050.1	ZA--ZaA1_C14.Contig1092.2
AT--transcript:AT1G17060.1	ZA--ZaA1_C14.Contig326.18
AT--transcript:AT1G17080.1	ZA--ZaA1_C14.Contig326.22
AT--transcript:AT1G17100.1	ZA--ZaA1_C14.Contig326.28
AT--transcript:AT1G17110.2	ZA--ZaA1_C14.Contig326.29
AT--transcript:AT1G17120.1	ZA--ZaA1_C14.Contig326.30
AT--transcript:AT1G17140.1	ZA--ZaA1_C14.Contig326.32
AT--transcript:AT1G17145.1	ZA--ZaA1_C14.Contig326.33
AT--transcript:AT1G17147.1	ZA--ZaA1_C14.Contig326.34
AT--transcript:AT1G17150.1	ZA--ZaA1_C14.Contig326.35
AT--transcript:AT1G17160.1	ZA--ZaA1_C14.Contig326.40
AT--transcript:AT1G17170.1	ZA--ZaA1_C14.Contig326.42
AT--transcript:AT1G17220.1	ZA--ZaA1_C14.Contig326.45
AT--transcript:AT1G17345.1	ZA--ZaA1_C14.Contig85.15
AT--transcript:AT1G74500.1	ZA--ZaA1_C14.Contig1195.13
AT--transcript:AT1G74510.1	ZA--ZaA1_C14.Contig1195.11
AT--transcript:AT1G74700.1	ZA--ZaA1_C14.Contig1195.1
AT--transcript:AT1G74710.2	ZA--ZaA1_C14.Contig84.6
AT--transcript:AT1G74720.1	ZA--ZaA1_C14.Contig84.9
AT--transcript:AT1G74730.1	ZA--ZaA1_C14.Contig84.11
AT--transcript:AT1G74740.1	ZA--ZaA1_C14.Contig84.19
AT--transcript:AT1G74770.1	ZA--ZaA1_C14.Contig84.22
AT--transcript:AT1G74780.1	ZA--ZaA1_C14.Contig84.24
AT--transcript:AT1G74790.1	ZA--ZaA1_C14.Contig84.26
AT--transcript:AT1G74800.1	ZA--ZaA1_C14.Contig84.32
AT--transcript:AT1G74820.1	ZA--ZaA1_C14.Contig84.36
AT--transcript:AT1G74840.1	ZA--ZaA1_C14.Contig84.44
AT--transcript:AT1G74850.1	ZA--ZaA1_C14.Contig84.45
AT--transcript:AT1G74860.1	ZA--ZaA1_C14.Contig84.46
AT--transcript:AT1G74870.1	ZA--ZaA1_C14.Contig84.48
AT--transcript:AT1G74890.1	ZA--ZaA1_C14.Contig84.51
AT--transcript:AT1G74910.2	ZA--ZaA1_C14.Contig84.57
AT--transcript:AT1G74920.1	ZA--ZaA1_C14.Contig84.81
AT--transcript:AT1G64400.1	ZA--ZaA1_C14.Contig1658.3
AT--transcript:AT1G64450.1	ZA--ZaA1_C14.Contig1658.11
AT--transcript:AT1G64480.1	ZA--ZaA1_C14.Contig1658.13
AT--transcript:AT1G64500.1	ZA--ZaA1_C14.Contig1658.15
AT--transcript:AT1G64510.2	ZA--ZaA1_C14.Contig1658.19
AT--transcript:AT1G64530.1	ZA--ZaA1_C14.Contig1658.22
AT--transcript:AT1G64584.1	ZA--ZaA1_C14.Contig1658.28
AT--transcript:AT1G64620.1	ZA--ZaA1_C14.Contig1658.29
AT--transcript:AT1G64625.1	ZA--ZaA1_C14.Contig1658.30
AT--transcript:AT1G64640.1	ZA--ZaA1_C14.Contig1658.32
AT--transcript:AT1G64650.1	ZA--ZaA1_C14.Contig1658.33
AT--transcript:AT1G64660.1	ZA--ZaA1_C14.Contig1658.41
AT--transcript:AT1G64670.2	ZA--ZaA1_C14.Contig1658.48
AT--transcript:AT1G64690.3	ZA--ZaA1_C14.Contig1658.52
AT--transcript:AT1G64720.1	ZA--ZaA1_C14.Contig1658.58
AT--transcript:AT1G53290.1	ZA--ZaA1_C14.Contig1122.32
AT--transcript:AT1G53300.1	ZA--ZaA1_C14.Contig1122.31
AT--transcript:AT1G53310.2	ZA--ZaA1_C14.Contig1122.26
AT--transcript:AT1G53320.1	ZA--ZaA1_C14.Contig1122.11
AT--transcript:AT1G53400.1	ZA--ZaA1_C14.Contig1092.19
AT--transcript:AT1G53460.1	ZA--ZaA1_C14.Contig1092.14
AT--transcript:AT1G53500.1	ZA--ZaA1_C14.Contig326.9
AT--transcript:AT1G53530.1	ZA--ZaA1_C14.Contig326.17
AT--transcript:AT1G53560.1	ZA--ZaA1_C14.Contig326.22
AT--transcript:AT1G53590.1	ZA--ZaA1_C14.Contig326.23
AT--transcript:AT1G53600.1	ZA--ZaA1_C14.Contig326.27
AT--transcript:AT1G53650.1	ZA--ZaA1_C14.Contig326.36
AT--transcript:AT1G53680.1	ZA--ZaA1_C14.Contig326.42
AT--transcript:AT1G53700.1	ZA--ZaA1_C14.Contig326.44
AT--transcript:AT1G18800.1	ZA--ZaA1_C14.Contig1195.21
AT--transcript:AT1G18860.1	ZA--ZaA1_C14.Contig1195.4
AT--transcript:AT1G18870.1	ZA--ZaA1_C14.Contig84.6
AT--transcript:AT1G18880.1	ZA--ZaA1_C14.Contig84.17
AT--transcript:AT1G18890.1	ZA--ZaA1_C14.Contig84.19
AT--transcript:AT1G18910.1	ZA--ZaA1_C14.Contig84.22
AT--transcript:AT1G18940.1	ZA--ZaA1_C14.Contig84.24
AT--transcript:AT1G18950.2	ZA--ZaA1_C14.Contig84.29
AT--transcript:AT1G18960.1	ZA--ZaA1_C14.Contig84.33
AT--transcript:AT1G18970.1	ZA--ZaA1_C14.Contig84.36
AT--transcript:AT1G19000.2	ZA--ZaA1_C14.Contig84.44
AT--transcript:AT1G19010.1	ZA--ZaA1_C14.Contig84.46
AT--transcript:AT1G19050.1	ZA--ZaA1_C14.Contig84.51
AT--transcript:AT1G70290.1	ZA--ZaA1_C14.Contig84.79
AT--transcript:AT1G70370.2	ZA--ZaA1_C14.Contig84.90
AT--transcript:AT1G70410.2	ZA--ZaA1_C14.Contig84.95
AT--transcript:AT1G70420.1	ZA--ZaA1_C14.Contig84.97
AT--transcript:AT1G70440.1	ZA--ZaA1_C14.Contig84.98
AT--transcript:AT1G70505.1	ZA--ZaA1_C14.Contig84.109
AT--transcript:AT1G70510.2	ZA--ZaA1_C14.Contig84.117
AT--transcript:AT1G70520.1	ZA--ZaA1_C14.Contig84.118
AT--transcript:AT1G70550.1	ZA--ZaA1_C14.Contig84.128
AT--transcript:AT1G70560.1	ZA--ZaA1_C14.Contig84.139
AT--transcript:AT1G70600.1	ZA--ZaA1_C14.Contig84.149
AT--transcript:AT1G70640.1	ZA--ZaA1_C14.Contig84.154
AT--transcript:AT1G32640.1	ZA--ZaA1_C14.Contig1658.47
AT--transcript:AT1G32760.1	ZA--ZaA1_C14.Contig1658.54
AT--transcript:AT1G32770.1	ZA--ZaA1_C14.Contig1658.55
AT--transcript:AT1G32790.2	ZA--ZaA1_C14.Contig1658.56
AT--transcript:AT1G32860.1	ZA--ZaA1_C14.Contig1658.57
AT--transcript:AT1G32930.1	ZA--ZaA1_C14.Contig1658.59
AT--transcript:AT1G33050.1	ZA--ZaA1_C14.Contig1658.62
AT--transcript:AT1G33060.2	ZA--ZaA1_C14.Contig1658.63
[truncated: 40,705 more rows]

## Sheet: Zanthoxylum_armatum.fasta.vs.Os
Table S6 The collinearity analysis of ZaPEPC genes between the genomes of Z. armatum and Oryza sativa
Os--transcript:Os01t0158800-00	ZA--ZaA1_C01.Contig127.107
Os--transcript:Os01t0159600-01	ZA--ZaA1_C01.Contig127.115
Os--transcript:Os01t0164075-00	ZA--ZaA1_C01.Contig127.131
Os--transcript:Os01t0164500-01	ZA--ZaA1_C01.Contig127.144
Os--transcript:Os01t0165000-01	ZA--ZaA1_C01.Contig127.150
Os--transcript:Os01t0165100-02	ZA--ZaA1_C01.Contig127.154
Os--transcript:Os01t0166100-01	ZA--ZaA1_C01.Contig127.160
Os--transcript:Os01t0166500-02	ZA--ZaA1_C01.Contig127.176
Os--transcript:Os01t0166800-01	ZA--ZaA1_C01.Contig127.182
Os--transcript:Os01t0853400-01	ZA--ZaA1_C01.Contig127.61
Os--transcript:Os01t0854000-01	ZA--ZaA1_C01.Contig127.66
Os--transcript:Os01t0854500-01	ZA--ZaA1_C01.Contig127.69
Os--transcript:Os01t0855200-01	ZA--ZaA1_C01.Contig127.74
Os--transcript:Os01t0855600-01	ZA--ZaA1_C01.Contig127.75
Os--transcript:Os01t0856500-01	ZA--ZaA1_C01.Contig127.79
Os--transcript:Os01t0812050-00	ZA--ZaA1_C01.Contig677.5
Os--transcript:Os01t0813900-01	ZA--ZaA1_C01.Contig677.14
Os--transcript:Os01t0814700-01	ZA--ZaA1_C01.Contig677.17
Os--transcript:Os01t0814800-01	ZA--ZaA1_C01.Contig677.19
Os--transcript:Os01t0814900-01	ZA--ZaA1_C01.Contig677.21
Os--transcript:Os01t0815700-01	ZA--ZaA1_C01.Contig677.22
Os--transcript:Os01t0817800-01	ZA--ZaA1_C01.Contig127.235
Os--transcript:Os01t0818100-00	ZA--ZaA1_C01.Contig127.231
Os--transcript:Os01t0819100-01	ZA--ZaA1_C01.Contig127.223
Os--transcript:Os01t0819900-01	ZA--ZaA1_C01.Contig127.208
Os--transcript:Os01t0821800-03	ZA--ZaA1_C01.Contig127.205
Os--transcript:Os01t0821900-01	ZA--ZaA1_C01.Contig127.204
Os--transcript:Os01t0822800-01	ZA--ZaA1_C01.Contig127.193
Os--transcript:Os01t0823100-01	ZA--ZaA1_C01.Contig127.191
Os--transcript:Os01t0823600-01	ZA--ZaA1_C01.Contig127.183
Os--transcript:Os01t0824600-01	ZA--ZaA1_C01.Contig127.180
Os--transcript:Os01t0824900-01	ZA--ZaA1_C01.Contig127.176
Os--transcript:Os01t0825000-01	ZA--ZaA1_C01.Contig127.175
Os--transcript:Os01t0825800-01	ZA--ZaA1_C01.Contig127.166
Os--transcript:Os01t0825900-01	ZA--ZaA1_C01.Contig127.164
Os--transcript:Os01t0826000-01	ZA--ZaA1_C01.Contig127.159
Os--transcript:Os01t0826900-01	ZA--ZaA1_C01.Contig127.156
Os--transcript:Os01t0827400-01	ZA--ZaA1_C01.Contig127.153
Os--transcript:Os01t0827800-00	ZA--ZaA1_C01.Contig127.148
Os--transcript:Os01t0828300-01	ZA--ZaA1_C01.Contig127.138
Os--transcript:Os01t0829100-01	ZA--ZaA1_C01.Contig127.136
Os--transcript:Os01t0829400-01	ZA--ZaA1_C01.Contig127.134
Os--transcript:Os01t0830900-00	ZA--ZaA1_C01.Contig127.121
Os--transcript:Os01t0832600-01	ZA--ZaA1_C01.Contig127.108
Os--transcript:Os01t0832900-01	ZA--ZaA1_C01.Contig127.105
Os--transcript:Os01t0833100-01	ZA--ZaA1_C01.Contig127.104
Os--transcript:Os01t0840300-00	ZA--ZaA1_C01.Contig127.69
Os--transcript:Os01t0842400-01	ZA--ZaA1_C01.Contig127.59
Os--transcript:Os01t0844200-01	ZA--ZaA1_C01.Contig127.49
Os--transcript:Os01t0844300-01	ZA--ZaA1_C01.Contig127.48
Os--transcript:Os01t0844500-00	ZA--ZaA1_C01.Contig127.46
Os--transcript:Os01t0844800-01	ZA--ZaA1_C01.Contig127.44
Os--transcript:Os01t0846300-01	ZA--ZaA1_C01.Contig127.35
Os--transcript:Os01t0846450-02	ZA--ZaA1_C01.Contig127.34
Os--transcript:Os01t0846600-01	ZA--ZaA1_C01.Contig127.33
Os--transcript:Os01t0846800-01	ZA--ZaA1_C01.Contig127.30
Os--transcript:Os01t0847200-01	ZA--ZaA1_C01.Contig127.27
Os--transcript:Os01t0848200-01	ZA--ZaA1_C01.Contig127.26
Os--transcript:Os01t0848400-01	ZA--ZaA1_C01.Contig127.20
Os--transcript:Os01t0848700-01	ZA--ZaA1_C01.Contig127.19
Os--transcript:Os01t0850400-01	ZA--ZaA1_C01.Contig127.12
Os--transcript:Os01t0833500-01	ZA--ZaA1_C01.Contig127.338
Os--transcript:Os01t0833800-01	ZA--ZaA1_C01.Contig127.328
Os--transcript:Os01t0834400-02	ZA--ZaA1_C01.Contig127.317
Os--transcript:Os01t0834700-01	ZA--ZaA1_C01.Contig127.311
Os--transcript:Os01t0835000-01	ZA--ZaA1_C01.Contig127.304
Os--transcript:Os01t0836400-02	ZA--ZaA1_C01.Contig127.295
Os--transcript:Os01t0836600-01	ZA--ZaA1_C01.Contig127.294
Os--transcript:Os01t0836900-01	ZA--ZaA1_C01.Contig127.291
Os--transcript:Os01t0837000-01	ZA--ZaA1_C01.Contig127.290
Os--transcript:Os01t0837600-01	ZA--ZaA1_C01.Contig127.287
Os--transcript:Os01t0837800-01	ZA--ZaA1_C01.Contig127.285
Os--transcript:Os01t0838900-01	ZA--ZaA1_C01.Contig127.271
Os--transcript:Os01t0839700-02	ZA--ZaA1_C01.Contig127.254
Os--transcript:Os01t0840100-01	ZA--ZaA1_C01.Contig127.244
Os--transcript:Os01t0841000-01	ZA--ZaA1_C01.Contig127.239
Os--transcript:Os01t0923200-01	ZA--ZaA1_C01.Contig216.68
Os--transcript:Os01t0924800-00	ZA--ZaA1_C01.Contig216.53
Os--transcript:Os01t0924900-01	ZA--ZaA1_C01.Contig216.52
Os--transcript:Os01t0924933-01	ZA--ZaA1_C01.Contig216.51
Os--transcript:Os01t0924966-00	ZA--ZaA1_C01.Contig216.50
Os--transcript:Os01t0925300-01	ZA--ZaA1_C01.Contig216.42
Os--transcript:Os01t0748500-01	ZA--ZaA1_C02.Contig135.4
Os--transcript:Os01t0748600-02	ZA--ZaA1_C02.Contig135.5
Os--transcript:Os01t0748950-01	ZA--ZaA1_C02.Contig135.6
Os--transcript:Os01t0750000-02	ZA--ZaA1_C02.Contig135.10
Os--transcript:Os01t0750400-00	ZA--ZaA1_C02.Contig135.11
Os--transcript:Os01t0754000-01	ZA--ZaA1_C02.Contig135.25
Os--transcript:Os01t0757800-01	ZA--ZaA1_C02.Contig135.46
Os--transcript:Os01t0190500-01	ZA--ZaA1_C03.Contig1108.26
Os--transcript:Os01t0191150-00	ZA--ZaA1_C03.Contig1108.31
Os--transcript:Os01t0191200-02	ZA--ZaA1_C03.Contig1108.34
Os--transcript:Os01t0191500-01	ZA--ZaA1_C03.Contig1108.36
Os--transcript:Os01t0191700-01	ZA--ZaA1_C03.Contig1108.37
Os--transcript:Os01t0191900-01	ZA--ZaA1_C03.Contig1108.41
Os--transcript:Os01t0192600-01	ZA--ZaA1_C03.Contig1108.51
Os--transcript:Os01t0195500-01	ZA--ZaA1_C03.Contig1108.72
Os--transcript:Os01t0195801-00	ZA--ZaA1_C03.Contig1108.75
Os--transcript:Os01t0579900-01	ZA--ZaA1_C03.Contig1108.74
Os--transcript:Os01t0581300-01	ZA--ZaA1_C03.Contig1108.85
Os--transcript:Os01t0581400-01	ZA--ZaA1_C03.Contig1108.86
Os--transcript:Os01t0583100-01	ZA--ZaA1_C03.Contig1108.89
Os--transcript:Os01t0583200-02	ZA--ZaA1_C03.Contig1108.92
Os--transcript:Os01t0584200-00	ZA--ZaA1_C03.Contig1108.95
Os--transcript:Os01t0585100-01	ZA--ZaA1_C03.Contig1108.96
Os--transcript:Os01t0177900-01	ZA--ZaA1_C03.Contig271.40
Os--transcript:Os01t0178400-01	ZA--ZaA1_C03.Contig271.46
Os--transcript:Os01t0178700-01	ZA--ZaA1_C03.Contig271.47
Os--transcript:Os01t0179300-01	ZA--ZaA1_C03.Contig271.52
Os--transcript:Os01t0179500-01	ZA--ZaA1_C03.Contig271.54
Os--transcript:Os01t0180000-01	ZA--ZaA1_C03.Contig271.57
Os--transcript:Os01t0180400-01	ZA--ZaA1_C03.Contig271.59
Os--transcript:Os01t0172300-01	ZA--ZaA1_C03.Contig1481.34
Os--transcript:Os01t0172800-01	ZA--ZaA1_C03.Contig1481.38
Os--transcript:Os01t0173100-01	ZA--ZaA1_C03.Contig1481.45
Os--transcript:Os01t0173600-00	ZA--ZaA1_C03.Contig1481.49
Os--transcript:Os01t0174100-01	ZA--ZaA1_C03.Contig1481.50
Os--transcript:Os01t0174700-01	ZA--ZaA1_C03.Contig1481.54
Os--transcript:Os01t0175000-03	ZA--ZaA1_C03.Contig1481.57
Os--transcript:Os01t0224700-01	ZA--ZaA1_C03.Contig1340.17
Os--transcript:Os01t0226700-01	ZA--ZaA1_C03.Contig2938.27
Os--transcript:Os01t0227200-01	ZA--ZaA1_C03.Contig2938.16
Os--transcript:Os01t0229400-02	ZA--ZaA1_C03.Contig2938.9
Os--transcript:Os01t0229700-00	ZA--ZaA1_C03.Contig2938.6
Os--transcript:Os01t0230200-01	ZA--ZaA1_C03.Contig2938.3
Os--transcript:Os01t0231000-01	ZA--ZaA1_C03.Contig2938.1
Os--transcript:Os01t0231500-01	ZA--ZaA1_C03.Contig1108.80
Os--transcript:Os01t0783500-01	ZA--ZaA1_C05.Contig109.39
Os--transcript:Os01t0783700-01	ZA--ZaA1_C05.Contig109.41
Os--transcript:Os01t0783800-01	ZA--ZaA1_C05.Contig109.42
Os--transcript:Os01t0784200-00	ZA--ZaA1_C05.Contig109.43
Os--transcript:Os01t0784800-01	ZA--ZaA1_C05.Contig109.51
Os--transcript:Os01t0785400-01	ZA--ZaA1_C05.Contig109.54
Os--transcript:Os01t0174100-01	ZA--ZaA1_C05.Contig477.24
Os--transcript:Os01t0175100-01	ZA--ZaA1_C05.Contig477.36
Os--transcript:Os01t0177100-02	ZA--ZaA1_C05.Contig477.45
Os--transcript:Os01t0177400-01	ZA--ZaA1_C05.Contig477.46
Os--transcript:Os01t0178100-01	ZA--ZaA1_C05.Contig477.47
Os--transcript:Os01t0178200-00	ZA--ZaA1_C05.Contig477.48
Os--transcript:Os01t0178400-01	ZA--ZaA1_C05.Contig477.49
Os--transcript:Os01t0179300-01	ZA--ZaA1_C05.Contig477.50
Os--transcript:Os01t0180000-01	ZA--ZaA1_C05.Contig477.55
Os--transcript:Os01t0180600-01	ZA--ZaA1_C05.Contig477.58
Os--transcript:Os01t0186700-01	ZA--ZaA1_C05.Contig477.82
Os--transcript:Os01t0188100-01	ZA--ZaA1_C05.Contig477.100
Os--transcript:Os01t0190400-01	ZA--ZaA1_C05.Contig477.107
Os--transcript:Os01t0191150-00	ZA--ZaA1_C05.Contig477.112
Os--transcript:Os01t0191200-02	ZA--ZaA1_C05.Contig477.113
Os--transcript:Os01t0191300-01	ZA--ZaA1_C05.Contig477.115
Os--transcript:Os01t0191500-01	ZA--ZaA1_C05.Contig477.116
Os--transcript:Os01t0192600-01	ZA--ZaA1_C05.Contig477.132
Os--transcript:Os01t0192900-01	ZA--ZaA1_C05.Contig4552.8
Os--transcript:Os01t0932600-01	ZA--ZaA1_C06.Contig405.36
Os--transcript:Os01t0932950-00	ZA--ZaA1_C06.Contig405.29
Os--transcript:Os01t0933500-00	ZA--ZaA1_C06.Contig405.26
Os--transcript:Os01t0934100-01	ZA--ZaA1_C06.Contig405.24
Os--transcript:Os01t0935400-00	ZA--ZaA1_C06.Contig405.21
Os--transcript:Os01t0936000-00	ZA--ZaA1_C06.Contig405.17
Os--transcript:Os01t0936100-01	ZA--ZaA1_C06.Contig405.16
Os--transcript:Os01t0834200-01	ZA--ZaA1_C07.Contig361.38
Os--transcript:Os01t0835500-01	ZA--ZaA1_C07.Contig361.56
Os--transcript:Os01t0835700-01	ZA--ZaA1_C07.Contig361.59
Os--transcript:Os01t0835900-00	ZA--ZaA1_C07.Contig361.61
Os--transcript:Os01t0837000-01	ZA--ZaA1_C07.Contig361.67
Os--transcript:Os01t0838600-00	ZA--ZaA1_C07.Contig361.80
Os--transcript:Os01t0839500-00	ZA--ZaA1_C07.Contig361.84
Os--transcript:Os01t0839700-02	ZA--ZaA1_C07.Contig361.95
Os--transcript:Os01t0840100-01	ZA--ZaA1_C07.Contig361.98
Os--transcript:Os01t0840200-01	ZA--ZaA1_C07.Contig361.99
Os--transcript:Os01t0840300-00	ZA--ZaA1_C07.Contig361.100
Os--transcript:Os01t0841000-01	ZA--ZaA1_C07.Contig361.113
Os--transcript:Os01t0841100-01	ZA--ZaA1_C07.Contig361.116
Os--transcript:Os01t0841600-01	ZA--ZaA1_C07.Contig361.125
Os--transcript:Os01t0842200-01	ZA--ZaA1_C07.Contig361.135
Os--transcript:Os01t0842600-01	ZA--ZaA1_C07.Contig361.142
Os--transcript:Os01t0844200-01	ZA--ZaA1_C07.Contig361.146
Os--transcript:Os01t0844800-01	ZA--ZaA1_C07.Contig361.148
Os--transcript:Os01t0844900-01	ZA--ZaA1_C07.Contig361.150
Os--transcript:Os01t0846300-01	ZA--ZaA1_C07.Contig361.163
Os--transcript:Os01t0848700-01	ZA--ZaA1_C07.Contig361.172
Os--transcript:Os01t0849600-01	ZA--ZaA1_C07.Contig361.178
Os--transcript:Os01t0850000-01	ZA--ZaA1_C07.Contig361.179
Os--transcript:Os01t0850100-01	ZA--ZaA1_C07.Contig361.190
Os--transcript:Os01t0850200-00	ZA--ZaA1_C07.Contig361.193
Os--transcript:Os01t0851700-01	ZA--ZaA1_C07.Contig361.205
Os--transcript:Os01t0852200-03	ZA--ZaA1_C07.Contig361.206
Os--transcript:Os01t0852400-00	ZA--ZaA1_C07.Contig361.208
Os--transcript:Os01t0853700-01	ZA--ZaA1_C07.Contig361.211
Os--transcript:Os01t0853800-01	ZA--ZaA1_C07.Contig361.214
Os--transcript:Os01t0854400-01	ZA--ZaA1_C07.Contig361.216
Os--transcript:Os01t0854800-01	ZA--ZaA1_C07.Contig361.218
Os--transcript:Os01t0855400-00	ZA--ZaA1_C07.Contig361.222
Os--transcript:Os01t0856000-02	ZA--ZaA1_C07.Contig361.224
Os--transcript:Os01t0856800-01	ZA--ZaA1_C07.Contig361.225
Os--transcript:Os01t0857200-01	ZA--ZaA1_C07.Contig361.251
Os--transcript:Os01t0858900-01	ZA--ZaA1_C07.Contig1815.1
Os--transcript:Os01t0859300-01	ZA--ZaA1_C07.Contig3009.1
Os--transcript:Os01t0859500-01	ZA--ZaA1_C07.Contig808.2
Os--transcript:Os01t0859600-01	ZA--ZaA1_C07.Contig808.3
Os--transcript:Os01t0860601-01	ZA--ZaA1_C07.Contig808.6
Os--transcript:Os01t0860800-01	ZA--ZaA1_C07.Contig808.7
Os--transcript:Os01t0863300-01	ZA--ZaA1_C07.Contig808.20
Os--transcript:Os01t0864700-00	ZA--ZaA1_C07.Contig3310.7
Os--transcript:Os01t0865600-01	ZA--ZaA1_C07.Contig2084.3
Os--transcript:Os01t0865700-00	ZA--ZaA1_C07.Contig3111.5
Os--transcript:Os01t0971800-01	ZA--ZaA1_C07.Contig361.150
Os--transcript:Os01t0971900-01	ZA--ZaA1_C07.Contig361.148
Os--transcript:Os01t0972000-01	ZA--ZaA1_C07.Contig361.147
Os--transcript:Os01t0972300-01	ZA--ZaA1_C07.Contig361.146
Os--transcript:Os01t0973000-01	ZA--ZaA1_C07.Contig361.140
Os--transcript:Os01t0973500-01	ZA--ZaA1_C07.Contig361.126
Os--transcript:Os01t0974400-01	ZA--ZaA1_C07.Contig361.108
Os--transcript:Os01t0147300-01	ZA--ZaA1_C07.Contig361.130
Os--transcript:Os01t0147900-01	ZA--ZaA1_C07.Contig361.125
Os--transcript:Os01t0149800-01	ZA--ZaA1_C07.Contig361.118
Os--transcript:Os01t0151100-01	ZA--ZaA1_C07.Contig361.99
Os--transcript:Os01t0151200-01	ZA--ZaA1_C07.Contig361.97
Os--transcript:Os01t0151600-01	ZA--ZaA1_C07.Contig361.90
Os--transcript:Os01t0152300-00	ZA--ZaA1_C07.Contig361.84
Os--transcript:Os01t0838600-00	ZA--ZaA1_C08.Contig79.176
Os--transcript:Os01t0839500-00	ZA--ZaA1_C08.Contig79.178
Os--transcript:Os01t0840100-01	ZA--ZaA1_C08.Contig79.187
Os--transcript:Os01t0841100-01	ZA--ZaA1_C08.Contig79.193
Os--transcript:Os01t0842600-01	ZA--ZaA1_C08.Contig79.200
Os--transcript:Os01t0844800-01	ZA--ZaA1_C08.Contig79.202
Os--transcript:Os01t0844900-01	ZA--ZaA1_C08.Contig79.203
Os--transcript:Os01t0858350-01	ZA--ZaA1_C08.Contig79.103
Os--transcript:Os01t0859100-01	ZA--ZaA1_C08.Contig79.107
Os--transcript:Os01t0859200-01	ZA--ZaA1_C08.Contig79.109
Os--transcript:Os01t0859300-01	ZA--ZaA1_C08.Contig79.110
Os--transcript:Os01t0860300-01	ZA--ZaA1_C08.Contig79.111
Os--transcript:Os01t0862800-01	ZA--ZaA1_C08.Contig79.119
Os--transcript:Os01t0850100-01	ZA--ZaA1_C08.Contig1412.4
Os--transcript:Os01t0851100-02	ZA--ZaA1_C08.Contig1412.2
Os--transcript:Os01t0851300-01	ZA--ZaA1_C08.Contig105.32
Os--transcript:Os01t0852900-01	ZA--ZaA1_C08.Contig105.31
Os--transcript:Os01t0853000-01	ZA--ZaA1_C08.Contig105.30
Os--transcript:Os01t0853700-01	ZA--ZaA1_C08.Contig105.24
Os--transcript:Os01t0854400-01	ZA--ZaA1_C08.Contig105.21
Os--transcript:Os01t0856500-01	ZA--ZaA1_C08.Contig105.20
Os--transcript:Os01t0857000-01	ZA--ZaA1_C08.Contig105.18
Os--transcript:Os01t0818300-01	ZA--ZaA1_C08.Contig317.29
Os--transcript:Os01t0819000-02	ZA--ZaA1_C08.Contig317.31
Os--transcript:Os01t0819100-01	ZA--ZaA1_C08.Contig317.32
Os--transcript:Os01t0819400-00	ZA--ZaA1_C08.Contig317.33
Os--transcript:Os01t0821700-01	ZA--ZaA1_C08.Contig317.41
Os--transcript:Os01t0821900-01	ZA--ZaA1_C08.Contig317.42
Os--transcript:Os01t0822200-01	ZA--ZaA1_C08.Contig317.44
Os--transcript:Os01t0824600-01	ZA--ZaA1_C08.Contig317.51
Os--transcript:Os01t0319000-01	ZA--ZaA1_C09.Contig429.13
Os--transcript:Os01t0323000-01	ZA--ZaA1_C09.Contig429.32
Os--transcript:Os01t0328700-01	ZA--ZaA1_C09.Contig429.41
Os--transcript:Os01t0332900-02	ZA--ZaA1_C09.Contig2465.4
Os--transcript:Os01t0337600-02	ZA--ZaA1_C09.Contig771.25
Os--transcript:Os01t0337900-01	ZA--ZaA1_C09.Contig771.24
Os--transcript:Os01t0342900-01	ZA--ZaA1_C09.Contig771.23
Os--transcript:Os01t0343300-01	ZA--ZaA1_C09.Contig771.20
Os--transcript:Os01t0633000-01	ZA--ZaA1_C10.Contig413.79
Os--transcript:Os01t0633100-01	ZA--ZaA1_C10.Contig413.78
Os--transcript:Os01t0633500-01	ZA--ZaA1_C10.Contig413.76
Os--transcript:Os01t0634300-00	ZA--ZaA1_C10.Contig413.75
Os--transcript:Os01t0634900-00	ZA--ZaA1_C10.Contig413.65
Os--transcript:Os01t0635000-00	ZA--ZaA1_C10.Contig413.63
Os--transcript:Os01t0635550-00	ZA--ZaA1_C10.Contig413.62
Os--transcript:Os01t0931100-02	ZA--ZaA1_C10.Contig534.211
Os--transcript:Os01t0932950-00	ZA--ZaA1_C10.Contig534.215
Os--transcript:Os01t0933200-00	ZA--ZaA1_C10.Contig534.218
Os--transcript:Os01t0934100-01	ZA--ZaA1_C10.Contig534.224
Os--transcript:Os01t0935000-01	ZA--ZaA1_C10.Contig534.228
Os--transcript:Os01t0935200-01	ZA--ZaA1_C10.Contig534.231
Os--transcript:Os01t0834500-01	ZA--ZaA1_C11.Contig104.81
Os--transcript:Os01t0835500-01	ZA--ZaA1_C11.Contig104.71
Os--transcript:Os01t0835900-00	ZA--ZaA1_C11.Contig104.70
Os--transcript:Os01t0837000-01	ZA--ZaA1_C11.Contig104.67
Os--transcript:Os01t0839500-00	ZA--ZaA1_C11.Contig104.47
Os--transcript:Os01t0841600-01	ZA--ZaA1_C11.Contig104.30
Os--transcript:Os01t0843800-00	ZA--ZaA1_C11.Contig104.21
Os--transcript:Os01t0846300-01	ZA--ZaA1_C11.Contig104.7
Os--transcript:Os01t0848700-01	ZA--ZaA1_C11.Contig104.2
Os--transcript:Os01t0857400-01	ZA--ZaA1_C11.Contig104.166
Os--transcript:Os01t0857500-01	ZA--ZaA1_C11.Contig104.173
Os--transcript:Os01t0858700-01	ZA--ZaA1_C11.Contig66.92
Os--transcript:Os01t0859500-01	ZA--ZaA1_C11.Contig66.89
Os--transcript:Os01t0860601-01	ZA--ZaA1_C11.Contig66.86
Os--transcript:Os01t0860800-01	ZA--ZaA1_C11.Contig66.85
Os--transcript:Os01t0862600-01	ZA--ZaA1_C11.Contig66.78
Os--transcript:Os01t0862800-01	ZA--ZaA1_C11.Contig66.77
Os--transcript:Os01t0863500-01	ZA--ZaA1_C11.Contig66.71
Os--transcript:Os01t0864000-01	ZA--ZaA1_C11.Contig66.69
Os--transcript:Os01t0864700-00	ZA--ZaA1_C11.Contig66.66
Os--transcript:Os01t0865700-00	ZA--ZaA1_C11.Contig66.64
Os--transcript:Os01t0972000-01	ZA--ZaA1_C11.Contig104.18
Os--transcript:Os01t0972200-01	ZA--ZaA1_C11.Contig104.20
Os--transcript:Os01t0972300-01	ZA--ZaA1_C11.Contig104.22
Os--transcript:Os01t0973500-01	ZA--ZaA1_C11.Contig104.29
Os--transcript:Os01t0974100-01	ZA--ZaA1_C11.Contig104.34
Os--transcript:Os01t0976200-01	ZA--ZaA1_C11.Contig104.40
Os--transcript:Os01t0655800-01	ZA--ZaA1_C12.Contig1148.101
Os--transcript:Os01t0656300-00	ZA--ZaA1_C12.Contig1148.95
Os--transcript:Os01t0657000-01	ZA--ZaA1_C12.Contig1148.88
Os--transcript:Os01t0657400-00	ZA--ZaA1_C12.Contig1148.87
Os--transcript:Os01t0658400-01	ZA--ZaA1_C12.Contig1148.86
Os--transcript:Os01t0659200-01	ZA--ZaA1_C12.Contig1148.84
Os--transcript:Os01t0901500-01	ZA--ZaA1_C12.Contig838.102
Os--transcript:Os01t0901900-01	ZA--ZaA1_C12.Contig838.98
Os--transcript:Os01t0904200-01	ZA--ZaA1_C12.Contig838.96
Os--transcript:Os01t0907600-01	ZA--ZaA1_C12.Contig838.85
Os--transcript:Os01t0908700-01	ZA--ZaA1_C12.Contig838.79
Os--transcript:Os01t0909300-00	ZA--ZaA1_C12.Contig838.74
Os--transcript:Os01t0909400-01	ZA--ZaA1_C12.Contig838.73
Os--transcript:Os01t0911100-01	ZA--ZaA1_C12.Contig838.63
Os--transcript:Os01t0118000-01	ZA--ZaA1_C13.Contig111.35
Os--transcript:Os01t0118300-02	ZA--ZaA1_C13.Contig111.34
Os--transcript:Os01t0120600-01	ZA--ZaA1_C13.Contig111.26
Os--transcript:Os01t0120700-01	ZA--ZaA1_C13.Contig111.25
Os--transcript:Os01t0121200-01	ZA--ZaA1_C13.Contig111.21
Os--transcript:Os01t0121300-01	ZA--ZaA1_C13.Contig111.19
Os--transcript:Os01t0211800-01	ZA--ZaA1_C13.Contig1064.15
Os--transcript:Os01t0213400-01	ZA--ZaA1_C13.Contig117.1
Os--transcript:Os01t0214300-01	ZA--ZaA1_C13.Contig117.4
Os--transcript:Os01t0214400-01	ZA--ZaA1_C13.Contig117.5
Os--transcript:Os01t0214500-01	ZA--ZaA1_C13.Contig117.6
Os--transcript:Os01t0217000-01	ZA--ZaA1_C13.Contig117.8
Os--transcript:Os01t0218200-00	ZA--ZaA1_C13.Contig117.13
Os--transcript:Os01t0783800-01	ZA--ZaA1_C13.Contig150.168
Os--transcript:Os01t0784200-00	ZA--ZaA1_C13.Contig150.170
Os--transcript:Os01t0786700-00	ZA--ZaA1_C13.Contig150.178
Os--transcript:Os01t0788200-01	ZA--ZaA1_C13.Contig150.192
Os--transcript:Os01t0788800-04	ZA--ZaA1_C13.Contig150.194
Os--transcript:Os01t0789100-01	ZA--ZaA1_C13.Contig150.197
Os--transcript:Os01t0618900-01	ZA--ZaA1_C14.Contig1195.141
Os--transcript:Os01t0620100-01	ZA--ZaA1_C14.Contig1195.136
Os--transcript:Os01t0620800-01	ZA--ZaA1_C14.Contig1195.135
Os--transcript:Os01t0621200-00	ZA--ZaA1_C14.Contig1195.133
Os--transcript:Os01t0621300-01	ZA--ZaA1_C14.Contig1195.128
Os--transcript:Os01t0621900-01	ZA--ZaA1_C14.Contig1195.106
Os--transcript:Os01t0622600-01	ZA--ZaA1_C14.Contig1195.104
Os--transcript:Os01t0623500-01	ZA--ZaA1_C14.Contig1195.102
Os--transcript:Os01t0624700-01	ZA--ZaA1_C14.Contig1195.88
Os--transcript:Os01t0656200-01	ZA--ZaA1_C14.Contig1195.147
Os--transcript:Os01t0656400-00	ZA--ZaA1_C14.Contig1195.138
Os--transcript:Os01t0657000-01	ZA--ZaA1_C14.Contig1195.123
Os--transcript:Os01t0657400-00	ZA--ZaA1_C14.Contig1195.121
Os--transcript:Os01t0658400-01	ZA--ZaA1_C14.Contig1195.120
Os--transcript:Os01t0658700-02	ZA--ZaA1_C14.Contig1195.118
Os--transcript:Os01t0659200-01	ZA--ZaA1_C14.Contig1195.117
Os--transcript:Os01t0169400-01	ZA--ZaA1_C14.Contig84.143
Os--transcript:Os01t0169800-01	ZA--ZaA1_C14.Contig84.139
Os--transcript:Os01t0169900-01	ZA--ZaA1_C14.Contig84.137
Os--transcript:Os01t0170000-01	ZA--ZaA1_C14.Contig84.136
Os--transcript:Os01t0170100-01	ZA--ZaA1_C14.Contig84.135
Os--transcript:Os01t0170300-01	ZA--ZaA1_C14.Contig84.131
Os--transcript:Os01t0170500-01	ZA--ZaA1_C14.Contig84.128
Os--transcript:Os01t0171800-01	ZA--ZaA1_C14.Contig84.109
Os--transcript:Os01t0172100-01	ZA--ZaA1_C14.Contig84.107
Os--transcript:Os01t0175600-01	ZA--ZaA1_C14.Contig84.104
Os--transcript:Os01t0202500-01	ZA--ZaA1_C14.Contig326.13
Os--transcript:Os01t0203000-01	ZA--ZaA1_C14.Contig1092.11
Os--transcript:Os01t0203300-01	ZA--ZaA1_C14.Contig1092.14
Os--transcript:Os01t0204000-01	ZA--ZaA1_C14.Contig1092.18
Os--transcript:Os01t0206600-01	ZA--ZaA1_C14.Contig1122.8
Os--transcript:Os01t0207200-01	ZA--ZaA1_C14.Contig1122.18
Os--transcript:Os01t0208700-01	ZA--ZaA1_C14.Contig1122.26
Os--transcript:Os01t0209000-01	ZA--ZaA1_C14.Contig1122.28
Os--transcript:Os01t0901500-01	ZA--ZaA1_C14.Contig84.223
Os--transcript:Os01t0904200-01	ZA--ZaA1_C14.Contig84.211
Os--transcript:Os01t0906600-01	ZA--ZaA1_C14.Contig84.197
Os--transcript:Os01t0907600-01	ZA--ZaA1_C14.Contig84.192
Os--transcript:Os01t0908600-01	ZA--ZaA1_C14.Contig84.186
Os--transcript:Os01t0908700-01	ZA--ZaA1_C14.Contig84.184
Os--transcript:Os01t0909400-01	ZA--ZaA1_C14.Contig84.166
Os--transcript:Os01t0911100-01	ZA--ZaA1_C14.Contig84.150
Os--transcript:Os01t0545900-00	ZA--ZaA1_C14.Contig84.144
Os--transcript:Os01t0546000-01	ZA--ZaA1_C14.Contig84.141
Os--transcript:Os01t0546900-01	ZA--ZaA1_C14.Contig84.129
Os--transcript:Os01t0547133-00	ZA--ZaA1_C14.Contig84.128
Os--transcript:Os01t0549200-02	ZA--ZaA1_C14.Contig84.119
Os--transcript:Os01t0549500-02	ZA--ZaA1_C14.Contig84.110
Os--transcript:Os01t0923800-01	ZA--ZaA1_C15.Contig202.19
Os--transcript:Os01t0924800-00	ZA--ZaA1_C15.Contig202.29
Os--transcript:Os01t0924900-01	ZA--ZaA1_C15.Contig202.30
Os--transcript:Os01t0924933-01	ZA--ZaA1_C15.Contig202.31
Os--transcript:Os01t0925700-01	ZA--ZaA1_C15.Contig202.37
Os--transcript:Os01t0927600-01	ZA--ZaA1_C15.Contig202.46
Os--transcript:Os01t0834100-01	ZA--ZaA1_C16.Contig735.101
Os--transcript:Os01t0835000-01	ZA--ZaA1_C16.Contig735.92
Os--transcript:Os01t0836600-01	ZA--ZaA1_C16.Contig735.86
Os--transcript:Os01t0836800-01	ZA--ZaA1_C16.Contig735.82
Os--transcript:Os01t0836900-01	ZA--ZaA1_C16.Contig735.79
Os--transcript:Os01t0837000-01	ZA--ZaA1_C16.Contig735.78
Os--transcript:Os01t0837100-00	ZA--ZaA1_C16.Contig735.77
Os--transcript:Os01t0837300-04	ZA--ZaA1_C16.Contig735.75
Os--transcript:Os01t0837600-01	ZA--ZaA1_C16.Contig735.70
Os--transcript:Os01t0838600-00	ZA--ZaA1_C16.Contig735.68
Os--transcript:Os01t0840100-01	ZA--ZaA1_C16.Contig735.60
Os--transcript:Os01t0841500-01	ZA--ZaA1_C16.Contig735.46
Os--transcript:Os01t0841800-01	ZA--ZaA1_C16.Contig735.42
Os--transcript:Os01t0842200-01	ZA--ZaA1_C16.Contig735.40
Os--transcript:Os01t0842600-01	ZA--ZaA1_C16.Contig735.35
Os--transcript:Os01t0843800-00	ZA--ZaA1_C16.Contig735.31
Os--transcript:Os01t0844500-00	ZA--ZaA1_C16.Contig735.29
Os--transcript:Os01t0847300-01	ZA--ZaA1_C16.Contig735.19
Os--transcript:Os01t0847600-01	ZA--ZaA1_C16.Contig735.18
Os--transcript:Os01t0847900-02	ZA--ZaA1_C16.Contig735.14
Os--transcript:Os01t0848400-01	ZA--ZaA1_C16.Contig735.11
Os--transcript:Os01t0850000-01	ZA--ZaA1_C16.Contig735.7
Os--transcript:Os01t0850100-01	ZA--ZaA1_C16.Contig735.5
Os--transcript:Os01t0850200-00	ZA--ZaA1_C16.Contig735.4
Os--transcript:Os01t0850400-01	ZA--ZaA1_C16.Contig735.3
Os--transcript:Os01t0850550-00	ZA--ZaA1_C16.Contig1174.1
Os--transcript:Os01t0852200-03	ZA--ZaA1_C16.Contig1174.8
Os--transcript:Os01t0852400-00	ZA--ZaA1_C16.Contig1174.9
Os--transcript:Os01t0853700-01	ZA--ZaA1_C16.Contig1174.12
Os--transcript:Os01t0855000-01	ZA--ZaA1_C16.Contig1174.15
Os--transcript:Os01t0856500-01	ZA--ZaA1_C16.Contig1174.16
Os--transcript:Os01t0817650-00	ZA--ZaA1_C16.Contig89.71
Os--transcript:Os01t0817700-01	ZA--ZaA1_C16.Contig89.72
Os--transcript:Os01t0817800-01	ZA--ZaA1_C16.Contig89.74
Os--transcript:Os01t0818000-01	ZA--ZaA1_C16.Contig89.79
Os--transcript:Os01t0818300-01	ZA--ZaA1_C16.Contig89.86
Os--transcript:Os01t0818600-01	ZA--ZaA1_C16.Contig89.89
Os--transcript:Os01t0818700-01	ZA--ZaA1_C16.Contig89.90
Os--transcript:Os01t0821700-01	ZA--ZaA1_C16.Contig89.100
Os--transcript:Os01t0821900-01	ZA--ZaA1_C16.Contig89.101
Os--transcript:Os01t0822200-01	ZA--ZaA1_C16.Contig89.103
Os--transcript:Os01t0822800-01	ZA--ZaA1_C16.Contig89.106
Os--transcript:Os01t0826400-01	ZA--ZaA1_C16.Contig1050.25
Os--transcript:Os01t0805300-01	ZA--ZaA1_C16.Contig1116.7
Os--transcript:Os01t0805600-02	ZA--ZaA1_C16.Contig1116.10
Os--transcript:Os01t0805700-02	ZA--ZaA1_C16.Contig1116.11
Os--transcript:Os01t0805900-01	ZA--ZaA1_C16.Contig1116.12
Os--transcript:Os01t0806000-00	ZA--ZaA1_C16.Contig1116.20
Os--transcript:Os01t0806200-01	ZA--ZaA1_C16.Contig1116.21
Os--transcript:Os01t0197200-01	ZA--ZaA1_C17.Contig1765.5
Os--transcript:Os01t0197500-00	ZA--ZaA2_C10.Contig6.8.34
Os--transcript:Os01t0198200-01	ZA--ZaA1_C17.Contig774.27
Os--transcript:Os01t0199400-01	ZA--ZaA1_C17.Contig774.23
Os--transcript:Os01t0199700-00	ZA--ZaA1_C17.Contig774.22
Os--transcript:Os01t0200200-00	ZA--ZaA1_C17.Contig774.21
Os--transcript:Os01t0200300-01	ZA--ZaA1_C17.Contig774.19
Os--transcript:Os01t0200400-01	ZA--ZaA1_C17.Contig774.18
Os--transcript:Os01t0200600-01	ZA--ZaA1_C17.Contig774.8
Os--transcript:Os01t0610100-01	ZA--ZaA1_C17.Contig2169.1
Os--transcript:Os01t0610400-01	ZA--ZaA1_C17.Contig2169.4
Os--transcript:Os01t0610600-01	ZA--ZaA1_C17.Contig2169.6
Os--transcript:Os01t0611000-01	ZA--ZaA1_C17.Contig2169.11
Os--transcript:Os01t0611100-01	ZA--ZaA1_C17.Contig2169.12
Os--transcript:Os01t0612000-01	ZA--ZaA1_C17.Contig2169.14
Os--transcript:Os01t0612500-01	ZA--ZaA1_C17.Contig2169.17
Os--transcript:Os01t0742400-02	ZA--ZaA1_C17.Contig774.34
Os--transcript:Os01t0743400-02	ZA--ZaA1_C17.Contig774.32
Os--transcript:Os01t0743600-02	ZA--ZaA1_C17.Contig774.30
Os--transcript:Os01t0744300-01	ZA--ZaA1_C17.Contig774.27
Os--transcript:Os01t0744700-00	ZA--ZaA1_C17.Contig774.22
Os--transcript:Os01t0745700-01	ZA--ZaA1_C17.Contig774.17
Os--transcript:Os01t0746400-01	ZA--ZaA1_C17.Contig774.9
Os--transcript:Os01t0170500-01	ZA--ZaA1_C02.Contig12.9.39
Os--transcript:Os01t0172600-01	ZA--ZaA1_C02.Contig12.9.20
Os--transcript:Os01t0174100-01	ZA--ZaA1_C17.Contig894.18
Os--transcript:Os01t0174300-01	ZA--ZaA1_C17.Contig894.16
Os--transcript:Os01t0174700-01	ZA--ZaA1_C17.Contig894.11
Os--transcript:Os01t0175000-03	ZA--ZaA1_C17.Contig894.6
Os--transcript:Os01t0177900-01	ZA--ZaA1_C17.Contig472.18
Os--transcript:Os01t0178400-01	ZA--ZaA1_C17.Contig472.17
Os--transcript:Os01t0179200-01	ZA--ZaA1_C17.Contig472.11
Os--transcript:Os01t0179700-01	ZA--ZaA1_C17.Contig2851.12
Os--transcript:Os01t0177100-02	ZA--ZaA2_C05.Contig42.6.17
Os--transcript:Os01t0177900-01	ZA--ZaA2_C10.Contig36.9.18
Os--transcript:Os01t0178400-01	ZA--ZaA2_C10.Contig36.9.8
Os--transcript:Os01t0178700-01	ZA--ZaA2_C10.Contig36.9.7
Os--transcript:Os01t0179200-01	ZA--ZaA2_C10.Contig36.9.3
Os--transcript:Os01t0179500-01	ZA--ZaA1_C17.Contig2476.16
Os--transcript:Os01t0180400-01	ZA--ZaA1_C17.Contig2476.12
Os--transcript:Os01t0180700-01	ZA--ZaA1_C17.Contig2476.9
Os--transcript:Os01t0610100-01	ZA--ZaA1_C17.Contig2169.1
Os--transcript:Os01t0610400-01	ZA--ZaA1_C17.Contig2290.54
Os--transcript:Os01t0610600-01	ZA--ZaA1_C17.Contig2290.52
Os--transcript:Os01t0611000-01	ZA--ZaA1_C17.Contig2290.47
Os--transcript:Os01t0611100-01	ZA--ZaA1_C17.Contig2290.46
Os--transcript:Os01t0612000-01	ZA--ZaA1_C17.Contig2290.44
Os--transcript:Os01t0612500-01	ZA--ZaA1_C17.Contig2290.41
Os--transcript:Os01t0188400-01	ZA--ZaA1_C17.Contig774.29
Os--transcript:Os01t0191150-00	ZA--ZaA1_C17.Contig774.36
Os--transcript:Os01t0191700-01	ZA--ZaA1_C17.Contig774.37
Os--transcript:Os01t0191800-02	ZA--ZaA1_C17.Contig774.39
Os--transcript:Os01t0192000-01	ZA--ZaA1_C17.Contig774.43
Os--transcript:Os01t0195500-01	ZA--ZaA2_C10.Contig6.8.37
Os--transcript:Os01t0197500-00	ZA--ZaA2_C10.Contig6.8.34
Os--transcript:Os01t0783800-01	ZA--ZaA1_C20.Contig2180.1
Os--transcript:Os01t0784200-00	ZA--ZaA1_C20.Contig2180.3
Os--transcript:Os01t0784800-01	ZA--ZaA1_C20.Contig2180.7
Os--transcript:Os01t0785400-01	ZA--ZaA1_C20.Contig2180.9
Os--transcript:Os01t0786900-01	ZA--ZaA1_C20.Contig2239.13
Os--transcript:Os01t0789200-01	ZA--ZaA1_C20.Contig2239.27
Os--transcript:Os01t0284500-01	ZA--ZaA1_C21.Contig483.70
Os--transcript:Os01t0284900-01	ZA--ZaA1_C21.Contig483.69
Os--transcript:Os01t0285300-01	ZA--ZaA1_C21.Contig483.68
Os--transcript:Os01t0289600-00	ZA--ZaA1_C21.Contig483.66
Os--transcript:Os01t0290100-01	ZA--ZaA1_C21.Contig483.60
Os--transcript:Os01t0292900-01	ZA--ZaA1_C21.Contig483.55
Os--transcript:Os01t0293000-01	ZA--ZaA1_C21.Contig483.53
Os--transcript:Os01t0295600-01	ZA--ZaA1_C21.Contig483.50
Os--transcript:Os01t0296100-01	ZA--ZaA1_C21.Contig483.47
Os--transcript:Os01t0298400-01	ZA--ZaA1_C21.Contig483.43
Os--transcript:Os01t0299300-00	ZA--ZaA1_C21.Contig483.39
Os--transcript:Os01t0301700-01	ZA--ZaA1_C21.Contig483.26
Os--transcript:Os01t0303000-02	ZA--ZaA1_C21.Contig483.14
Os--transcript:Os01t0303600-01	ZA--ZaA1_C21.Contig483.11
Os--transcript:Os01t0305900-01	ZA--ZaA1_C21.Contig1690.27
Os--transcript:Os01t0306200-01	ZA--ZaA1_C21.Contig1690.23
Os--transcript:Os01t0308600-00	ZA--ZaA1_C21.Contig1690.19
Os--transcript:Os01t0311800-01	ZA--ZaA1_C21.Contig1690.10
Os--transcript:Os01t0312500-01	ZA--ZaA1_C21.Contig1400.39
Os--transcript:Os01t0314800-01	ZA--ZaA1_C21.Contig1400.32
Os--transcript:Os01t0315600-01	ZA--ZaA1_C21.Contig1400.29
Os--transcript:Os01t0315800-01	ZA--ZaA1_C21.Contig1400.27
Os--transcript:Os01t0316500-01	ZA--ZaA1_C21.Contig1400.25
Os--transcript:Os01t0316600-01	ZA--ZaA1_C21.Contig1400.23
Os--transcript:Os01t0248900-01	ZA--ZaA1_C21.Contig483.72
Os--transcript:Os01t0249200-01	ZA--ZaA1_C21.Contig483.70
Os--transcript:Os01t0251200-01	ZA--ZaA1_C21.Contig483.52
Os--transcript:Os01t0252100-01	ZA--ZaA1_C21.Contig483.47
Os--transcript:Os01t0252900-01	ZA--ZaA1_C21.Contig483.36
Os--transcript:Os01t0254300-00	ZA--ZaA1_C21.Contig483.31
Os--transcript:Os01t0841500-01	ZA--ZaA1_C22.Contig729.15
Os--transcript:Os01t0842200-01	ZA--ZaA1_C22.Contig729.7
Os--transcript:Os01t0842400-01	ZA--ZaA1_C22.Contig729.3
Os--transcript:Os01t0843800-00	ZA--ZaA1_C22.Contig122.21
Os--transcript:Os01t0844400-02	ZA--ZaA1_C22.Contig122.23
Os--transcript:Os01t0844500-00	ZA--ZaA1_C22.Contig122.28
Os--transcript:Os01t0845100-01	ZA--ZaA1_C22.Contig122.43
Os--transcript:Os01t0846800-01	ZA--ZaA1_C22.Contig122.47
Os--transcript:Os01t0847100-01	ZA--ZaA1_C22.Contig122.49
Os--transcript:Os01t0847600-01	ZA--ZaA1_C22.Contig122.52
Os--transcript:Os01t0847900-02	ZA--ZaA1_C22.Contig122.66
Os--transcript:Os01t0848400-01	ZA--ZaA1_C22.Contig122.72
Os--transcript:Os01t0849000-02	ZA--ZaA1_C22.Contig122.78
Os--transcript:Os01t0849100-01	ZA--ZaA1_C22.Contig122.80
Os--transcript:Os01t0849600-01	ZA--ZaA1_C22.Contig122.81
Os--transcript:Os01t0850000-01	ZA--ZaA1_C22.Contig122.82
Os--transcript:Os01t0850100-01	ZA--ZaA1_C22.Contig122.91
Os--transcript:Os01t0850200-00	ZA--ZaA1_C22.Contig122.93
Os--transcript:Os01t0850550-00	ZA--ZaA1_C22.Contig122.94
Os--transcript:Os01t0851400-01	ZA--ZaA1_C22.Contig4914.5
Os--transcript:Os01t0853700-01	ZA--ZaA1_C22.Contig1095.2
Os--transcript:Os01t0854000-01	ZA--ZaA1_C22.Contig1095.3
Os--transcript:Os01t0854400-01	ZA--ZaA1_C22.Contig1095.4
Os--transcript:Os01t0855000-01	ZA--ZaA1_C22.Contig1095.8
Os--transcript:Os01t0856900-01	ZA--ZaA1_C22.Contig1095.16
Os--transcript:Os01t0819000-02	ZA--ZaA1_C22.Contig1963.3
Os--transcript:Os01t0819100-01	ZA--ZaA1_C22.Contig1963.4
Os--transcript:Os01t0819400-00	ZA--ZaA1_C22.Contig1963.6
Os--transcript:Os01t0820700-00	ZA--ZaA1_C22.Contig1963.15
Os--transcript:Os01t0821900-01	ZA--ZaA1_C22.Contig1963.19
Os--transcript:Os01t0822200-01	ZA--ZaA1_C22.Contig1963.26
Os--transcript:Os01t0822800-01	ZA--ZaA1_C22.Contig1963.27
Os--transcript:Os01t0823100-01	ZA--ZaA1_C22.Contig1963.31
Os--transcript:Os01t0823400-01	ZA--ZaA1_C22.Contig1963.37
Os--transcript:Os01t0823500-01	ZA--ZaA1_C22.Contig1963.38
Os--transcript:Os01t0823900-01	ZA--ZaA1_C22.Contig1963.40
Os--transcript:Os01t0824600-01	ZA--ZaA1_C22.Contig1963.41
Os--transcript:Os01t0824900-01	ZA--ZaA1_C22.Contig1963.49
Os--transcript:Os01t0826900-01	ZA--ZaA1_C22.Contig3746.23
Os--transcript:Os01t0799900-01	ZA--ZaA1_C22.Contig367.56
Os--transcript:Os01t0802000-01	ZA--ZaA1_C22.Contig367.68
Os--transcript:Os01t0803200-01	ZA--ZaA1_C22.Contig367.88
Os--transcript:Os01t0803300-01	ZA--ZaA1_C22.Contig367.91
Os--transcript:Os01t0805600-02	ZA--ZaA1_C22.Contig367.100
Os--transcript:Os01t0805700-02	ZA--ZaA1_C22.Contig367.101
Os--transcript:Os01t0806000-00	ZA--ZaA1_C22.Contig367.116
Os--transcript:Os01t0806200-01	ZA--ZaA1_C22.Contig367.117
Os--transcript:Os01t0836600-01	ZA--ZaA1_C22.Contig106.1
Os--transcript:Os01t0836900-01	ZA--ZaA1_C22.Contig106.5
Os--transcript:Os01t0837000-01	ZA--ZaA1_C22.Contig106.6
Os--transcript:Os01t0837600-01	ZA--ZaA1_C22.Contig106.11
Os--transcript:Os01t0838600-00	ZA--ZaA1_C22.Contig106.15
Os--transcript:Os01t0839500-00	ZA--ZaA1_C22.Contig106.22
Os--transcript:Os01t0840100-01	ZA--ZaA1_C22.Contig106.26
Os--transcript:Os01t0836600-01	ZA--ZaA1_C22.Contig482.13
Os--transcript:Os01t0836900-01	ZA--ZaA1_C22.Contig482.8
Os--transcript:Os01t0837000-01	ZA--ZaA1_C22.Contig482.7
Os--transcript:Os01t0837600-01	ZA--ZaA1_C22.Contig482.1
Os--transcript:Os01t0839400-00	ZA--ZaA1_C22.Contig106.12
Os--transcript:Os01t0840200-01	ZA--ZaA1_C22.Contig106.25
Os--transcript:Os01t0825700-01	ZA--ZaA1_C22.Contig818.58
Os--transcript:Os01t0825900-01	ZA--ZaA1_C22.Contig818.54
Os--transcript:Os01t0826400-01	ZA--ZaA1_C22.Contig818.48
Os--transcript:Os01t0827400-01	ZA--ZaA1_C22.Contig818.41
Os--transcript:Os01t0827800-00	ZA--ZaA1_C22.Contig818.33
Os--transcript:Os01t0828200-00	ZA--ZaA1_C22.Contig818.27
Os--transcript:Os01t0830700-01	ZA--ZaA1_C22.Contig818.1
Os--transcript:Os01t0832300-00	ZA--ZaA1_C22.Contig1095.37
Os--transcript:Os01t0832600-01	ZA--ZaA1_C22.Contig1095.36
Os--transcript:Os01t0833100-01	ZA--ZaA1_C22.Contig1095.32
Os--transcript:Os01t0128000-01	ZA--ZaA1_C22.Contig367.238
Os--transcript:Os01t0129600-00	ZA--ZaA1_C22.Contig367.223
Os--transcript:Os01t0132800-01	ZA--ZaA1_C22.Contig367.209
Os--transcript:Os01t0133400-01	ZA--ZaA1_C22.Contig367.208
Os--transcript:Os01t0134500-01	ZA--ZaA1_C22.Contig367.206
Os--transcript:Os01t0137400-00	ZA--ZaA1_C22.Contig367.203
Os--transcript:Os01t0138800-01	ZA--ZaA1_C22.Contig367.197
Os--transcript:Os01t0139200-01	ZA--ZaA1_C22.Contig367.192
Os--transcript:Os01t0286100-01	ZA--ZaA1_C22.Contig1192.1
Os--transcript:Os01t0290000-01	ZA--ZaA1_C22.Contig1192.8
Os--transcript:Os01t0290100-01	ZA--ZaA1_C22.Contig1192.11
Os--transcript:Os01t0292700-01	ZA--ZaA1_C22.Contig1192.16
Os--transcript:Os01t0293000-01	ZA--ZaA1_C22.Contig1192.20
Os--transcript:Os01t0296100-01	ZA--ZaA1_C22.Contig1192.29
Os--transcript:Os01t0297700-01	ZA--ZaA1_C22.Contig1192.32
Os--transcript:Os01t0972000-01	ZA--ZaA1_C22.Contig122.31
Os--transcript:Os01t0972800-01	ZA--ZaA1_C22.Contig122.20
Os--transcript:Os01t0973000-01	ZA--ZaA1_C22.Contig122.19
Os--transcript:Os01t0973500-01	ZA--ZaA1_C22.Contig122.10
Os--transcript:Os01t0974500-01	ZA--ZaA1_C22.Contig122.4
Os--transcript:Os01t0975300-01	ZA--ZaA1_C22.Contig729.13
Os--transcript:Os01t0977300-01	ZA--ZaA1_C22.Contig729.15
Os--transcript:Os01t0687700-01	ZA--ZaA1_C22.Contig367.228
Os--transcript:Os01t0688200-01	ZA--ZaA1_C22.Contig367.220
Os--transcript:Os01t0689600-01	ZA--ZaA1_C22.Contig367.207
Os--transcript:Os01t0689800-01	ZA--ZaA1_C22.Contig367.201
Os--transcript:Os01t0689900-03	ZA--ZaA1_C22.Contig367.198
Os--transcript:Os01t0692300-01	ZA--ZaA1_C22.Contig367.194
Os--transcript:Os01t0834200-01	ZA--ZaA1_C23.Contig885.115
Os--transcript:Os01t0835900-00	ZA--ZaA1_C23.Contig885.89
Os--transcript:Os01t0837300-04	ZA--ZaA1_C23.Contig885.88
Os--transcript:Os01t0840100-01	ZA--ZaA1_C23.Contig885.87
Os--transcript:Os01t0840200-01	ZA--ZaA1_C23.Contig885.86
Os--transcript:Os01t0842600-01	ZA--ZaA1_C23.Contig885.69
Os--transcript:Os01t0844800-01	ZA--ZaA1_C23.Contig885.68
Os--transcript:Os01t0844900-01	ZA--ZaA1_C23.Contig885.67
Os--transcript:Os01t0846300-01	ZA--ZaA1_C23.Contig885.60
Os--transcript:Os01t0900900-01	ZA--ZaA1_C23.Contig274.48
Os--transcript:Os01t0901500-01	ZA--ZaA1_C23.Contig274.53
Os--transcript:Os01t0901700-01	ZA--ZaA1_C23.Contig274.57
Os--transcript:Os01t0901800-02	ZA--ZaA1_C23.Contig274.58
Os--transcript:Os01t0902200-01	ZA--ZaA1_C23.Contig274.64
Os--transcript:Os01t0902300-01	ZA--ZaA1_C23.Contig274.66
Os--transcript:Os01t0904700-01	ZA--ZaA1_C23.Contig274.67
Os--transcript:Os01t0905700-01	ZA--ZaA1_C23.Contig274.69
Os--transcript:Os01t0907900-01	ZA--ZaA1_C23.Contig274.78
Os--transcript:Os01t0908400-01	ZA--ZaA1_C23.Contig274.79
Os--transcript:Os01t0908700-01	ZA--ZaA1_C23.Contig274.85
Os--transcript:Os01t0922600-01	ZA--ZaA1_C23.Contig274.17
Os--transcript:Os01t0923000-01	ZA--ZaA1_C23.Contig274.19
Os--transcript:Os01t0923600-02	ZA--ZaA1_C23.Contig274.20
Os--transcript:Os01t0923700-04	ZA--ZaA1_C23.Contig274.22
Os--transcript:Os01t0923800-01	ZA--ZaA1_C23.Contig274.23
Os--transcript:Os01t0923900-01	ZA--ZaA1_C23.Contig274.25
Os--transcript:Os01t0656400-00	ZA--ZaA1_C24.Contig1350.53
Os--transcript:Os01t0656900-01	ZA--ZaA1_C24.Contig1350.45
Os--transcript:Os01t0657100-01	ZA--ZaA1_C24.Contig1350.43
Os--transcript:Os01t0657400-00	ZA--ZaA1_C24.Contig1350.42
Os--transcript:Os01t0658400-01	ZA--ZaA1_C24.Contig1350.41
Os--transcript:Os01t0660200-01	ZA--ZaA1_C24.Contig1350.32
Os--transcript:Os01t0660300-01	ZA--ZaA1_C24.Contig1350.31
Os--transcript:Os01t0618800-01	ZA--ZaA1_C24.Contig1350.60
Os--transcript:Os01t0619100-01	ZA--ZaA1_C24.Contig1350.55
Os--transcript:Os01t0621700-01	ZA--ZaA1_C24.Contig1350.40
Os--transcript:Os01t0623200-01	ZA--ZaA1_C24.Contig1350.26
Os--transcript:Os01t0623500-01	ZA--ZaA1_C24.Contig1350.25
Os--transcript:Os01t0624500-01	ZA--ZaA1_C24.Contig1350.11
Os--transcript:Os01t0624700-01	ZA--ZaA1_C24.Contig1350.9
Os--transcript:Os01t0932600-01	ZA--ZaA1_C23.Contig5.7.126
Os--transcript:Os01t0932950-00	ZA--ZaA1_C23.Contig5.7.120
Os--transcript:Os01t0933500-00	ZA--ZaA1_C23.Contig5.7.115
Os--transcript:Os01t0933900-01	ZA--ZaA1_C23.Contig5.7.113
Os--transcript:Os01t0934200-01	ZA--ZaA1_C23.Contig5.7.112
Os--transcript:Os01t0935400-00	ZA--ZaA1_C23.Contig5.7.109
Os--transcript:Os01t0936000-00	ZA--ZaA1_C23.Contig5.7.99
Os--transcript:Os01t0936100-01	ZA--ZaA1_C23.Contig5.7.98
Os--transcript:Os01t0936200-01	ZA--ZaA1_C23.Contig5.7.96
Os--transcript:Os01t0936800-01	ZA--ZaA1_C23.Contig5.7.81
Os--transcript:Os01t0939300-01	ZA--ZaA1_C23.Contig5.7.77
Os--transcript:Os01t0249300-01	ZA--ZaA1_C23.Contig5.7.185
Os--transcript:Os01t0253300-01	ZA--ZaA1_C23.Contig5.7.176
Os--transcript:Os01t0254100-01	ZA--ZaA1_C23.Contig5.7.163
Os--transcript:Os01t0255000-01	ZA--ZaA1_C23.Contig5.7.146
Os--transcript:Os01t0256400-01	ZA--ZaA1_C23.Contig5.7.140
Os--transcript:Os01t0257100-01	ZA--ZaA1_C23.Contig5.7.120
Os--transcript:Os01t0257300-01	ZA--ZaA1_C23.Contig5.7.115
Os--transcript:Os01t0257400-01	ZA--ZaA1_C23.Contig5.7.105
Os--transcript:Os01t0259200-02	ZA--ZaA1_C23.Contig5.7.98
Os--transcript:Os01t0259400-01	ZA--ZaA1_C23.Contig5.7.79
Os--transcript:Os01t0303300-01	ZA--ZaA1_C23.Contig5.7.193
Os--transcript:Os01t0305200-01	ZA--ZaA1_C23.Contig5.7.185
Os--transcript:Os01t0305900-01	ZA--ZaA1_C23.Contig5.7.181
Os--transcript:Os01t0306200-01	ZA--ZaA1_C23.Contig5.7.179
Os--transcript:Os01t0309800-01	ZA--ZaA1_C23.Contig5.7.168
Os--transcript:Os01t0309900-01	ZA--ZaA1_C23.Contig5.7.161
Os--transcript:Os01t0312500-01	ZA--ZaA1_C23.Contig5.7.150
Os--transcript:Os01t0314100-01	ZA--ZaA1_C23.Contig5.7.143
Os--transcript:Os01t0315800-01	ZA--ZaA1_C23.Contig5.7.133
Os--transcript:Os01t0223600-01	ZA--ZaA1_C23.Contig5.32.8
Os--transcript:Os01t0224100-01	ZA--ZaA1_C23.Contig5.32.5
Os--transcript:Os01t0224400-01	ZA--ZaA1_C23.Contig5.32.3
Os--transcript:Os01t0225300-01	ZA--ZaA1_C24.Contig1350.7
Os--transcript:Os01t0226200-00	ZA--ZaA1_C24.Contig1350.23
Os--transcript:Os01t0226300-01	ZA--ZaA1_C24.Contig1350.24
Os--transcript:Os01t0226400-01	ZA--ZaA1_C24.Contig1350.25
Os--transcript:Os01t0226600-02	ZA--ZaA1_C24.Contig1350.26
Os--transcript:Os01t0823500-01	ZA--ZaA2_C10.Contig6.9.29
Os--transcript:Os01t0823900-01	ZA--ZaA2_C10.Contig6.9.28
Os--transcript:Os01t0824600-01	ZA--ZaA2_C10.Contig6.9.26
Os--transcript:Os01t0824900-01	ZA--ZaA2_C10.Contig6.9.23
Os--transcript:Os01t0825700-01	ZA--ZaA2_C10.Contig6.9.19
Os--transcript:Os01t0826400-01	ZA--ZaA2_C10.Contig6.9.1
Os--transcript:Os01t0332100-01	ZA--ZaA1_C24.Contig3184.8
Os--transcript:Os01t0337600-02	ZA--ZaA1_C23.Contig5.7.192
Os--transcript:Os01t0337900-01	ZA--ZaA1_C23.Contig5.7.191
Os--transcript:Os01t0338000-01	ZA--ZaA1_C23.Contig5.7.190
Os--transcript:Os01t0338200-01	ZA--ZaA1_C23.Contig5.7.182
Os--transcript:Os01t0343200-01	ZA--ZaA1_C23.Contig5.7.176
Os--transcript:Os01t0866400-01	ZA--ZaA1_C25.Contig181.128
Os--transcript:Os01t0866700-01	ZA--ZaA1_C25.Contig181.127
Os--transcript:Os01t0866800-01	ZA--ZaA1_C25.Contig181.121
Os--transcript:Os01t0867300-01	ZA--ZaA1_C25.Contig181.118
Os--transcript:Os01t0867900-02	ZA--ZaA1_C25.Contig181.112
Os--transcript:Os01t0868000-01	ZA--ZaA1_C25.Contig181.111
Os--transcript:Os01t0868200-02	ZA--ZaA1_C25.Contig181.108
Os--transcript:Os01t0850550-00	ZA--ZaA2_C10.Contig6.6.108
Os--transcript:Os01t0851400-01	ZA--ZaA2_C10.Contig6.6.115
Os--transcript:Os01t0852400-00	ZA--ZaA2_C10.Contig6.6.117
Os--transcript:Os01t0853700-01	ZA--ZaA2_C10.Contig6.6.119
Os--transcript:Os01t0854000-01	ZA--ZaA2_C10.Contig6.6.120
Os--transcript:Os01t0856500-01	ZA--ZaA2_C10.Contig6.6.123
Os--transcript:Os01t0856900-01	ZA--ZaA2_C10.Contig6.6.125
Os--transcript:Os01t0172400-03	ZA--ZaA1_C26.Contig1995.19
Os--transcript:Os01t0173000-01	ZA--ZaA2_C05.Contig15.6.2
Os--transcript:Os01t0174100-01	ZA--ZaA2_C05.Contig15.6.4
Os--transcript:Os01t0176300-00	ZA--ZaA2_C05.Contig15.6.15
Os--transcript:Os01t0178500-02	ZA--ZaA2_C05.Contig15.6.16
Os--transcript:Os01t0178700-01	ZA--ZaA2_C05.Contig15.6.18
Os--transcript:Os01t0180400-01	ZA--ZaA2_C05.Contig15.6.27
Os--transcript:Os01t0180800-01	ZA--ZaA2_C05.Contig15.6.29
Os--transcript:Os01t0607900-01	ZA--ZaA1_C26.Contig1995.1
Os--transcript:Os01t0609000-00	ZA--ZaA1_C26.Contig1995.8
Os--transcript:Os01t0611000-01	ZA--ZaA1_C26.Contig1995.11
Os--transcript:Os01t0612200-01	ZA--ZaA1_C26.Contig1995.13
Os--transcript:Os01t0612600-01	ZA--ZaA1_C26.Contig1995.14
Os--transcript:Os01t0614500-01	ZA--ZaA2_C05.Contig15.6.6
Os--transcript:Os01t0617500-01	ZA--ZaA2_C05.Contig15.6.19
Os--transcript:Os01t0618400-01	ZA--ZaA1_C27.Contig279.10
Os--transcript:Os01t0618700-01	ZA--ZaA1_C27.Contig279.12
Os--transcript:Os01t0620800-01	ZA--ZaA1_C27.Contig279.16
Os--transcript:Os01t0621300-01	ZA--ZaA1_C27.Contig279.18
Os--transcript:Os01t0622000-00	ZA--ZaA1_C27.Contig279.30
Os--transcript:Os01t0622700-02	ZA--ZaA1_C27.Contig279.31
Os--transcript:Os01t0624400-00	ZA--ZaA1_C27.Contig279.37
Os--transcript:Os01t0624700-01	ZA--ZaA2_C26.Contig3.53.2
Os--transcript:Os01t0656400-00	ZA--ZaA1_C27.Contig279.15
Os--transcript:Os01t0657400-00	ZA--ZaA1_C27.Contig279.22
Os--transcript:Os01t0658400-01	ZA--ZaA1_C27.Contig279.23
Os--transcript:Os01t0658700-02	ZA--ZaA1_C27.Contig279.25
Os--transcript:Os01t0658900-01	ZA--ZaA1_C27.Contig279.26
Os--transcript:Os01t0660200-01	ZA--ZaA1_C27.Contig279.34
Os--transcript:Os01t0895500-01	ZA--ZaA2_C26.Contig3.50.38
Os--transcript:Os01t0895600-01	ZA--ZaA2_C26.Contig3.50.42
Os--transcript:Os01t0898800-00	ZA--ZaA1_C08.Contig25.9.24
Os--transcript:Os01t0898900-01	ZA--ZaA1_C08.Contig25.9.27
Os--transcript:Os01t0899000-01	ZA--ZaA1_C08.Contig25.9.29
Os--transcript:Os01t0900800-01	ZA--ZaA1_C08.Contig25.9.32
Os--transcript:Os01t0205500-01	ZA--ZaA1_C28.Contig69.327
Os--transcript:Os01t0205700-01	ZA--ZaA1_C28.Contig69.326
Os--transcript:Os01t0205900-01	ZA--ZaA1_C28.Contig69.325
Os--transcript:Os01t0208700-01	ZA--ZaA1_C28.Contig69.318
Os--transcript:Os01t0209200-01	ZA--ZaA1_C28.Contig69.315
Os--transcript:Os01t0210600-02	ZA--ZaA1_C28.Contig69.313
Os--transcript:Os01t0213800-01	ZA--ZaA1_C28.Contig69.307
Os--transcript:Os01t0803200-01	ZA--ZaA1_C28.Contig69.112
Os--transcript:Os01t0805600-02	ZA--ZaA1_C28.Contig69.110
Os--transcript:Os01t0805700-02	ZA--ZaA1_C28.Contig69.109
Os--transcript:Os01t0806200-01	ZA--ZaA1_C28.Contig69.103
Os--transcript:Os01t0808400-01	ZA--ZaA1_C28.Contig69.100
Os--transcript:Os01t0812200-01	ZA--ZaA1_C28.Contig69.89
Os--transcript:Os01t0921600-01	ZA--ZaA1_C28.Contig69.165
Os--transcript:Os01t0923200-01	ZA--ZaA1_C28.Contig69.170
Os--transcript:Os01t0924400-01	ZA--ZaA1_C28.Contig69.175
Os--transcript:Os01t0924933-01	ZA--ZaA1_C28.Contig69.177
Os--transcript:Os01t0925000-02	ZA--ZaA1_C28.Contig69.179
Os--transcript:Os01t0925300-01	ZA--ZaA1_C28.Contig69.180
Os--transcript:Os01t0927000-01	ZA--ZaA1_C28.Contig69.191
Os--transcript:Os01t0929200-01	ZA--ZaA1_C28.Contig69.196
Os--transcript:Os01t0779400-02	ZA--ZaA1_C28.Contig320.27
Os--transcript:Os01t0780400-02	ZA--ZaA1_C28.Contig320.22
Os--transcript:Os01t0780500-01	ZA--ZaA1_C28.Contig320.21
Os--transcript:Os01t0781000-01	ZA--ZaA1_C28.Contig320.16
Os--transcript:Os01t0782200-02	ZA--ZaA1_C28.Contig320.13
Os--transcript:Os01t0784700-00	ZA--ZaA1_C28.Contig320.2
Os--transcript:Os01t0787400-01	ZA--ZaA2_C26.Contig3.9.19
Os--transcript:Os01t0238800-01	ZA--ZaA2_C26.Contig3.7.119
Os--transcript:Os01t0239100-01	ZA--ZaA2_C26.Contig3.7.115
Os--transcript:Os01t0239200-01	ZA--ZaA2_C26.Contig3.7.114
Os--transcript:Os01t0239700-01	ZA--ZaA2_C26.Contig3.7.111
Os--transcript:Os01t0241400-01	ZA--ZaA2_C26.Contig3.7.108
Os--transcript:Os01t0242300-01	ZA--ZaA2_C26.Contig3.7.103
Os--transcript:Os01t0242400-01	ZA--ZaA2_C26.Contig3.7.94
Os--transcript:Os01t0242500-01	ZA--ZaA2_C26.Contig3.7.88
Os--transcript:Os01t0803200-01	ZA--ZaA1_C01.Contig35.5.4
Os--transcript:Os01t0805600-02	ZA--ZaA1_C01.Contig35.5.8
Os--transcript:Os01t0805700-02	ZA--ZaA1_C01.Contig35.5.10
Os--transcript:Os01t0809300-01	ZA--ZaA1_C23.Contig5.57.2
Os--transcript:Os01t0812100-01	ZA--ZaA2_C29.Contig1.90.3
Os--transcript:Os01t0813100-01	ZA--ZaA2_C29.Contig1.90.9
Os--transcript:Os01t0814100-01	ZA--ZaA2_C29.Contig1.90.12
Os--transcript:Os01t0758200-01	ZA--ZaA1_C02.Contig12.7.43
Os--transcript:Os01t0758500-01	ZA--ZaA1_C02.Contig12.7.40
Os--transcript:Os01t0758900-01	ZA--ZaA1_C02.Contig12.7.34
Os--transcript:Os01t0759400-02	ZA--ZaA1_C02.Contig12.7.28
Os--transcript:Os01t0759700-02	ZA--ZaA1_C02.Contig12.7.26
Os--transcript:Os01t0759900-01	ZA--ZaA1_C02.Contig12.7.25
Os--transcript:Os01t0113500-01	ZA--ZaA1_C29.Contig265.64
Os--transcript:Os01t0115600-01	ZA--ZaA1_C29.Contig265.69
Os--transcript:Os01t0115750-01	ZA--ZaA1_C29.Contig265.93
Os--transcript:Os01t0117100-00	ZA--ZaA1_C29.Contig265.95
Os--transcript:Os01t0117600-01	ZA--ZaA1_C29.Contig265.96
Os--transcript:Os01t0118000-01	ZA--ZaA1_C29.Contig265.99
Os--transcript:Os01t0118300-02	ZA--ZaA1_C29.Contig265.100
Os--transcript:Os01t0120700-01	ZA--ZaA1_C29.Contig265.112
Os--transcript:Os01t0121200-01	ZA--ZaA1_C29.Contig265.119
Os--transcript:Os01t0121300-01	ZA--ZaA1_C29.Contig265.121
Os--transcript:Os01t0121500-01	ZA--ZaA1_C29.Contig265.124
Os--transcript:Os01t0121700-01	ZA--ZaA1_C29.Contig265.125
Os--transcript:Os01t0121800-01	ZA--ZaA1_C29.Contig265.127
Os--transcript:Os01t0125600-01	ZA--ZaA1_C29.Contig265.131
Os--transcript:Os01t0117600-01	ZA--ZaA1_C29.Contig459.57
Os--transcript:Os01t0118000-01	ZA--ZaA1_C29.Contig459.54
Os--transcript:Os01t0118300-02	ZA--ZaA1_C29.Contig459.53
Os--transcript:Os01t0120700-01	ZA--ZaA1_C29.Contig459.43
Os--transcript:Os01t0121200-01	ZA--ZaA1_C29.Contig459.36
Os--transcript:Os01t0121300-01	ZA--ZaA1_C29.Contig459.33
Os--transcript:Os01t0121500-01	ZA--ZaA1_C29.Contig459.30
Os--transcript:Os01t0121700-01	ZA--ZaA1_C29.Contig459.29
Os--transcript:Os01t0121800-01	ZA--ZaA1_C29.Contig459.27
Os--transcript:Os01t0125600-01	ZA--ZaA1_C29.Contig459.23
Os--transcript:Os01t0125800-01	ZA--ZaA1_C29.Contig459.22
Os--transcript:Os01t0129600-00	ZA--ZaA1_C29.Contig265.36
Os--transcript:Os01t0129800-01	ZA--ZaA1_C29.Contig265.37
Os--transcript:Os01t0132500-01	ZA--ZaA1_C29.Contig265.59
Os--transcript:Os01t0132766-01	ZA--ZaA1_C29.Contig265.62
Os--transcript:Os01t0133600-00	ZA--ZaA1_C29.Contig265.67
Os--transcript:Os01t0136400-01	ZA--ZaA1_C29.Contig265.73
Os--transcript:Os01t0138500-01	ZA--ZaA1_C29.Contig265.74
Os--transcript:Os01t0138800-01	ZA--ZaA1_C29.Contig265.75
Os--transcript:Os01t0139000-00	ZA--ZaA1_C29.Contig265.78
Os--transcript:Os01t0139200-01	ZA--ZaA1_C29.Contig265.82
Os--transcript:Os01t0139600-01	ZA--ZaA1_C29.Contig265.83
Os--transcript:Os01t0202800-00	ZA--ZaA1_C02.Contig12.7.7
Os--transcript:Os01t0203000-01	ZA--ZaA1_C02.Contig12.7.10
Os--transcript:Os01t0203800-01	ZA--ZaA1_C02.Contig12.7.18
Os--transcript:Os01t0205500-01	ZA--ZaA1_C02.Contig12.7.21
Os--transcript:Os01t0205700-01	ZA--ZaA1_C02.Contig12.7.23
Os--transcript:Os01t0206300-00	ZA--ZaA1_C02.Contig12.7.28
Os--transcript:Os01t0206700-03	ZA--ZaA1_C02.Contig12.7.29
Os--transcript:Os01t0206800-01	ZA--ZaA1_C02.Contig12.7.32
Os--transcript:Os01t0209200-01	ZA--ZaA1_C02.Contig12.7.45
Os--transcript:Os01t0210600-02	ZA--ZaA1_C02.Contig12.7.47
Os--transcript:Os01t0779400-02	ZA--ZaA2_C26.Contig3.7.185
Os--transcript:Os01t0780400-02	ZA--ZaA2_C26.Contig3.7.191
Os--transcript:Os01t0780500-01	ZA--ZaA2_C26.Contig3.7.194
Os--transcript:Os01t0781000-01	ZA--ZaA2_C26.Contig3.7.207
Os--transcript:Os01t0783500-01	ZA--ZaA2_C26.Contig3.7.232
Os--transcript:Os01t0783700-01	ZA--ZaA2_C26.Contig3.7.233
Os--transcript:Os01t0783800-01	ZA--ZaA2_C26.Contig3.7.237
Os--transcript:Os01t0784800-01	ZA--ZaA2_C26.Contig3.7.239
Os--transcript:Os01t0785700-01	ZA--ZaA2_C26.Contig3.7.243
Os--transcript:Os01t0787400-01	ZA--ZaA2_C26.Contig3.7.265
Os--transcript:Os01t0687700-01	ZA--ZaA1_C29.Contig265.44
Os--transcript:Os01t0688200-01	ZA--ZaA1_C29.Contig265.45
Os--transcript:Os01t0688300-00	ZA--ZaA1_C29.Contig265.47
Os--transcript:Os01t0688600-01	ZA--ZaA1_C29.Contig265.59
Os--transcript:Os01t0689451-02	ZA--ZaA1_C29.Contig265.65
Os--transcript:Os01t0690800-01	ZA--ZaA1_C29.Contig265.69
Os--transcript:Os01t0691100-01	ZA--ZaA1_C29.Contig265.77
Os--transcript:Os01t0691400-00	ZA--ZaA1_C29.Contig265.78
Os--transcript:Os01t0693300-01	ZA--ZaA1_C29.Contig265.83
Os--transcript:Os01t0917400-01	ZA--ZaA2_C25.Contig37.7.4
Os--transcript:Os01t0919600-01	ZA--ZaA2_C10.Contig6.2.20
Os--transcript:Os01t0920200-01	ZA--ZaA2_C26.Contig3.8.49
Os--transcript:Os01t0921600-01	ZA--ZaA2_C26.Contig3.8.51
Os--transcript:Os01t0923200-01	ZA--ZaA2_C26.Contig3.8.62
Os--transcript:Os01t0924400-01	ZA--ZaA2_C26.Contig3.8.72
Os--transcript:Os01t0924600-01	ZA--ZaA2_C26.Contig3.8.76
Os--transcript:Os01t0924933-01	ZA--ZaA2_C26.Contig3.8.79
Os--transcript:Os01t0925000-02	ZA--ZaA2_C26.Contig3.8.85
Os--transcript:Os01t0752500-01	ZA--ZaA2_C26.Contig3.7.93
Os--transcript:Os01t0752800-01	ZA--ZaA2_C26.Contig3.7.98
Os--transcript:Os01t0753000-02	ZA--ZaA2_C26.Contig3.7.102
Os--transcript:Os01t0753150-00	ZA--ZaA2_C26.Contig3.7.103
Os--transcript:Os01t0753300-01	ZA--ZaA2_C26.Contig3.7.104
Os--transcript:Os01t0753500-01	ZA--ZaA2_C26.Contig3.7.106
Os--transcript:Os01t0754000-01	ZA--ZaA2_C26.Contig3.7.119
Os--transcript:Os01t0819100-01	ZA--ZaA1_C02.Contig12.7.4
Os--transcript:Os01t0819400-00	ZA--ZaA1_C02.Contig12.7.11
Os--transcript:Os01t0823500-01	ZA--ZaA1_C02.Contig12.7.13
Os--transcript:Os01t0823700-01	ZA--ZaA1_C02.Contig12.7.18
Os--transcript:Os01t0824600-01	ZA--ZaA1_C02.Contig12.7.29
Os--transcript:Os01t0827800-00	ZA--ZaA1_C02.Contig12.7.37
Os--transcript:Os01t0828900-00	ZA--ZaA1_C02.Contig12.7.42
Os--transcript:Os01t0829800-01	ZA--ZaA1_C02.Contig12.7.59
Os--transcript:Os01t0511000-01	ZA--ZaA1_C29.Contig265.36
Os--transcript:Os01t0511100-01	ZA--ZaA1_C29.Contig265.52
Os--transcript:Os01t0512700-00	ZA--ZaA1_C29.Contig265.62
Os--transcript:Os01t0513100-01	ZA--ZaA1_C29.Contig265.70
Os--transcript:Os01t0513200-01	ZA--ZaA1_C29.Contig265.71
Os--transcript:Os01t0513400-01	ZA--ZaA1_C29.Contig265.74
Os--transcript:Os01t0514700-01	ZA--ZaA1_C29.Contig265.80
Os--transcript:Os01t0655300-01	ZA--ZaA2_C29.Contig1.69.16
Os--transcript:Os01t0656400-00	ZA--ZaA1_C30.Contig2976.1
Os--transcript:Os01t0657000-01	ZA--ZaA2_C26.Contig3.8.37
Os--transcript:Os01t0657400-00	ZA--ZaA2_C26.Contig3.8.36
Os--transcript:Os01t0658400-01	ZA--ZaA2_C26.Contig3.8.35
Os--transcript:Os01t0658700-02	ZA--ZaA2_C26.Contig3.8.33
Os--transcript:Os01t0658900-01	ZA--ZaA2_C26.Contig3.8.32
Os--transcript:Os01t0659900-01	ZA--ZaA2_C26.Contig3.8.22
Os--transcript:Os01t0660200-01	ZA--ZaA2_C26.Contig3.8.14
Os--transcript:Os01t0617600-00	ZA--ZaA1_C30.Contig2976.4
Os--transcript:Os01t0618400-01	ZA--ZaA1_C30.Contig2976.7
Os--transcript:Os01t0620800-01	ZA--ZaA2_C26.Contig3.8.48
Os--transcript:Os01t0621300-01	ZA--ZaA2_C26.Contig3.8.46
Os--transcript:Os01t0621600-01	ZA--ZaA2_C26.Contig3.8.41
Os--transcript:Os01t0622000-00	ZA--ZaA2_C26.Contig3.8.18
Os--transcript:Os01t0622700-02	ZA--ZaA2_C26.Contig3.8.17
Os--transcript:Os01t0624400-00	ZA--ZaA2_C26.Contig3.8.9
Os--transcript:Os01t0624700-01	ZA--ZaA2_C26.Contig3.8.5
Os--transcript:Os01t0894500-01	ZA--ZaA2_C27.Contig10.3.163
Os--transcript:Os01t0894600-01	ZA--ZaA2_C27.Contig10.3.161
Os--transcript:Os01t0895100-02	ZA--ZaA2_C27.Contig10.3.141
Os--transcript:Os01t0895500-01	ZA--ZaA2_C27.Contig10.3.116
Os--transcript:Os01t0898300-01	ZA--ZaA2_C27.Contig10.3.90
Os--transcript:Os01t0898800-00	ZA--ZaA2_C27.Contig10.3.79
Os--transcript:Os01t0899000-01	ZA--ZaA2_C27.Contig10.3.70
Os--transcript:Os01t0899500-02	ZA--ZaA2_C27.Contig10.3.66
Os--transcript:Os01t0900400-01	ZA--ZaA2_C27.Contig10.3.59
Os--transcript:Os01t0900800-01	ZA--ZaA2_C27.Contig10.3.58
Os--transcript:Os01t0901600-01	ZA--ZaA2_C27.Contig10.3.35
Os--transcript:Os01t0284900-01	ZA--ZaA1_C23.Contig5.1.9
Os--transcript:Os01t0286000-01	ZA--ZaA1_C23.Contig5.1.4
Os--transcript:Os01t0286600-01	ZA--ZaA1_C23.Contig5.1.2
Os--transcript:Os01t0286900-01	ZA--ZaA1_C23.Contig5.1.1
Os--transcript:Os01t0287600-01	ZA--ZaA2_C29.Contig1.67.4
Os--transcript:Os01t0289600-00	ZA--ZaA2_C29.Contig1.67.3
Os--transcript:Os01t0803200-01	ZA--ZaA2_C21.Contig16.9.45
Os--transcript:Os01t0805600-02	ZA--ZaA2_C21.Contig16.9.42
Os--transcript:Os01t0805700-02	ZA--ZaA2_C21.Contig16.9.40
Os--transcript:Os01t0806200-01	ZA--ZaA2_C21.Contig16.9.31
Os--transcript:Os01t0807900-01	ZA--ZaA2_C21.Contig16.9.28
Os--transcript:Os01t0808400-01	ZA--ZaA2_C21.Contig16.9.26
Os--transcript:Os01t0819100-01	ZA--ZaA1_C31.Contig99.23
Os--transcript:Os01t0820000-00	ZA--ZaA1_C31.Contig99.22
Os--transcript:Os01t0823200-01	ZA--ZaA1_C31.Contig99.17
Os--transcript:Os01t0823300-00	ZA--ZaA1_C31.Contig99.15
Os--transcript:Os01t0823500-01	ZA--ZaA1_C31.Contig99.13
Os--transcript:Os01t0824500-00	ZA--ZaA1_C31.Contig99.11
Os--transcript:Os01t0824600-01	ZA--ZaA1_C31.Contig99.10
Os--transcript:Os01t0825500-01	ZA--ZaA1_C31.Contig99.9
Os--transcript:Os01t0826400-01	ZA--ZaA1_C31.Contig99.8
Os--transcript:Os01t0172400-03	ZA--ZaA1_C31.Contig415.36
Os--transcript:Os01t0172800-01	ZA--ZaA1_C31.Contig415.34
Os--transcript:Os01t0173600-00	ZA--ZaA1_C31.Contig415.32
Os--transcript:Os01t0174900-01	ZA--ZaA1_C31.Contig415.27
Os--transcript:Os01t0175000-03	ZA--ZaA1_C31.Contig415.24
Os--transcript:Os01t0177900-01	ZA--ZaA1_C31.Contig415.19
Os--transcript:Os01t0178700-01	ZA--ZaA1_C31.Contig415.17
Os--transcript:Os01t0180800-01	ZA--ZaA1_C31.Contig415.9
Os--transcript:Os01t0172300-01	ZA--ZaA2_C26.Contig3.7.45
Os--transcript:Os01t0172800-01	ZA--ZaA2_C26.Contig3.7.41
Os--transcript:Os01t0172900-00	ZA--ZaA2_C26.Contig3.7.36
Os--transcript:Os01t0173600-00	ZA--ZaA2_C26.Contig3.7.30
Os--transcript:Os01t0174100-01	ZA--ZaA2_C26.Contig3.7.27
Os--transcript:Os01t0174300-01	ZA--ZaA2_C26.Contig3.7.20
Os--transcript:Os01t0174900-01	ZA--ZaA2_C26.Contig3.7.15
Os--transcript:Os01t0175000-03	ZA--ZaA2_C26.Contig3.7.12
Os--transcript:Os01t0175100-01	ZA--ZaA2_C26.Contig3.7.8
Os--transcript:Os01t0175600-01	ZA--ZaA2_C26.Contig3.7.7
Os--transcript:Os01t0176500-01	ZA--ZaA2_C29.Contig1.29.5
Os--transcript:Os01t0176800-01	ZA--ZaA2_C29.Contig1.29.8
Os--transcript:Os01t0177400-01	ZA--ZaA2_C29.Contig1.29.17
Os--transcript:Os01t0178000-01	ZA--ZaA2_C29.Contig1.29.19
Os--transcript:Os01t0178500-02	ZA--ZaA1_C06.Contig45.6.5
Os--transcript:Os01t0178700-01	ZA--ZaA1_C06.Contig45.6.7
Os--transcript:Os01t0180300-01	ZA--ZaA2_C29.Contig1.52.15
Os--transcript:Os01t0180400-01	ZA--ZaA2_C29.Contig1.52.16
Os--transcript:Os01t0180800-01	ZA--ZaA2_C29.Contig1.52.18
Os--transcript:Os01t0182300-01	ZA--ZaA2_C29.Contig1.52.22
Os--transcript:Os01t0281100-01	ZA--ZaA1_C02.Contig12.8.7
Os--transcript:Os01t0284500-01	ZA--ZaA1_C02.Contig12.8.8
Os--transcript:Os01t0285300-01	ZA--ZaA1_C02.Contig12.8.17
Os--transcript:Os01t0286100-01	ZA--ZaA1_C02.Contig12.8.18
Os--transcript:Os01t0290000-01	ZA--ZaA1_C02.Contig12.8.24
Os--transcript:Os01t0290100-01	ZA--ZaA1_C02.Contig12.8.25
Os--transcript:Os01t0292700-01	ZA--ZaA1_C02.Contig12.8.30
Os--transcript:Os01t0293000-01	ZA--ZaA1_C02.Contig12.8.33
Os--transcript:Os01t0293200-01	ZA--ZaA2_C26.Contig3.5.16
Os--transcript:Os01t0188400-01	ZA--ZaA1_C23.Contig5.6.98
Os--transcript:Os01t0190000-01	ZA--ZaA1_C23.Contig5.6.91
Os--transcript:Os01t0190300-01	ZA--ZaA1_C23.Contig5.6.89
Os--transcript:Os01t0190400-01	ZA--ZaA1_C23.Contig5.6.88
Os--transcript:Os01t0190500-01	ZA--ZaA1_C23.Contig5.6.86
Os--transcript:Os01t0191200-02	ZA--ZaA1_C23.Contig5.6.83
Os--transcript:Os01t0191700-01	ZA--ZaA1_C23.Contig5.6.80
Os--transcript:Os01t0558200-01	ZA--ZaA1_C32.Contig96.63
Os--transcript:Os01t0558300-01	ZA--ZaA1_C32.Contig96.64
Os--transcript:Os01t0558500-01	ZA--ZaA1_C32.Contig96.65
Os--transcript:Os01t0560000-01	ZA--ZaA1_C32.Contig96.70
Os--transcript:Os01t0566100-02	ZA--ZaA1_C32.Contig96.76
Os--transcript:Os01t0566800-00	ZA--ZaA1_C32.Contig96.80
Os--transcript:Os01t0202800-00	ZA--ZaA2_C26.Contig3.7.10
Os--transcript:Os01t0203000-01	ZA--ZaA2_C26.Contig3.7.13
Os--transcript:Os01t0203800-01	ZA--ZaA2_C26.Contig3.7.20
Os--transcript:Os01t0205100-01	ZA--ZaA2_C26.Contig3.7.28
Os--transcript:Os01t0205200-01	ZA--ZaA2_C26.Contig3.7.31
Os--transcript:Os01t0205500-01	ZA--ZaA2_C26.Contig3.7.33
Os--transcript:Os01t0205700-01	ZA--ZaA2_C26.Contig3.7.36
Os--transcript:Os01t0206300-00	ZA--ZaA2_C26.Contig3.7.43
Os--transcript:Os01t0206700-03	ZA--ZaA2_C26.Contig3.7.44
Os--transcript:Os01t0817400-00	ZA--ZaA2_C10.Contig6.5.6
Os--transcript:Os01t0819100-01	ZA--ZaA2_C10.Contig6.1.17
Os--transcript:Os01t0820000-00	ZA--ZaA2_C10.Contig6.1.19
Os--transcript:Os01t0823200-01	ZA--ZaA2_C10.Contig6.1.25
Os--transcript:Os01t0823300-00	ZA--ZaA2_C10.Contig6.1.26
Os--transcript:Os01t0823700-01	ZA--ZaA2_C10.Contig6.1.28
Os--transcript:Os01t0824600-01	ZA--ZaA1_C25.Contig18.3.11
Os--transcript:Os01t0826400-01	ZA--ZaA1_C25.Contig18.3.3
Os--transcript:Os01t0826800-01	ZA--ZaA1_C25.Contig18.3.1
Os--transcript:Os01t0748600-02	ZA--ZaA2_C26.Contig3.7.1
Os--transcript:Os01t0748900-01	ZA--ZaA2_C26.Contig3.7.4
Os--transcript:Os01t0749300-02	ZA--ZaA2_C26.Contig3.7.14
Os--transcript:Os01t0749400-02	ZA--ZaA2_C26.Contig3.7.21
Os--transcript:Os01t0750000-02	ZA--ZaA2_C26.Contig3.7.24
Os--transcript:Os01t0750100-03	ZA--ZaA2_C26.Contig3.7.25
Os--transcript:Os01t0750300-01	ZA--ZaA2_C26.Contig3.7.29
Os--transcript:Os01t0750400-00	ZA--ZaA2_C26.Contig3.7.30
Os--transcript:Os01t0877400-01	ZA--ZaA2_C05.Contig15.2.7
Os--transcript:Os01t0880300-02	ZA--ZaA1_C31.Contig7.2.8
Os--transcript:Os01t0880400-01	ZA--ZaA2_C10.Contig6.5.3
Os--transcript:Os01t0881400-00	ZA--ZaA2_C10.Contig6.5.8
Os--transcript:Os01t0883200-01	ZA--ZaA2_C10.Contig6.1.13
Os--transcript:Os01t0883800-02	ZA--ZaA2_C10.Contig6.1.20
Os--transcript:Os01t0883900-01	ZA--ZaA2_C10.Contig6.1.22
Os--transcript:Os01t0884300-01	ZA--ZaA2_C10.Contig6.1.26
Os--transcript:Os01t0739500-01	ZA--ZaA1_C23.Contig5.6.84
Os--transcript:Os01t0741900-01	ZA--ZaA1_C23.Contig5.6.89
Os--transcript:Os01t0743500-01	ZA--ZaA1_C23.Contig5.6.98
Os--transcript:Os01t0744300-01	ZA--ZaA1_C23.Contig5.6.100
Os--transcript:Os01t0744700-00	ZA--ZaA1_C23.Contig5.6.102
Os--transcript:Os01t0745700-01	ZA--ZaA1_C23.Contig5.6.107
Os--transcript:Os01t0748150-01	ZA--ZaA1_C23.Contig5.6.111
Os--transcript:Os01t0834700-01	ZA--ZaA1_C23.Contig5.6.25
Os--transcript:Os01t0835000-01	ZA--ZaA1_C23.Contig5.6.19
Os--transcript:Os01t0836400-02	ZA--ZaA1_C23.Contig5.6.15
Os--transcript:Os01t0836600-01	ZA--ZaA1_C23.Contig5.6.13
Os--transcript:Os01t0836900-01	ZA--ZaA1_C23.Contig5.6.7
Os--transcript:Os01t0837000-01	ZA--ZaA1_C23.Contig5.6.6
Os--transcript:Os01t0837100-00	ZA--ZaA2_C29.Contig1.41.4
Os--transcript:Os01t0837600-01	ZA--ZaA2_C29.Contig1.41.9
Os--transcript:Os01t0837800-01	ZA--ZaA2_C29.Contig1.41.11
Os--transcript:Os01t0838900-01	ZA--ZaA2_C29.Contig1.41.19
Os--transcript:Os01t0817800-01	ZA--ZaA1_C33.Contig660.14
Os--transcript:Os01t0819900-01	ZA--ZaA1_C33.Contig660.27
Os--transcript:Os01t0821800-03	ZA--ZaA1_C33.Contig660.31
Os--transcript:Os01t0821900-01	ZA--ZaA1_C33.Contig660.32
Os--transcript:Os01t0823100-01	ZA--ZaA1_C33.Contig660.36
Os--transcript:Os01t0824900-01	ZA--ZaA1_C33.Contig660.43
Os--transcript:Os01t0825800-01	ZA--ZaA1_C33.Contig660.50
Os--transcript:Os01t0827400-01	ZA--ZaA2_C32.Contig4.5.5
Os--transcript:Os01t0827800-00	ZA--ZaA2_C32.Contig4.5.9
Os--transcript:Os01t0829100-01	ZA--ZaA2_C32.Contig4.5.16
Os--transcript:Os01t0923300-01	ZA--ZaA1_C33.Contig500.40
Os--transcript:Os01t0924800-00	ZA--ZaA1_C33.Contig500.50
Os--transcript:Os01t0924900-01	ZA--ZaA1_C33.Contig500.51
Os--transcript:Os01t0925300-01	ZA--ZaA1_C33.Contig500.56
Os--transcript:Os01t0925800-01	ZA--ZaA1_C33.Contig500.58
Os--transcript:Os01t0927600-01	ZA--ZaA1_C33.Contig500.71
Os--transcript:Os01t0844500-00	ZA--ZaA2_C32.Contig4.5.67
Os--transcript:Os01t0844800-01	ZA--ZaA2_C32.Contig4.5.65
Os--transcript:Os01t0846300-01	ZA--ZaA2_C32.Contig4.5.56
Os--transcript:Os01t0846800-01	ZA--ZaA2_C32.Contig4.5.52
Os--transcript:Os01t0847200-01	ZA--ZaA2_C32.Contig4.5.50
Os--transcript:Os01t0848700-01	ZA--ZaA2_C32.Contig4.5.44
Os--transcript:Os01t0849000-02	ZA--ZaA2_C32.Contig4.5.42
Os--transcript:Os01t0849100-01	ZA--ZaA2_C32.Contig4.5.40
Os--transcript:Os01t0850400-01	ZA--ZaA2_C32.Contig4.5.28
Os--transcript:Os01t0853700-01	ZA--ZaA2_C01.Contig841.60
Os--transcript:Os01t0854000-01	ZA--ZaA2_C01.Contig841.64
Os--transcript:Os01t0854500-01	ZA--ZaA2_C01.Contig841.67
Os--transcript:Os01t0855200-01	ZA--ZaA2_C01.Contig841.72
Os--transcript:Os01t0855600-01	ZA--ZaA2_C01.Contig841.73
Os--transcript:Os01t0856500-01	ZA--ZaA2_C01.Contig841.77
Os--transcript:Os01t0840300-00	ZA--ZaA2_C01.Contig841.67
Os--transcript:Os01t0842400-01	ZA--ZaA2_C01.Contig841.59
Os--transcript:Os01t0844200-01	ZA--ZaA2_C01.Contig841.52
Os--transcript:Os01t0844300-01	ZA--ZaA2_C01.Contig841.51
Os--transcript:Os01t0844500-00	ZA--ZaA2_C01.Contig841.49
Os--transcript:Os01t0844800-01	ZA--ZaA2_C01.Contig841.46
Os--transcript:Os01t0846300-01	ZA--ZaA2_C01.Contig841.36
Os--transcript:Os01t0846450-02	ZA--ZaA2_C01.Contig841.35
Os--transcript:Os01t0846600-01	ZA--ZaA2_C01.Contig841.34
Os--transcript:Os01t0846800-01	ZA--ZaA2_C01.Contig841.31
Os--transcript:Os01t0847200-01	ZA--ZaA2_C01.Contig841.27
Os--transcript:Os01t0848200-01	ZA--ZaA2_C01.Contig841.26
Os--transcript:Os01t0848400-01	ZA--ZaA2_C01.Contig841.19
Os--transcript:Os01t0848700-01	ZA--ZaA2_C01.Contig841.18
Os--transcript:Os01t0850400-01	ZA--ZaA2_C01.Contig841.11
Os--transcript:Os01t0833500-01	ZA--ZaA2_C01.Contig5626.17
Os--transcript:Os01t0833800-01	ZA--ZaA2_C01.Contig5626.5
Os--transcript:Os01t0834700-01	ZA--ZaA2_C01.Contig1250.98
Os--transcript:Os01t0835000-01	ZA--ZaA2_C01.Contig1250.90
Os--transcript:Os01t0836400-02	ZA--ZaA2_C01.Contig1250.80
Os--transcript:Os01t0836600-01	ZA--ZaA2_C01.Contig1250.78
Os--transcript:Os01t0836900-01	ZA--ZaA2_C01.Contig1250.75
Os--transcript:Os01t0837000-01	ZA--ZaA2_C01.Contig1250.74
Os--transcript:Os01t0837600-01	ZA--ZaA2_C01.Contig1250.71
Os--transcript:Os01t0837800-01	ZA--ZaA2_C01.Contig1250.69
Os--transcript:Os01t0838900-01	ZA--ZaA2_C01.Contig1250.55
Os--transcript:Os01t0839700-02	ZA--ZaA2_C01.Contig1250.37
Os--transcript:Os01t0840100-01	ZA--ZaA2_C01.Contig1250.27
Os--transcript:Os01t0841000-01	ZA--ZaA2_C01.Contig1250.21
Os--transcript:Os01t0827400-01	ZA--ZaA2_C01.Contig841.148
Os--transcript:Os01t0827800-00	ZA--ZaA2_C01.Contig841.145
Os--transcript:Os01t0828300-01	ZA--ZaA2_C01.Contig841.135
Os--transcript:Os01t0829100-01	ZA--ZaA2_C01.Contig841.133
Os--transcript:Os01t0829400-01	ZA--ZaA2_C01.Contig841.130
Os--transcript:Os01t0830900-00	ZA--ZaA2_C01.Contig841.118
Os--transcript:Os01t0832600-01	ZA--ZaA2_C01.Contig841.105
Os--transcript:Os01t0832900-01	ZA--ZaA2_C01.Contig841.102
Os--transcript:Os01t0833100-01	ZA--ZaA2_C01.Contig841.101
Os--transcript:Os01t0920200-01	ZA--ZaA2_C02.Contig749.37
Os--transcript:Os01t0921600-01	ZA--ZaA2_C02.Contig749.36
Os--transcript:Os01t0923200-01	ZA--ZaA2_C02.Contig749.33
Os--transcript:Os01t0924400-01	ZA--ZaA2_C02.Contig749.29
Os--transcript:Os01t0924600-01	ZA--ZaA2_C02.Contig749.28
Os--transcript:Os01t0924933-01	ZA--ZaA2_C02.Contig749.27
Os--transcript:Os01t0928000-01	ZA--ZaA2_C02.Contig749.15
Os--transcript:Os01t0939600-01	ZA--ZaA2_C03.Contig896.27
Os--transcript:Os01t0939700-01	ZA--ZaA2_C03.Contig896.28
Os--transcript:Os01t0940000-01	ZA--ZaA2_C03.Contig896.33
Os--transcript:Os01t0940700-02	ZA--ZaA2_C03.Contig896.37
Os--transcript:Os01t0941500-00	ZA--ZaA2_C03.Contig896.38
Os--transcript:Os01t0944700-01	ZA--ZaA2_C03.Contig734.1
Os--transcript:Os01t0177900-01	ZA--ZaA2_C03.Contig3321.20
Os--transcript:Os01t0178400-01	ZA--ZaA2_C03.Contig3321.15
Os--transcript:Os01t0178700-01	ZA--ZaA2_C03.Contig3321.14
Os--transcript:Os01t0179300-01	ZA--ZaA2_C03.Contig3321.9
Os--transcript:Os01t0179500-01	ZA--ZaA2_C03.Contig3321.7
Os--transcript:Os01t0180000-01	ZA--ZaA2_C03.Contig3321.4
Os--transcript:Os01t0180400-01	ZA--ZaA2_C03.Contig3321.2
Os--transcript:Os01t0172800-01	ZA--ZaA2_C03.Contig644.66
Os--transcript:Os01t0173100-01	ZA--ZaA2_C03.Contig644.73
Os--transcript:Os01t0173600-00	ZA--ZaA2_C03.Contig644.77
Os--transcript:Os01t0174100-01	ZA--ZaA2_C03.Contig644.78
Os--transcript:Os01t0174700-01	ZA--ZaA2_C03.Contig644.83
Os--transcript:Os01t0175000-03	ZA--ZaA2_C03.Contig644.87
Os--transcript:Os01t0176700-01	ZA--ZaA2_C03.Contig2173.10
Os--transcript:Os01t0174100-01	ZA--ZaA2_C05.Contig133.192
Os--transcript:Os01t0175100-01	ZA--ZaA2_C05.Contig133.180
Os--transcript:Os01t0177100-02	ZA--ZaA2_C05.Contig133.171
Os--transcript:Os01t0177400-01	ZA--ZaA2_C05.Contig133.170
Os--transcript:Os01t0178100-01	ZA--ZaA2_C05.Contig133.169
Os--transcript:Os01t0178200-00	ZA--ZaA2_C05.Contig133.168
Os--transcript:Os01t0178400-01	ZA--ZaA2_C05.Contig133.167
Os--transcript:Os01t0179300-01	ZA--ZaA2_C05.Contig133.166
Os--transcript:Os01t0180000-01	ZA--ZaA2_C05.Contig133.161
Os--transcript:Os01t0180600-01	ZA--ZaA2_C05.Contig133.158
Os--transcript:Os01t0186700-01	ZA--ZaA2_C05.Contig133.135
Os--transcript:Os01t0188100-01	ZA--ZaA2_C05.Contig133.117
Os--transcript:Os01t0190400-01	ZA--ZaA2_C05.Contig133.110
Os--transcript:Os01t0191150-00	ZA--ZaA2_C05.Contig133.106
Os--transcript:Os01t0191200-02	ZA--ZaA2_C05.Contig133.104
Os--transcript:Os01t0191300-01	ZA--ZaA2_C05.Contig133.102
Os--transcript:Os01t0191500-01	ZA--ZaA2_C05.Contig133.101
Os--transcript:Os01t0192000-01	ZA--ZaA2_C05.Contig133.99
Os--transcript:Os01t0192600-01	ZA--ZaA2_C05.Contig133.92
Os--transcript:Os01t0737900-01	ZA--ZaA2_C05.Contig133.91
Os--transcript:Os01t0739000-01	ZA--ZaA2_C05.Contig133.101
Os--transcript:Os01t0739700-01	ZA--ZaA2_C05.Contig133.107
Os--transcript:Os01t0742500-01	ZA--ZaA2_C05.Contig133.110
Os--transcript:Os01t0743800-00	ZA--ZaA2_C05.Contig133.114
Os--transcript:Os01t0744400-01	ZA--ZaA2_C05.Contig133.118
Os--transcript:Os01t0932600-01	ZA--ZaA2_C06.Contig829.39
Os--transcript:Os01t0932950-00	ZA--ZaA2_C06.Contig829.33
Os--transcript:Os01t0933500-00	ZA--ZaA2_C06.Contig829.30
Os--transcript:Os01t0934100-01	ZA--ZaA2_C06.Contig829.28
Os--transcript:Os01t0935400-00	ZA--ZaA2_C06.Contig829.24
Os--transcript:Os01t0936000-00	ZA--ZaA2_C06.Contig829.19
Os--transcript:Os01t0936100-01	ZA--ZaA2_C06.Contig829.18
Os--transcript:Os01t0834100-01	ZA--ZaA2_C07.Contig78.244
Os--transcript:Os01t0834200-01	ZA--ZaA2_C07.Contig78.239
Os--transcript:Os01t0835500-01	ZA--ZaA2_C07.Contig78.221
Os--transcript:Os01t0835700-01	ZA--ZaA2_C07.Contig78.218
Os--transcript:Os01t0837000-01	ZA--ZaA2_C07.Contig78.213
Os--transcript:Os01t0838900-01	ZA--ZaA2_C07.Contig78.202
Os--transcript:Os01t0839500-00	ZA--ZaA2_C07.Contig78.197
Os--transcript:Os01t0839700-02	ZA--ZaA2_C07.Contig78.182
Os--transcript:Os01t0840100-01	ZA--ZaA2_C07.Contig78.179
Os--transcript:Os01t0840200-01	ZA--ZaA2_C07.Contig78.178
Os--transcript:Os01t0840300-00	ZA--ZaA2_C07.Contig78.177
Os--transcript:Os01t0841000-01	ZA--ZaA2_C07.Contig78.164
Os--transcript:Os01t0841100-01	ZA--ZaA2_C07.Contig78.161
Os--transcript:Os01t0841600-01	ZA--ZaA2_C07.Contig78.151
Os--transcript:Os01t0842200-01	ZA--ZaA2_C07.Contig78.142
Os--transcript:Os01t0842600-01	ZA--ZaA2_C07.Contig78.135
Os--transcript:Os01t0844200-01	ZA--ZaA2_C07.Contig78.132
Os--transcript:Os01t0844800-01	ZA--ZaA2_C07.Contig78.130
Os--transcript:Os01t0844900-01	ZA--ZaA2_C07.Contig78.128
Os--transcript:Os01t0846300-01	ZA--ZaA2_C07.Contig78.114
Os--transcript:Os01t0848700-01	ZA--ZaA2_C07.Contig78.105
Os--transcript:Os01t0850100-01	ZA--ZaA2_C07.Contig78.86
Os--transcript:Os01t0850200-00	ZA--ZaA2_C07.Contig78.83
Os--transcript:Os01t0851700-01	ZA--ZaA2_C07.Contig78.71
Os--transcript:Os01t0852200-03	ZA--ZaA2_C07.Contig78.70
Os--transcript:Os01t0852400-00	ZA--ZaA2_C07.Contig78.68
Os--transcript:Os01t0853700-01	ZA--ZaA2_C07.Contig78.65
Os--transcript:Os01t0853800-01	ZA--ZaA2_C07.Contig78.61
Os--transcript:Os01t0854400-01	ZA--ZaA2_C07.Contig78.59
Os--transcript:Os01t0854800-01	ZA--ZaA2_C07.Contig78.57
Os--transcript:Os01t0855400-00	ZA--ZaA2_C07.Contig78.53
Os--transcript:Os01t0856000-02	ZA--ZaA2_C07.Contig78.51
Os--transcript:Os01t0856800-01	ZA--ZaA2_C07.Contig78.50
Os--transcript:Os01t0857500-01	ZA--ZaA2_C07.Contig222.10
Os--transcript:Os01t0857700-01	ZA--ZaA2_C07.Contig222.18
Os--transcript:Os01t0858900-01	ZA--ZaA2_C07.Contig1637.3
Os--transcript:Os01t0859100-01	ZA--ZaA2_C07.Contig124.1
Os--transcript:Os01t0859200-01	ZA--ZaA2_C07.Contig124.3
Os--transcript:Os01t0859300-01	ZA--ZaA2_C07.Contig124.5
Os--transcript:Os01t0859500-01	ZA--ZaA2_C07.Contig124.7
Os--transcript:Os01t0859600-01	ZA--ZaA2_C07.Contig124.8
Os--transcript:Os01t0860601-01	ZA--ZaA2_C07.Contig124.12
Os--transcript:Os01t0860800-01	ZA--ZaA2_C07.Contig124.13
Os--transcript:Os01t0862800-01	ZA--ZaA2_C07.Contig124.25
Os--transcript:Os01t0863300-01	ZA--ZaA2_C07.Contig124.26
Os--transcript:Os01t0866300-01	ZA--ZaA2_C07.Contig124.27
Os--transcript:Os01t0144600-01	ZA--ZaA2_C07.Contig78.139
Os--transcript:Os01t0147300-01	ZA--ZaA2_C07.Contig78.146
Os--transcript:Os01t0147900-01	ZA--ZaA2_C07.Contig78.151
Os--transcript:Os01t0149800-01	ZA--ZaA2_C07.Contig78.159
Os--transcript:Os01t0151100-01	ZA--ZaA2_C07.Contig78.178
Os--transcript:Os01t0151200-01	ZA--ZaA2_C07.Contig78.180
Os--transcript:Os01t0151600-01	ZA--ZaA2_C07.Contig78.189
Os--transcript:Os01t0152300-00	ZA--ZaA2_C07.Contig78.197
Os--transcript:Os01t0971800-01	ZA--ZaA2_C07.Contig78.128
Os--transcript:Os01t0971900-01	ZA--ZaA2_C07.Contig78.130
Os--transcript:Os01t0972000-01	ZA--ZaA2_C07.Contig78.131
Os--transcript:Os01t0972300-01	ZA--ZaA2_C07.Contig78.132
Os--transcript:Os01t0973000-01	ZA--ZaA2_C07.Contig78.137
Os--transcript:Os01t0973500-01	ZA--ZaA2_C07.Contig78.150
Os--transcript:Os01t0974400-01	ZA--ZaA2_C07.Contig78.169
Os--transcript:Os01t0818300-01	ZA--ZaA2_C08.Contig736.33
Os--transcript:Os01t0819000-02	ZA--ZaA2_C08.Contig736.31
Os--transcript:Os01t0819100-01	ZA--ZaA2_C08.Contig736.30
Os--transcript:Os01t0819400-00	ZA--ZaA2_C08.Contig736.29
Os--transcript:Os01t0821700-01	ZA--ZaA2_C08.Contig736.20
Os--transcript:Os01t0821900-01	ZA--ZaA2_C08.Contig736.19
Os--transcript:Os01t0822200-01	ZA--ZaA2_C08.Contig736.17
Os--transcript:Os01t0824600-01	ZA--ZaA2_C08.Contig736.10
Os--transcript:Os01t0850100-01	ZA--ZaA2_C08.Contig129.19
Os--transcript:Os01t0851100-02	ZA--ZaA2_C08.Contig129.16
Os--transcript:Os01t0851300-01	ZA--ZaA2_C08.Contig129.13
Os--transcript:Os01t0852900-01	ZA--ZaA2_C08.Contig129.12
Os--transcript:Os01t0853000-01	ZA--ZaA2_C08.Contig129.11
Os--transcript:Os01t0853700-01	ZA--ZaA2_C08.Contig129.5
Os--transcript:Os01t0854400-01	ZA--ZaA2_C08.Contig129.3
Os--transcript:Os01t0856500-01	ZA--ZaA2_C08.Contig129.1
Os--transcript:Os01t0834500-01	ZA--ZaA2_C08.Contig712.38
Os--transcript:Os01t0835900-00	ZA--ZaA2_C08.Contig712.63
Os--transcript:Os01t0837300-04	ZA--ZaA2_C08.Contig712.64
Os--transcript:Os01t0840100-01	ZA--ZaA2_C08.Contig712.69
Os--transcript:Os01t0841100-01	ZA--ZaA2_C08.Contig712.75
Os--transcript:Os01t0842600-01	ZA--ZaA2_C08.Contig712.81
Os--transcript:Os01t0844800-01	ZA--ZaA2_C08.Contig712.83
Os--transcript:Os01t0844900-01	ZA--ZaA2_C08.Contig712.84
Os--transcript:Os01t0858350-01	ZA--ZaA2_C08.Contig776.44
Os--transcript:Os01t0859100-01	ZA--ZaA2_C08.Contig776.48
Os--transcript:Os01t0859200-01	ZA--ZaA2_C08.Contig776.50
Os--transcript:Os01t0859300-01	ZA--ZaA2_C08.Contig776.51
Os--transcript:Os01t0860300-01	ZA--ZaA2_C08.Contig776.52
Os--transcript:Os01t0862800-01	ZA--ZaA2_C08.Contig776.61
Os--transcript:Os01t0866800-01	ZA--ZaA2_C10.Contig36.293
Os--transcript:Os01t0867300-01	ZA--ZaA2_C10.Contig36.296
Os--transcript:Os01t0869600-01	ZA--ZaA2_C10.Contig36.301
Os--transcript:Os01t0869800-01	ZA--ZaA2_C10.Contig36.303
Os--transcript:Os01t0871300-01	ZA--ZaA2_C10.Contig36.324
Os--transcript:Os01t0872800-01	ZA--ZaA2_C10.Contig257.7
Os--transcript:Os01t0874900-01	ZA--ZaA2_C10.Contig257.25
Os--transcript:Os01t0875000-01	ZA--ZaA2_C10.Contig257.26
Os--transcript:Os01t0865800-00	ZA--ZaA2_C10.Contig6.15
Os--transcript:Os01t0866400-01	ZA--ZaA2_C10.Contig6.28
Os--transcript:Os01t0867200-01	ZA--ZaA2_C10.Contig6.37
Os--transcript:Os01t0867800-03	ZA--ZaA2_C10.Contig6.46
Os--transcript:Os01t0868000-01	ZA--ZaA2_C10.Contig6.49
Os--transcript:Os01t0868200-02	ZA--ZaA2_C10.Contig6.50
Os--transcript:Os01t0931100-02	ZA--ZaA2_C10.Contig1570.24
Os--transcript:Os01t0932950-00	ZA--ZaA2_C10.Contig1570.27
Os--transcript:Os01t0933200-00	ZA--ZaA2_C10.Contig1570.29
Os--transcript:Os01t0934100-01	ZA--ZaA2_C10.Contig1570.35
Os--transcript:Os01t0935000-01	ZA--ZaA2_C10.Contig1570.39
Os--transcript:Os01t0935200-01	ZA--ZaA2_C10.Contig1570.42
Os--transcript:Os01t0629900-01	ZA--ZaA2_C10.Contig41.173
Os--transcript:Os01t0633000-01	ZA--ZaA2_C10.Contig41.162
Os--transcript:Os01t0633100-01	ZA--ZaA2_C10.Contig41.161
Os--transcript:Os01t0633500-01	ZA--ZaA2_C10.Contig41.159
Os--transcript:Os01t0634900-00	ZA--ZaA2_C10.Contig41.149
Os--transcript:Os01t0635000-00	ZA--ZaA2_C10.Contig41.142
Os--transcript:Os01t0835500-01	ZA--ZaA2_C11.Contig508.5
Os--transcript:Os01t0835900-00	ZA--ZaA2_C11.Contig508.7
Os--transcript:Os01t0837000-01	ZA--ZaA2_C11.Contig508.10
Os--transcript:Os01t0839500-00	ZA--ZaA2_C11.Contig508.28
Os--transcript:Os01t0841600-01	ZA--ZaA2_C11.Contig508.45
Os--transcript:Os01t0843800-00	ZA--ZaA2_C11.Contig508.53
Os--transcript:Os01t0846300-01	ZA--ZaA2_C11.Contig508.67
Os--transcript:Os01t0848700-01	ZA--ZaA2_C11.Contig508.73
Os--transcript:Os01t0852400-00	ZA--ZaA2_C11.Contig508.93
Os--transcript:Os01t0853700-01	ZA--ZaA2_C11.Contig508.95
Os--transcript:Os01t0853800-01	ZA--ZaA2_C11.Contig508.99
Os--transcript:Os01t0856000-02	ZA--ZaA2_C11.Contig508.103
Os--transcript:Os01t0859500-01	ZA--ZaA2_C11.Contig139.1
Os--transcript:Os01t0860601-01	ZA--ZaA2_C11.Contig139.3
Os--transcript:Os01t0860800-01	ZA--ZaA2_C11.Contig139.4
Os--transcript:Os01t0862600-01	ZA--ZaA2_C11.Contig139.12
Os--transcript:Os01t0862800-01	ZA--ZaA2_C11.Contig139.13
Os--transcript:Os01t0863500-01	ZA--ZaA2_C11.Contig139.19
Os--transcript:Os01t0864000-01	ZA--ZaA2_C11.Contig139.21
Os--transcript:Os01t0865700-00	ZA--ZaA2_C11.Contig139.26
Os--transcript:Os01t0901500-01	ZA--ZaA2_C12.Contig155.68
Os--transcript:Os01t0901900-01	ZA--ZaA2_C12.Contig155.72
Os--transcript:Os01t0904200-01	ZA--ZaA2_C12.Contig155.74
Os--transcript:Os01t0907600-01	ZA--ZaA2_C12.Contig155.88
Os--transcript:Os01t0908700-01	ZA--ZaA2_C12.Contig155.94
Os--transcript:Os01t0909300-00	ZA--ZaA2_C12.Contig155.100
Os--transcript:Os01t0911100-01	ZA--ZaA2_C12.Contig155.110
Os--transcript:Os01t0752400-00	ZA--ZaA2_C13.Contig113.49
Os--transcript:Os01t0753150-00	ZA--ZaA2_C13.Contig113.54
Os--transcript:Os01t0753300-01	ZA--ZaA2_C13.Contig113.57
Os--transcript:Os01t0754100-01	ZA--ZaA2_C13.Contig1301.17
Os--transcript:Os01t0754200-03	ZA--ZaA1_C04.Contig9.1.27
Os--transcript:Os01t0754500-01	ZA--ZaA1_C04.Contig9.1.28
Os--transcript:Os01t0125600-01	ZA--ZaA2_C13.Contig2426.6
Os--transcript:Os01t0125800-01	ZA--ZaA2_C13.Contig2426.5
Os--transcript:Os01t0126100-01	ZA--ZaA2_C13.Contig2426.4
Os--transcript:Os01t0127900-01	ZA--ZaA2_C13.Contig542.3
Os--transcript:Os01t0128000-01	ZA--ZaA2_C13.Contig542.4
Os--transcript:Os01t0128100-01	ZA--ZaA2_C13.Contig542.7
Os--transcript:Os01t0129600-00	ZA--ZaA2_C13.Contig542.15
Os--transcript:Os01t0211800-01	ZA--ZaA2_C13.Contig113.47
Os--transcript:Os01t0213800-01	ZA--ZaA2_C13.Contig113.46
Os--transcript:Os01t0214300-01	ZA--ZaA2_C13.Contig113.43
Os--transcript:Os01t0214400-01	ZA--ZaA2_C13.Contig113.42
Os--transcript:Os01t0214500-01	ZA--ZaA2_C13.Contig113.41
Os--transcript:Os01t0217000-01	ZA--ZaA2_C13.Contig113.39
Os--transcript:Os01t0218200-00	ZA--ZaA2_C13.Contig113.34
Os--transcript:Os01t0238600-01	ZA--ZaA2_C13.Contig1301.17
Os--transcript:Os01t0239000-02	ZA--ZaA2_C13.Contig1301.12
Os--transcript:Os01t0239700-01	ZA--ZaA2_C13.Contig1301.10
Os--transcript:Os01t0241400-01	ZA--ZaA2_C13.Contig1301.5
Os--transcript:Os01t0242300-01	ZA--ZaA2_C13.Contig113.54
Os--transcript:Os01t0242400-01	ZA--ZaA2_C13.Contig113.50
Os--transcript:Os01t0169400-01	ZA--ZaA2_C14.Contig316.126
Os--transcript:Os01t0169800-01	ZA--ZaA2_C14.Contig316.130
Os--transcript:Os01t0169900-01	ZA--ZaA2_C14.Contig316.131
Os--transcript:Os01t0170000-01	ZA--ZaA2_C14.Contig316.133
Os--transcript:Os01t0170100-01	ZA--ZaA2_C14.Contig316.134
Os--transcript:Os01t0170300-01	ZA--ZaA2_C14.Contig316.138
Os--transcript:Os01t0170500-01	ZA--ZaA2_C14.Contig316.141
Os--transcript:Os01t0171800-01	ZA--ZaA2_C14.Contig316.160
Os--transcript:Os01t0172100-01	ZA--ZaA2_C14.Contig316.162
Os--transcript:Os01t0175600-01	ZA--ZaA2_C14.Contig316.165
Os--transcript:Os01t0620100-01	ZA--ZaA1_C08.Contig25.1.16
Os--transcript:Os01t0620800-01	ZA--ZaA1_C08.Contig25.1.17
Os--transcript:Os01t0621200-00	ZA--ZaA1_C08.Contig25.1.20
Os--transcript:Os01t0621300-01	ZA--ZaA1_C08.Contig25.1.23
Os--transcript:Os01t0621900-01	ZA--ZaA1_C08.Contig25.1.43
Os--transcript:Os01t0622600-01	ZA--ZaA1_C08.Contig25.1.45
Os--transcript:Os01t0623500-01	ZA--ZaA1_C08.Contig25.1.47
Os--transcript:Os01t0624700-01	ZA--ZaA1_C08.Contig25.1.58
Os--transcript:Os01t0901500-01	ZA--ZaA2_C14.Contig316.50
Os--transcript:Os01t0904200-01	ZA--ZaA2_C14.Contig316.59
Os--transcript:Os01t0906600-01	ZA--ZaA2_C14.Contig316.73
Os--transcript:Os01t0907600-01	ZA--ZaA2_C14.Contig316.78
Os--transcript:Os01t0908600-01	ZA--ZaA2_C14.Contig316.84
Os--transcript:Os01t0908700-01	ZA--ZaA2_C14.Contig316.85
Os--transcript:Os01t0909400-01	ZA--ZaA2_C14.Contig316.100
Os--transcript:Os01t0911100-01	ZA--ZaA2_C14.Contig316.117
Os--transcript:Os01t0656400-00	ZA--ZaA1_C08.Contig25.1.14
Os--transcript:Os01t0657000-01	ZA--ZaA1_C08.Contig25.1.28
Os--transcript:Os01t0657400-00	ZA--ZaA1_C08.Contig25.1.29
Os--transcript:Os01t0658400-01	ZA--ZaA1_C08.Contig25.1.30
Os--transcript:Os01t0658700-02	ZA--ZaA1_C08.Contig25.1.32
Os--transcript:Os01t0659200-01	ZA--ZaA1_C08.Contig25.1.34
Os--transcript:Os01t0545900-00	ZA--ZaA2_C14.Contig316.124
Os--transcript:Os01t0546000-01	ZA--ZaA2_C14.Contig316.128
Os--transcript:Os01t0546900-01	ZA--ZaA2_C14.Contig316.140
Os--transcript:Os01t0547133-00	ZA--ZaA2_C14.Contig316.141
Os--transcript:Os01t0549200-02	ZA--ZaA2_C14.Contig316.151
Os--transcript:Os01t0549500-02	ZA--ZaA2_C14.Contig316.159
Os--transcript:Os01t0203000-01	ZA--ZaA2_C14.Contig391.11
Os--transcript:Os01t0203300-01	ZA--ZaA2_C14.Contig391.15
Os--transcript:Os01t0204000-01	ZA--ZaA2_C14.Contig391.19
Os--transcript:Os01t0206600-01	ZA--ZaA2_C14.Contig391.31
Os--transcript:Os01t0207200-01	ZA--ZaA2_C14.Contig391.39
Os--transcript:Os01t0208700-01	ZA--ZaA2_C14.Contig391.47
Os--transcript:Os01t0209000-01	ZA--ZaA2_C14.Contig391.48
Os--transcript:Os01t0219600-00	ZA--ZaA2_C14.Contig1781.3
Os--transcript:Os01t0220100-01	ZA--ZaA1_C08.Contig25.1.57
Os--transcript:Os01t0221600-01	ZA--ZaA1_C08.Contig25.1.44
Os--transcript:Os01t0222500-01	ZA--ZaA1_C08.Contig25.1.34
Os--transcript:Os01t0223600-01	ZA--ZaA1_C08.Contig25.1.31
Os--transcript:Os01t0224100-01	ZA--ZaA1_C08.Contig25.1.29
Os--transcript:Os01t0834100-01	ZA--ZaA2_C16.Contig259.135
Os--transcript:Os01t0835000-01	ZA--ZaA2_C16.Contig259.125
Os--transcript:Os01t0836600-01	ZA--ZaA2_C16.Contig259.118
Os--transcript:Os01t0836800-01	ZA--ZaA2_C16.Contig259.115
Os--transcript:Os01t0836900-01	ZA--ZaA2_C16.Contig259.112
Os--transcript:Os01t0837000-01	ZA--ZaA2_C16.Contig259.111
Os--transcript:Os01t0837100-00	ZA--ZaA2_C16.Contig259.110
Os--transcript:Os01t0837300-04	ZA--ZaA2_C16.Contig259.108
Os--transcript:Os01t0837600-01	ZA--ZaA2_C16.Contig259.104
Os--transcript:Os01t0838600-00	ZA--ZaA2_C16.Contig259.102
Os--transcript:Os01t0840100-01	ZA--ZaA2_C16.Contig259.93
Os--transcript:Os01t0841500-01	ZA--ZaA2_C16.Contig259.78
Os--transcript:Os01t0841800-01	ZA--ZaA2_C16.Contig259.74
Os--transcript:Os01t0842200-01	ZA--ZaA2_C16.Contig259.72
Os--transcript:Os01t0842600-01	ZA--ZaA2_C16.Contig259.67
Os--transcript:Os01t0843800-00	ZA--ZaA2_C16.Contig259.62
Os--transcript:Os01t0844500-00	ZA--ZaA2_C16.Contig259.61
Os--transcript:Os01t0847300-01	ZA--ZaA2_C16.Contig259.52
Os--transcript:Os01t0847600-01	ZA--ZaA2_C16.Contig259.50
Os--transcript:Os01t0847900-02	ZA--ZaA2_C16.Contig259.47
Os--transcript:Os01t0848400-01	ZA--ZaA2_C16.Contig259.43
Os--transcript:Os01t0850000-01	ZA--ZaA2_C16.Contig259.39
Os--transcript:Os01t0850100-01	ZA--ZaA2_C16.Contig259.37
Os--transcript:Os01t0850200-00	ZA--ZaA2_C16.Contig259.36
Os--transcript:Os01t0850400-01	ZA--ZaA2_C16.Contig259.35
Os--transcript:Os01t0850550-00	ZA--ZaA2_C16.Contig259.33
Os--transcript:Os01t0852200-03	ZA--ZaA2_C16.Contig259.27
Os--transcript:Os01t0852400-00	ZA--ZaA2_C16.Contig259.26
Os--transcript:Os01t0853700-01	ZA--ZaA2_C16.Contig259.23
Os--transcript:Os01t0855000-01	ZA--ZaA2_C16.Contig259.21
Os--transcript:Os01t0856500-01	ZA--ZaA2_C16.Contig259.20
Os--transcript:Os01t0817650-00	ZA--ZaA2_C16.Contig1695.32
Os--transcript:Os01t0817700-01	ZA--ZaA2_C16.Contig1695.31
Os--transcript:Os01t0817800-01	ZA--ZaA2_C16.Contig1695.30
Os--transcript:Os01t0818000-01	ZA--ZaA2_C16.Contig1695.26
Os--transcript:Os01t0818300-01	ZA--ZaA2_C16.Contig1695.19
Os--transcript:Os01t0818600-01	ZA--ZaA2_C16.Contig1695.15
Os--transcript:Os01t0818700-01	ZA--ZaA2_C16.Contig1695.14
Os--transcript:Os01t0821700-01	ZA--ZaA2_C10.Contig6.9.43
Os--transcript:Os01t0821900-01	ZA--ZaA2_C10.Contig6.9.42
Os--transcript:Os01t0822200-01	ZA--ZaA2_C10.Contig6.9.40
Os--transcript:Os01t0822800-01	ZA--ZaA2_C10.Contig6.9.38
Os--transcript:Os01t0823100-01	ZA--ZaA2_C10.Contig6.9.33
Os--transcript:Os01t0805300-01	ZA--ZaA2_C16.Contig732.8
Os--transcript:Os01t0805600-02	ZA--ZaA2_C16.Contig732.5
Os--transcript:Os01t0805700-02	ZA--ZaA2_C16.Contig746.2
Os--transcript:Os01t0805900-01	ZA--ZaA2_C16.Contig746.3
Os--transcript:Os01t0806000-00	ZA--ZaA2_C16.Contig746.10
Os--transcript:Os01t0806200-01	ZA--ZaA2_C16.Contig746.11
Os--transcript:Os01t0172300-01	ZA--ZaA2_C17.Contig87.169
Os--transcript:Os01t0172400-03	ZA--ZaA2_C17.Contig87.170
Os--transcript:Os01t0173100-01	ZA--ZaA2_C17.Contig87.185
Os--transcript:Os01t0174000-01	ZA--ZaA2_C17.Contig87.187
Os--transcript:Os01t0175000-03	ZA--ZaA2_C17.Contig87.193
Os--transcript:Os01t0177100-02	ZA--ZaA2_C17.Contig87.214
Os--transcript:Os01t0178400-01	ZA--ZaA2_C17.Contig87.221
Os--transcript:Os01t0178700-01	ZA--ZaA2_C17.Contig87.222
Os--transcript:Os01t0179200-01	ZA--ZaA2_C17.Contig87.225
Os--transcript:Os01t0179500-01	ZA--ZaA2_C17.Contig87.226
Os--transcript:Os01t0180400-01	ZA--ZaA2_C17.Contig87.230
Os--transcript:Os01t0180700-01	ZA--ZaA2_C17.Contig87.233
Os--transcript:Os01t0228300-01	ZA--ZaA2_C17.Contig87.247
Os--transcript:Os01t0228400-01	ZA--ZaA2_C17.Contig87.248
Os--transcript:Os01t0229000-00	ZA--ZaA2_C17.Contig87.253
Os--transcript:Os01t0229100-02	ZA--ZaA2_C17.Contig87.257
Os--transcript:Os01t0229200-01	ZA--ZaA2_C17.Contig87.259
Os--transcript:Os01t0229300-01	ZA--ZaA2_C17.Contig87.264
Os--transcript:Os01t0231500-01	ZA--ZaA2_C17.Contig87.271
Os--transcript:Os01t0231600-00	ZA--ZaA2_C17.Contig87.272
Os--transcript:Os01t0232000-00	ZA--ZaA2_C17.Contig87.274
Os--transcript:Os01t0232200-00	ZA--ZaA2_C17.Contig87.275
Os--transcript:Os01t0783500-01	ZA--ZaA2_C17.Contig131.7
Os--transcript:Os01t0783800-01	ZA--ZaA2_C17.Contig131.10
Os--transcript:Os01t0784200-00	ZA--ZaA2_C17.Contig131.11
Os--transcript:Os01t0784700-00	ZA--ZaA2_C17.Contig131.15
Os--transcript:Os01t0784800-01	ZA--ZaA2_C17.Contig131.22
Os--transcript:Os01t0785400-01	ZA--ZaA2_C17.Contig131.24
Os--transcript:Os01t0785900-01	ZA--ZaA2_C17.Contig131.36
Os--transcript:Os01t0786900-01	ZA--ZaA2_C17.Contig131.43
Os--transcript:Os01t0188400-01	ZA--ZaA2_C17.Contig87.302
Os--transcript:Os01t0191150-00	ZA--ZaA2_C17.Contig87.309
Os--transcript:Os01t0191700-01	ZA--ZaA2_C17.Contig87.310
Os--transcript:Os01t0191800-02	ZA--ZaA2_C17.Contig87.311
Os--transcript:Os01t0192000-01	ZA--ZaA2_C17.Contig87.316
Os--transcript:Os01t0192600-01	ZA--ZaA2_C17.Contig188.15
Os--transcript:Os01t0195500-01	ZA--ZaA2_C17.Contig188.34
Os--transcript:Os01t0172600-01	ZA--ZaA2_C17.Contig1752.3
Os--transcript:Os01t0172800-01	ZA--ZaA2_C17.Contig1752.5
Os--transcript:Os01t0173100-01	ZA--ZaA2_C17.Contig1752.17
Os--transcript:Os01t0175100-01	ZA--ZaA2_C17.Contig2187.2
Os--transcript:Os01t0176300-00	ZA--ZaA1_C06.Contig26.5.2
Os--transcript:Os01t0176700-01	ZA--ZaA2_C17.Contig1983.7
Os--transcript:Os01t0607400-01	ZA--ZaA2_C17.Contig87.214
Os--transcript:Os01t0609000-00	ZA--ZaA2_C17.Contig87.210
Os--transcript:Os01t0610100-01	ZA--ZaA2_C17.Contig87.209
Os--transcript:Os01t0610400-01	ZA--ZaA2_C17.Contig87.206
Os--transcript:Os01t0610600-01	ZA--ZaA2_C17.Contig87.204
Os--transcript:Os01t0611000-01	ZA--ZaA2_C17.Contig87.199
Os--transcript:Os01t0611100-01	ZA--ZaA2_C17.Contig87.198
Os--transcript:Os01t0612000-01	ZA--ZaA2_C17.Contig87.196
Os--transcript:Os01t0612500-01	ZA--ZaA2_C17.Contig87.193
Os--transcript:Os01t0742400-02	ZA--ZaA2_C17.Contig87.307
Os--transcript:Os01t0743400-02	ZA--ZaA2_C17.Contig87.305
Os--transcript:Os01t0743600-02	ZA--ZaA2_C17.Contig87.303
Os--transcript:Os01t0744300-01	ZA--ZaA2_C17.Contig87.300
Os--transcript:Os01t0744700-00	ZA--ZaA2_C17.Contig87.295
Os--transcript:Os01t0745000-00	ZA--ZaA2_C17.Contig87.294
Os--transcript:Os01t0745700-01	ZA--ZaA2_C17.Contig87.289
Os--transcript:Os01t0746400-01	ZA--ZaA2_C17.Contig87.281
Os--transcript:Os01t0198200-01	ZA--ZaA2_C17.Contig87.300
Os--transcript:Os01t0199400-01	ZA--ZaA2_C17.Contig87.296
Os--transcript:Os01t0199700-00	ZA--ZaA2_C17.Contig87.295
Os--transcript:Os01t0200200-00	ZA--ZaA2_C17.Contig87.294
Os--transcript:Os01t0200300-01	ZA--ZaA2_C17.Contig87.292
Os--transcript:Os01t0200400-01	ZA--ZaA2_C17.Contig87.290
Os--transcript:Os01t0200600-01	ZA--ZaA2_C17.Contig87.280
Os--transcript:Os01t0210400-01	ZA--ZaA2_C17.Contig1785.4
Os--transcript:Os01t0211800-01	ZA--ZaA2_C17.Contig422.10
Os--transcript:Os01t0212400-01	ZA--ZaA2_C17.Contig422.7
Os--transcript:Os01t0212500-01	ZA--ZaA2_C17.Contig422.6
Os--transcript:Os01t0213800-01	ZA--ZaA2_C17.Contig422.4
Os--transcript:Os01t0214300-01	ZA--ZaA2_C17.Contig1320.1
Os--transcript:Os01t0286100-01	ZA--ZaA2_C18.Contig456.2
Os--transcript:Os01t0286900-01	ZA--ZaA2_C18.Contig232.25
Os--transcript:Os01t0289600-00	ZA--ZaA2_C18.Contig232.24
Os--transcript:Os01t0292900-01	ZA--ZaA2_C18.Contig232.16
Os--transcript:Os01t0293000-01	ZA--ZaA2_C18.Contig232.15
Os--transcript:Os01t0298400-01	ZA--ZaA2_C18.Contig232.7
Os--transcript:Os01t0300000-01	ZA--ZaA2_C18.Contig232.3
Os--transcript:Os01t0303800-01	ZA--ZaA2_C18.Contig640.10
Os--transcript:Os01t0305900-01	ZA--ZaA2_C21.Contig250.1
Os--transcript:Os01t0306200-01	ZA--ZaA2_C21.Contig250.5
Os--transcript:Os01t0308600-00	ZA--ZaA2_C21.Contig250.9
Os--transcript:Os01t0311800-01	ZA--ZaA2_C21.Contig250.17
Os--transcript:Os01t0314800-01	ZA--ZaA2_C21.Contig250.24
Os--transcript:Os01t0315600-01	ZA--ZaA2_C21.Contig250.27
Os--transcript:Os01t0315800-01	ZA--ZaA2_C21.Contig250.28
Os--transcript:Os01t0316500-01	ZA--ZaA2_C21.Contig250.31
Os--transcript:Os01t0316600-01	ZA--ZaA2_C21.Contig250.33
Os--transcript:Os01t0284500-01	ZA--ZaA2_C21.Contig1055.10
Os--transcript:Os01t0284900-01	ZA--ZaA2_C21.Contig1055.9
Os--transcript:Os01t0285300-01	ZA--ZaA2_C21.Contig1055.8
Os--transcript:Os01t0289600-00	ZA--ZaA2_C21.Contig1055.6
Os--transcript:Os01t0295600-01	ZA--ZaA2_C21.Contig561.66
Os--transcript:Os01t0296100-01	ZA--ZaA2_C21.Contig561.61
Os--transcript:Os01t0298400-01	ZA--ZaA2_C21.Contig561.57
Os--transcript:Os01t0299300-00	ZA--ZaA2_C21.Contig561.53
Os--transcript:Os01t0301000-01	ZA--ZaA2_C21.Contig561.41
Os--transcript:Os01t0303000-02	ZA--ZaA2_C21.Contig561.30
Os--transcript:Os01t0303600-01	ZA--ZaA2_C21.Contig561.27
Os--transcript:Os01t0305900-01	ZA--ZaA2_C21.Contig561.15
Os--transcript:Os01t0306200-01	ZA--ZaA2_C21.Contig561.11
Os--transcript:Os01t0308600-00	ZA--ZaA2_C21.Contig561.7
Os--transcript:Os01t0313300-01	ZA--ZaA2_C21.Contig561.1
Os--transcript:Os01t0248900-01	ZA--ZaA2_C21.Contig1055.12
Os--transcript:Os01t0249200-01	ZA--ZaA2_C21.Contig1055.10
Os--transcript:Os01t0251200-01	ZA--ZaA2_C21.Contig561.68
Os--transcript:Os01t0252100-01	ZA--ZaA2_C21.Contig561.61
Os--transcript:Os01t0252900-01	ZA--ZaA2_C21.Contig561.51
Os--transcript:Os01t0254000-01	ZA--ZaA2_C21.Contig561.26
Os--transcript:Os01t0848700-01	ZA--ZaA2_C22.Contig58.85
Os--transcript:Os01t0852400-00	ZA--ZaA2_C22.Contig149.1
Os--transcript:Os01t0853000-01	ZA--ZaA2_C22.Contig149.3
Os--transcript:Os01t0853700-01	ZA--ZaA2_C22.Contig149.7
Os--transcript:Os01t0854000-01	ZA--ZaA2_C22.Contig149.8
Os--transcript:Os01t0854400-01	ZA--ZaA2_C22.Contig149.9
Os--transcript:Os01t0855000-01	ZA--ZaA2_C22.Contig149.13
Os--transcript:Os01t0856900-01	ZA--ZaA2_C22.Contig149.23
Os--transcript:Os01t0921200-01	ZA--ZaA2_C22.Contig192.84
Os--transcript:Os01t0921300-01	ZA--ZaA2_C22.Contig192.77
Os--transcript:Os01t0921800-01	ZA--ZaA2_C22.Contig192.70
Os--transcript:Os01t0923700-04	ZA--ZaA2_C22.Contig192.59
Os--transcript:Os01t0924200-01	ZA--ZaA2_C22.Contig192.49
Os--transcript:Os01t0924400-01	ZA--ZaA2_C22.Contig192.47
Os--transcript:Os01t0924600-01	ZA--ZaA2_C22.Contig192.45
Os--transcript:Os01t0862000-01	ZA--ZaA2_C22.Contig72.189
Os--transcript:Os01t0862300-01	ZA--ZaA2_C22.Contig72.187
Os--transcript:Os01t0862600-01	ZA--ZaA2_C22.Contig72.186
Os--transcript:Os01t0862800-01	ZA--ZaA2_C22.Contig72.185
Os--transcript:Os01t0864000-01	ZA--ZaA2_C22.Contig72.165
Os--transcript:Os01t0865700-00	ZA--ZaA2_C22.Contig72.141
Os--transcript:Os01t0821900-01	ZA--ZaA2_C22.Contig149.144
Os--transcript:Os01t0822200-01	ZA--ZaA2_C22.Contig149.136
Os--transcript:Os01t0822800-01	ZA--ZaA2_C22.Contig149.134
Os--transcript:Os01t0823100-01	ZA--ZaA2_C22.Contig149.131
Os--transcript:Os01t0823400-01	ZA--ZaA2_C22.Contig149.125
Os--transcript:Os01t0823500-01	ZA--ZaA2_C22.Contig149.124
Os--transcript:Os01t0823900-01	ZA--ZaA2_C22.Contig149.123
Os--transcript:Os01t0824600-01	ZA--ZaA2_C22.Contig149.119
Os--transcript:Os01t0825700-01	ZA--ZaA2_C22.Contig149.109
Os--transcript:Os01t0825900-01	ZA--ZaA2_C22.Contig149.105
Os--transcript:Os01t0826400-01	ZA--ZaA2_C22.Contig149.99
Os--transcript:Os01t0827400-01	ZA--ZaA2_C22.Contig149.92
Os--transcript:Os01t0827800-00	ZA--ZaA2_C22.Contig149.85
Os--transcript:Os01t0828200-00	ZA--ZaA2_C22.Contig149.79
Os--transcript:Os01t0830700-01	ZA--ZaA2_C22.Contig149.53
Os--transcript:Os01t0832300-00	ZA--ZaA2_C22.Contig149.44
Os--transcript:Os01t0832600-01	ZA--ZaA2_C22.Contig149.43
Os--transcript:Os01t0833100-01	ZA--ZaA2_C22.Contig149.39
Os--transcript:Os01t0190500-01	ZA--ZaA2_C01.Contig13.6.74
Os--transcript:Os01t0191150-00	ZA--ZaA2_C01.Contig13.6.68
Os--transcript:Os01t0191500-01	ZA--ZaA2_C01.Contig13.6.64
Os--transcript:Os01t0191700-01	ZA--ZaA2_C01.Contig13.6.63
Os--transcript:Os01t0191900-01	ZA--ZaA2_C01.Contig13.6.59
Os--transcript:Os01t0192600-01	ZA--ZaA2_C01.Contig13.6.48
Os--transcript:Os01t0195500-01	ZA--ZaA2_C01.Contig13.6.29
Os--transcript:Os01t0195801-00	ZA--ZaA2_C01.Contig13.6.26
Os--transcript:Os01t0197500-00	ZA--ZaA2_C01.Contig13.6.11
Os--transcript:Os01t0799900-01	ZA--ZaA2_C22.Contig72.310
Os--transcript:Os01t0802000-01	ZA--ZaA2_C22.Contig72.323
Os--transcript:Os01t0803200-01	ZA--ZaA2_C22.Contig72.344
Os--transcript:Os01t0803300-01	ZA--ZaA2_C22.Contig72.347
Os--transcript:Os01t0805600-02	ZA--ZaA2_C22.Contig72.357
Os--transcript:Os01t0805700-02	ZA--ZaA2_C22.Contig72.358
Os--transcript:Os01t0806000-00	ZA--ZaA2_C22.Contig72.372
Os--transcript:Os01t0806200-01	ZA--ZaA2_C22.Contig72.373
Os--transcript:Os01t0900900-01	ZA--ZaA2_C23.Contig210.57
Os--transcript:Os01t0901500-01	ZA--ZaA2_C23.Contig210.63
Os--transcript:Os01t0901700-01	ZA--ZaA2_C23.Contig210.67
Os--transcript:Os01t0901800-02	ZA--ZaA2_C23.Contig210.68
Os--transcript:Os01t0902200-01	ZA--ZaA2_C23.Contig210.74
Os--transcript:Os01t0902300-01	ZA--ZaA2_C23.Contig210.76
Os--transcript:Os01t0904700-01	ZA--ZaA2_C23.Contig210.77
Os--transcript:Os01t0905700-01	ZA--ZaA2_C23.Contig210.79
Os--transcript:Os01t0907900-01	ZA--ZaA2_C23.Contig210.90
Os--transcript:Os01t0908400-01	ZA--ZaA2_C23.Contig210.91
Os--transcript:Os01t0908700-01	ZA--ZaA2_C23.Contig210.96
Os--transcript:Os01t0835900-00	ZA--ZaA1_C16.Contig14.7.27
Os--transcript:Os01t0837300-04	ZA--ZaA1_C16.Contig14.7.28
Os--transcript:Os01t0840100-01	ZA--ZaA1_C16.Contig14.7.29
Os--transcript:Os01t0840200-01	ZA--ZaA1_C16.Contig14.7.30
Os--transcript:Os01t0841000-01	ZA--ZaA1_C16.Contig14.7.35
Os--transcript:Os01t0842200-01	ZA--ZaA1_C16.Contig14.7.45
Os--transcript:Os01t0842600-01	ZA--ZaA1_C16.Contig14.7.47
Os--transcript:Os01t0844800-01	ZA--ZaA1_C16.Contig14.7.48
Os--transcript:Os01t0844900-01	ZA--ZaA1_C16.Contig14.7.49
Os--transcript:Os01t0846300-01	ZA--ZaA1_C16.Contig14.7.56
Os--transcript:Os01t0922600-01	ZA--ZaA2_C23.Contig210.29
Os--transcript:Os01t0923000-01	ZA--ZaA2_C23.Contig210.31
Os--transcript:Os01t0923600-02	ZA--ZaA2_C23.Contig210.32
Os--transcript:Os01t0923700-04	ZA--ZaA2_C23.Contig210.34
Os--transcript:Os01t0923800-01	ZA--ZaA2_C23.Contig210.35
Os--transcript:Os01t0923900-01	ZA--ZaA2_C23.Contig210.37
Os--transcript:Os01t0921300-01	ZA--ZaA2_C23.Contig210.51
Os--transcript:Os01t0921600-01	ZA--ZaA2_C23.Contig210.48
Os--transcript:Os01t0923700-04	ZA--ZaA2_C23.Contig210.34
Os--transcript:Os01t0924200-01	ZA--ZaA2_C23.Contig210.25
Os--transcript:Os01t0924400-01	ZA--ZaA2_C23.Contig210.23
Os--transcript:Os01t0924600-01	ZA--ZaA2_C23.Contig210.20
Os--transcript:Os01t0932600-01	ZA--ZaA2_C24.Contig1749.43
Os--transcript:Os01t0932950-00	ZA--ZaA2_C24.Contig1749.49
Os--transcript:Os01t0933500-00	ZA--ZaA2_C24.Contig1749.54
Os--transcript:Os01t0934200-01	ZA--ZaA2_C24.Contig1749.56
Os--transcript:Os01t0935200-01	ZA--ZaA2_C24.Contig1749.58
Os--transcript:Os01t0935400-00	ZA--ZaA2_C24.Contig1749.60
Os--transcript:Os01t0936000-00	ZA--ZaA2_C24.Contig1749.69
Os--transcript:Os01t0936100-01	ZA--ZaA2_C24.Contig1749.71
Os--transcript:Os01t0936200-01	ZA--ZaA2_C24.Contig1749.73
Os--transcript:Os01t0936800-01	ZA--ZaA2_C24.Contig1749.89
Os--transcript:Os01t0254100-01	ZA--ZaA2_C24.Contig1749.8
Os--transcript:Os01t0255000-01	ZA--ZaA2_C24.Contig1749.23
Os--transcript:Os01t0257100-01	ZA--ZaA2_C24.Contig1749.49
Os--transcript:Os01t0257300-01	ZA--ZaA2_C24.Contig1749.54
Os--transcript:Os01t0257400-01	ZA--ZaA2_C24.Contig1749.64
Os--transcript:Os01t0259200-02	ZA--ZaA2_C24.Contig1749.71
Os--transcript:Os01t0259400-01	ZA--ZaA2_C24.Contig1749.91
Os--transcript:Os01t0866400-01	ZA--ZaA2_C25.Contig179.113
Os--transcript:Os01t0866700-01	ZA--ZaA2_C25.Contig179.114
Os--transcript:Os01t0866800-01	ZA--ZaA2_C25.Contig179.118
Os--transcript:Os01t0867300-01	ZA--ZaA2_C25.Contig179.121
Os--transcript:Os01t0867900-02	ZA--ZaA2_C25.Contig179.127
Os--transcript:Os01t0868000-01	ZA--ZaA2_C25.Contig179.128
Os--transcript:Os01t0868200-02	ZA--ZaA2_C25.Contig179.132
Os--transcript:Os01t0847200-01	ZA--ZaA2_C25.Contig247.102
Os--transcript:Os01t0847300-01	ZA--ZaA2_C25.Contig247.103
Os--transcript:Os01t0847600-01	ZA--ZaA2_C25.Contig247.104
Os--transcript:Os01t0848200-01	ZA--ZaA2_C25.Contig247.105
Os--transcript:Os01t0850400-01	ZA--ZaA2_C25.Contig247.115
Os--transcript:Os01t0850550-00	ZA--ZaA2_C25.Contig247.116
Os--transcript:Os01t0851400-01	ZA--ZaA2_C25.Contig247.122
Os--transcript:Os01t0852400-00	ZA--ZaA2_C25.Contig247.124
Os--transcript:Os01t0853700-01	ZA--ZaA2_C25.Contig247.126
Os--transcript:Os01t0854000-01	ZA--ZaA2_C25.Contig247.127
Os--transcript:Os01t0856500-01	ZA--ZaA2_C25.Contig247.129
Os--transcript:Os01t0856900-01	ZA--ZaA2_C25.Contig247.131
Os--transcript:Os01t0833800-01	ZA--ZaA2_C25.Contig247.46
Os--transcript:Os01t0834400-02	ZA--ZaA2_C25.Contig247.49
Os--transcript:Os01t0835600-03	ZA--ZaA2_C25.Contig247.58
Os--transcript:Os01t0836600-01	ZA--ZaA2_C25.Contig247.63
Os--transcript:Os01t0836800-01	ZA--ZaA2_C25.Contig247.64
Os--transcript:Os01t0836900-01	ZA--ZaA2_C25.Contig247.65
Os--transcript:Os01t0837300-04	ZA--ZaA2_C25.Contig247.66
Os--transcript:Os01t0837900-01	ZA--ZaA2_C25.Contig247.69
Os--transcript:Os01t0839500-00	ZA--ZaA2_C25.Contig247.75
Os--transcript:Os01t0840200-01	ZA--ZaA2_C25.Contig247.78
Os--transcript:Os01t0841500-01	ZA--ZaA2_C25.Contig247.90
Os--transcript:Os01t0844300-01	ZA--ZaA2_C25.Contig247.113
Os--transcript:Os01t0172300-01	ZA--ZaA2_C25.Contig94.38
Os--transcript:Os01t0172800-01	ZA--ZaA2_C25.Contig94.34
Os--transcript:Os01t0173600-00	ZA--ZaA2_C25.Contig94.26
Os--transcript:Os01t0174100-01	ZA--ZaA2_C25.Contig94.23
Os--transcript:Os01t0176000-01	ZA--ZaA2_C25.Contig94.20
Os--transcript:Os01t0177900-01	ZA--ZaA2_C25.Contig247.9
Os--transcript:Os01t0178400-01	ZA--ZaA2_C25.Contig247.25
Os--transcript:Os01t0880200-01	ZA--ZaA2_C25.Contig179.99
Os--transcript:Os01t0880400-01	ZA--ZaA2_C25.Contig179.95
Os--transcript:Os01t0881300-02	ZA--ZaA2_C25.Contig179.87
Os--transcript:Os01t0881500-02	ZA--ZaA2_C25.Contig179.81
Os--transcript:Os01t0883400-00	ZA--ZaA2_C25.Contig179.65
Os--transcript:Os01t0884300-01	ZA--ZaA2_C25.Contig179.45
Os--transcript:Os01t0878300-01	ZA--ZaA2_C26.Contig1114.3
Os--transcript:Os01t0880200-01	ZA--ZaA2_C26.Contig1114.24
Os--transcript:Os01t0880900-01	ZA--ZaA2_C26.Contig1114.30
Os--transcript:Os01t0881300-02	ZA--ZaA2_C26.Contig1114.31
Os--transcript:Os01t0881900-01	ZA--ZaA2_C26.Contig1114.41
Os--transcript:Os01t0881966-01	ZA--ZaA2_C26.Contig2455.6
Os--transcript:Os01t0883200-01	ZA--ZaA2_C26.Contig146.78
Os--transcript:Os01t0889900-01	ZA--ZaA1_C25.Contig18.8.33
Os--transcript:Os01t0891300-01	ZA--ZaA1_C25.Contig18.8.19
Os--transcript:Os01t0895600-01	ZA--ZaA1_C02.Contig12.8.43
Os--transcript:Os01t0898800-00	ZA--ZaA1_C02.Contig12.8.61
Os--transcript:Os01t0898900-01	ZA--ZaA1_C02.Contig12.8.65
Os--transcript:Os01t0899000-01	ZA--ZaA1_C02.Contig12.8.66
Os--transcript:Os01t0900800-01	ZA--ZaA1_C02.Contig12.8.69
Os--transcript:Os01t0803200-01	ZA--ZaA2_C28.Contig438.106
Os--transcript:Os01t0805600-02	ZA--ZaA2_C28.Contig438.103
Os--transcript:Os01t0805700-02	ZA--ZaA2_C28.Contig438.102
Os--transcript:Os01t0806200-01	ZA--ZaA2_C28.Contig438.98
Os--transcript:Os01t0808400-01	ZA--ZaA2_C28.Contig438.95
Os--transcript:Os01t0812200-01	ZA--ZaA2_C28.Contig438.83
Os--transcript:Os01t0921600-01	ZA--ZaA2_C28.Contig438.160
Os--transcript:Os01t0923200-01	ZA--ZaA2_C28.Contig438.165
Os--transcript:Os01t0924400-01	ZA--ZaA2_C28.Contig438.169
Os--transcript:Os01t0924933-01	ZA--ZaA2_C28.Contig438.171
Os--transcript:Os01t0925000-02	ZA--ZaA2_C28.Contig438.173
Os--transcript:Os01t0925300-01	ZA--ZaA2_C28.Contig438.175
Os--transcript:Os01t0927000-01	ZA--ZaA2_C28.Contig438.186
Os--transcript:Os01t0929200-01	ZA--ZaA2_C28.Contig438.191
Os--transcript:Os01t0688600-01	ZA--ZaA2_C26.Contig3.98.7
Os--transcript:Os01t0689451-02	ZA--ZaA2_C26.Contig3.98.1
Os--transcript:Os01t0689900-03	ZA--ZaA1_C02.Contig12.4.11
Os--transcript:Os01t0691100-01	ZA--ZaA1_C02.Contig12.4.13
Os--transcript:Os01t0691500-01	ZA--ZaA1_C02.Contig12.4.14
Os--transcript:Os01t0692600-01	ZA--ZaA2_C10.Contig6.7.7
Os--transcript:Os01t0695700-00	ZA--ZaA2_C10.Contig6.7.22
Os--transcript:Os01t0680700-03	ZA--ZaA2_C10.Contig6.7.1
Os--transcript:Os01t0683550-00	ZA--ZaA2_C10.Contig6.7.12
Os--transcript:Os01t0684900-01	ZA--ZaA2_C10.Contig6.7.15
Os--transcript:Os01t0685200-01	ZA--ZaA2_C10.Contig6.7.16
Os--transcript:Os01t0685800-01	ZA--ZaA2_C10.Contig6.7.17
Os--transcript:Os01t0685900-01	ZA--ZaA2_C10.Contig6.7.19
Os--transcript:Os01t0779400-02	ZA--ZaA2_C29.Contig760.68
Os--transcript:Os01t0780400-02	ZA--ZaA2_C29.Contig760.73
Os--transcript:Os01t0780500-01	ZA--ZaA2_C29.Contig760.76
Os--transcript:Os01t0781000-01	ZA--ZaA2_C29.Contig760.89
Os--transcript:Os01t0783500-01	ZA--ZaA2_C29.Contig760.113
Os--transcript:Os01t0783700-01	ZA--ZaA2_C29.Contig760.114
Os--transcript:Os01t0783800-01	ZA--ZaA2_C29.Contig760.115
Os--transcript:Os01t0784800-01	ZA--ZaA2_C29.Contig760.119
Os--transcript:Os01t0785700-01	ZA--ZaA2_C29.Contig760.123
Os--transcript:Os01t0787400-01	ZA--ZaA2_C29.Contig760.142
Os--transcript:Os01t0788200-01	ZA--ZaA2_C29.Contig760.152
Os--transcript:Os01t0788800-04	ZA--ZaA2_C29.Contig2870.21
Os--transcript:Os01t0789200-01	ZA--ZaA2_C29.Contig2870.29
Os--transcript:Os01t0793200-01	ZA--ZaA2_C29.Contig2870.32
Os--transcript:Os01t0832300-00	ZA--ZaA2_C10.Contig6.6.36
Os--transcript:Os01t0833800-01	ZA--ZaA2_C10.Contig6.6.37
Os--transcript:Os01t0834400-02	ZA--ZaA2_C10.Contig6.6.40
Os--transcript:Os01t0835600-03	ZA--ZaA2_C10.Contig6.6.48
Os--transcript:Os01t0836600-01	ZA--ZaA2_C10.Contig6.6.53
Os--transcript:Os01t0836800-01	ZA--ZaA2_C10.Contig6.6.54
Os--transcript:Os01t0836900-01	ZA--ZaA2_C10.Contig6.6.55
Os--transcript:Os01t0837300-04	ZA--ZaA2_C10.Contig6.6.56
Os--transcript:Os01t0837900-01	ZA--ZaA2_C10.Contig6.6.59
Os--transcript:Os01t0839500-00	ZA--ZaA2_C10.Contig6.6.65
Os--transcript:Os01t0840200-01	ZA--ZaA2_C10.Contig6.6.68
Os--transcript:Os01t0841500-01	ZA--ZaA2_C10.Contig6.6.83
Os--transcript:Os01t0844300-01	ZA--ZaA2_C10.Contig6.6.105
Os--transcript:Os01t0116200-01	ZA--ZaA1_C23.Contig5.3.43
Os--transcript:Os01t0117100-00	ZA--ZaA1_C23.Contig5.3.42
Os--transcript:Os01t0118000-01	ZA--ZaA1_C23.Contig5.3.34
Os--transcript:Os01t0118300-02	ZA--ZaA1_C23.Contig5.3.33
Os--transcript:Os01t0120700-01	ZA--ZaA1_C23.Contig5.3.24
Os--transcript:Os01t0121200-01	ZA--ZaA1_C23.Contig5.3.17
Os--transcript:Os01t0121300-01	ZA--ZaA1_C23.Contig5.3.15
Os--transcript:Os01t0121500-01	ZA--ZaA1_C23.Contig5.3.12
Os--transcript:Os01t0121700-01	ZA--ZaA1_C23.Contig5.3.11
Os--transcript:Os01t0121800-01	ZA--ZaA1_C23.Contig5.3.9
Os--transcript:Os01t0125600-01	ZA--ZaA1_C23.Contig5.3.5
Os--transcript:Os01t0125800-01	ZA--ZaA1_C23.Contig5.3.3
Os--transcript:Os01t0920100-01	ZA--ZaA2_C29.Contig1.5.51
Os--transcript:Os01t0920700-00	ZA--ZaA2_C29.Contig1.5.44
Os--transcript:Os01t0921600-01	ZA--ZaA2_C29.Contig1.5.34
Os--transcript:Os01t0923200-01	ZA--ZaA2_C29.Contig1.5.26
Os--transcript:Os01t0924400-01	ZA--ZaA2_C29.Contig1.5.18
Os--transcript:Os01t0924600-01	ZA--ZaA2_C29.Contig1.5.14
Os--transcript:Os01t0924933-01	ZA--ZaA2_C29.Contig1.5.11
Os--transcript:Os01t0925000-02	ZA--ZaA2_C29.Contig1.5.2
Os--transcript:Os01t0239100-01	ZA--ZaA1_C02.Contig12.7.104
Os--transcript:Os01t0239200-01	ZA--ZaA1_C02.Contig12.7.103
Os--transcript:Os01t0239700-01	ZA--ZaA1_C02.Contig12.7.100
Os--transcript:Os01t0241400-01	ZA--ZaA1_C02.Contig12.7.97
Os--transcript:Os01t0242300-01	ZA--ZaA1_C02.Contig12.7.91
Os--transcript:Os01t0242400-01	ZA--ZaA1_C02.Contig12.7.81
Os--transcript:Os01t0242500-01	ZA--ZaA1_C02.Contig12.7.75
Os--transcript:Os01t0133600-00	ZA--ZaA1_C23.Contig5.3.71
Os--transcript:Os01t0136400-01	ZA--ZaA1_C23.Contig5.3.65
Os--transcript:Os01t0138500-01	ZA--ZaA1_C23.Contig5.3.64
Os--transcript:Os01t0138800-01	ZA--ZaA1_C23.Contig5.3.63
Os--transcript:Os01t0139200-01	ZA--ZaA1_C23.Contig5.3.56
Os--transcript:Os01t0139600-01	ZA--ZaA1_C23.Contig5.3.55
Os--transcript:Os01t0140700-01	ZA--ZaA1_C23.Contig5.3.47
Os--transcript:Os01t0803300-01	ZA--ZaA2_C29.Contig740.65
Os--transcript:Os01t0805600-02	ZA--ZaA2_C29.Contig940.9
Os--transcript:Os01t0805700-02	ZA--ZaA2_C29.Contig940.11
Os--transcript:Os01t0806200-01	ZA--ZaA2_C29.Contig940.20
Os--transcript:Os01t0807900-01	ZA--ZaA2_C29.Contig940.23
Os--transcript:Os01t0808400-01	ZA--ZaA2_C29.Contig940.26
Os--transcript:Os01t0747300-01	ZA--ZaA2_C29.Contig760.22
Os--transcript:Os01t0747400-01	ZA--ZaA2_C29.Contig760.21
Os--transcript:Os01t0747800-01	ZA--ZaA2_C29.Contig760.17
Os--transcript:Os01t0748900-01	ZA--ZaA2_C29.Contig760.3
Os--transcript:Os01t0752500-01	ZA--ZaA1_C02.Contig12.7.80
Os--transcript:Os01t0752800-01	ZA--ZaA1_C02.Contig12.7.85
Os--transcript:Os01t0753000-02	ZA--ZaA1_C02.Contig12.7.90
Os--transcript:Os01t0753150-00	ZA--ZaA1_C02.Contig12.7.91
Os--transcript:Os01t0753300-01	ZA--ZaA1_C02.Contig12.7.93
Os--transcript:Os01t0753500-01	ZA--ZaA1_C02.Contig12.7.95
Os--transcript:Os01t0948200-00	ZA--ZaA2_C29.Contig940.64
Os--transcript:Os01t0949400-01	ZA--ZaA2_C29.Contig940.61
Os--transcript:Os01t0952300-00	ZA--ZaA2_C29.Contig940.45
Os--transcript:Os01t0952900-01	ZA--ZaA2_C29.Contig940.38
Os--transcript:Os01t0953500-01	ZA--ZaA2_C29.Contig940.35
Os--transcript:Os01t0955000-02	ZA--ZaA2_C29.Contig940.34
Os--transcript:Os01t0955700-01	ZA--ZaA2_C29.Contig940.28
Os--transcript:Os01t0656300-00	ZA--ZaA1_C23.Contig5.7.19
Os--transcript:Os01t0657000-01	ZA--ZaA1_C02.Contig12.6.8
Os--transcript:Os01t0657400-00	ZA--ZaA1_C02.Contig12.6.9
Os--transcript:Os01t0658400-01	ZA--ZaA1_C02.Contig12.6.10
Os--transcript:Os01t0658700-02	ZA--ZaA1_C02.Contig12.6.12
Os--transcript:Os01t0658900-01	ZA--ZaA1_C02.Contig12.6.13
Os--transcript:Os01t0659900-01	ZA--ZaA1_C02.Contig12.6.21
Os--transcript:Os01t0660200-01	ZA--ZaA2_C30.Contig258.145
Os--transcript:Os01t0891100-00	ZA--ZaA2_C30.Contig853.3
Os--transcript:Os01t0891300-01	ZA--ZaA2_C30.Contig853.4
Os--transcript:Os01t0892800-02	ZA--ZaA2_C30.Contig853.6
Os--transcript:Os01t0893400-01	ZA--ZaA2_C30.Contig853.10
Os--transcript:Os01t0894500-01	ZA--ZaA2_C30.Contig853.35
Os--transcript:Os01t0894600-01	ZA--ZaA2_C30.Contig853.37
Os--transcript:Os01t0895100-02	ZA--ZaA2_C30.Contig853.57
Os--transcript:Os01t0895500-01	ZA--ZaA2_C30.Contig853.81
Os--transcript:Os01t0898300-01	ZA--ZaA2_C30.Contig853.103
Os--transcript:Os01t0898800-00	ZA--ZaA2_C30.Contig853.115
Os--transcript:Os01t0899000-01	ZA--ZaA2_C30.Contig853.126
Os--transcript:Os01t0899500-02	ZA--ZaA2_C30.Contig853.130
Os--transcript:Os01t0900400-01	ZA--ZaA2_C30.Contig853.134
Os--transcript:Os01t0900800-01	ZA--ZaA2_C30.Contig853.135
Os--transcript:Os01t0901600-01	ZA--ZaA2_C30.Contig853.158
Os--transcript:Os01t0282800-02	ZA--ZaA1_C02.Contig12.6.7
Os--transcript:Os01t0284900-01	ZA--ZaA2_C26.Contig3.2.18
Os--transcript:Os01t0286000-01	ZA--ZaA2_C26.Contig3.2.13
Os--transcript:Os01t0286100-01	ZA--ZaA2_C26.Contig3.2.11
Os--transcript:Os01t0286600-01	ZA--ZaA2_C26.Contig3.2.10
Os--transcript:Os01t0286900-01	ZA--ZaA2_C26.Contig3.2.9
Os--transcript:Os01t0287600-01	ZA--ZaA2_C26.Contig3.2.8
Os--transcript:Os01t0289600-00	ZA--ZaA2_C26.Contig3.2.7
Os--transcript:Os01t0819700-01	ZA--ZaA1_C23.Contig5.7.17
Os--transcript:Os01t0820000-00	ZA--ZaA1_C23.Contig5.7.6
Os--transcript:Os01t0823200-01	ZA--ZaA1_C23.Contig5.7.12
Os--transcript:Os01t0823300-00	ZA--ZaA1_C23.Contig5.7.13
Os--transcript:Os01t0823500-01	ZA--ZaA1_C23.Contig5.7.15
Os--transcript:Os01t0824500-00	ZA--ZaA2_C31.Contig478.10
Os--transcript:Os01t0824600-01	ZA--ZaA2_C31.Contig478.8
Os--transcript:Os01t0825500-01	ZA--ZaA2_C31.Contig478.6
Os--transcript:Os01t0826400-01	ZA--ZaA2_C31.Contig478.3
Os--transcript:Os01t0172300-01	ZA--ZaA2_C29.Contig1.79.3
Os--transcript:Os01t0174900-01	ZA--ZaA2_C32.Contig4.50
Os--transcript:Os01t0175000-03	ZA--ZaA2_C32.Contig4.47
Os--transcript:Os01t0175100-01	ZA--ZaA2_C32.Contig4.43
Os--transcript:Os01t0175600-01	ZA--ZaA2_C32.Contig4.42
Os--transcript:Os01t0176500-01	ZA--ZaA2_C32.Contig4.31
Os--transcript:Os01t0176800-01	ZA--ZaA2_C32.Contig4.29
Os--transcript:Os01t0177400-01	ZA--ZaA2_C32.Contig4.21
Os--transcript:Os01t0178000-01	ZA--ZaA2_C32.Contig4.19
Os--transcript:Os01t0178500-02	ZA--ZaA2_C32.Contig4.13
Os--transcript:Os01t0178700-01	ZA--ZaA2_C32.Contig4.11
Os--transcript:Os01t0180400-01	ZA--ZaA1_C16.Contig23.9.13
Os--transcript:Os01t0180800-01	ZA--ZaA2_C32.Contig481.4
Os--transcript:Os01t0182300-01	ZA--ZaA2_C32.Contig481.6
Os--transcript:Os01t0225000-00	ZA--ZaA2_C32.Contig481.14
Os--transcript:Os01t0227200-01	ZA--ZaA2_C32.Contig481.21
Os--transcript:Os01t0228500-01	ZA--ZaA2_C32.Contig481.25
Os--transcript:Os01t0228600-03	ZA--ZaA2_C32.Contig481.27
Os--transcript:Os01t0230200-01	ZA--ZaA2_C32.Contig481.41
Os--transcript:Os01t0231000-01	ZA--ZaA2_C32.Contig481.44
Os--transcript:Os01t0231800-01	ZA--ZaA2_C32.Contig481.47
Os--transcript:Os01t0232000-00	ZA--ZaA2_C32.Contig481.48
Os--transcript:Os01t0232300-01	ZA--ZaA2_C32.Contig481.52
Os--transcript:Os01t0760000-01	ZA--ZaA2_C32.Contig481.26
Os--transcript:Os01t0760300-01	ZA--ZaA2_C32.Contig481.29
Os--transcript:Os01t0760800-01	ZA--ZaA2_C32.Contig481.31
Os--transcript:Os01t0761000-01	ZA--ZaA2_C32.Contig481.33
Os--transcript:Os01t0761100-01	ZA--ZaA2_C32.Contig481.35
Os--transcript:Os01t0761300-01	ZA--ZaA2_C32.Contig481.37
Os--transcript:Os01t0761400-01	ZA--ZaA2_C32.Contig481.39
Os--transcript:Os01t0188400-01	ZA--ZaA2_C32.Contig481.70
Os--transcript:Os01t0190000-01	ZA--ZaA2_C32.Contig481.77
Os--transcript:Os01t0190300-01	ZA--ZaA2_C32.Contig481.79
Os--transcript:Os01t0190400-01	ZA--ZaA2_C32.Contig481.80
Os--transcript:Os01t0190500-01	ZA--ZaA2_C32.Contig481.82
Os--transcript:Os01t0191200-02	ZA--ZaA2_C32.Contig481.86
Os--transcript:Os01t0191700-01	ZA--ZaA2_C32.Contig481.87
Os--transcript:Os01t0739500-01	ZA--ZaA2_C32.Contig481.84
Os--transcript:Os01t0741900-01	ZA--ZaA2_C32.Contig481.79
Os--transcript:Os01t0743500-01	ZA--ZaA2_C32.Contig481.70
Os--transcript:Os01t0744300-01	ZA--ZaA2_C32.Contig481.68
Os--transcript:Os01t0744700-00	ZA--ZaA2_C32.Contig481.66
Os--transcript:Os01t0745700-01	ZA--ZaA2_C32.Contig481.62
Os--transcript:Os01t0748150-01	ZA--ZaA2_C32.Contig481.58
Os--transcript:Os01t0834700-01	ZA--ZaA2_C29.Contig1.1.99
Os--transcript:Os01t0836400-02	ZA--ZaA2_C29.Contig1.1.91
Os--transcript:Os01t0836600-01	ZA--ZaA2_C29.Contig1.1.89
Os--transcript:Os01t0836900-01	ZA--ZaA2_C29.Contig1.1.85
Os--transcript:Os01t0837000-01	ZA--ZaA2_C29.Contig1.1.84
Os--transcript:Os01t0837100-00	ZA--ZaA2_C29.Contig1.1.82
Os--transcript:Os01t0837600-01	ZA--ZaA2_C29.Contig1.1.77
Os--transcript:Os01t0837800-01	ZA--ZaA2_C29.Contig1.1.75
Os--transcript:Os01t0838600-00	ZA--ZaA2_C29.Contig1.1.68
Os--transcript:Os01t0839700-02	ZA--ZaA2_C29.Contig1.1.60
Os--transcript:Os01t0840100-01	ZA--ZaA2_C29.Contig1.1.55
Os--transcript:Os01t0817800-01	ZA--ZaA2_C29.Contig1.1.49
Os--transcript:Os01t0819900-01	ZA--ZaA2_C29.Contig1.1.30
Os--transcript:Os01t0821800-03	ZA--ZaA2_C29.Contig1.1.26
Os--transcript:Os01t0821900-01	ZA--ZaA2_C29.Contig1.1.25
Os--transcript:Os01t0823100-01	ZA--ZaA2_C29.Contig1.1.21
Os--transcript:Os01t0823900-01	ZA--ZaA2_C29.Contig1.1.8
Os--transcript:Os01t0824900-01	ZA--ZaA2_C32.Contig4.6.109
Os--transcript:Os01t0825800-01	ZA--ZaA2_C32.Contig4.6.103
Os--transcript:Os01t0827400-01	ZA--ZaA2_C32.Contig4.6.98
Os--transcript:Os01t0827800-00	ZA--ZaA2_C32.Contig4.6.94
Os--transcript:Os01t0829100-01	ZA--ZaA2_C32.Contig4.6.85
Os--transcript:Os01t0923300-01	ZA--ZaA2_C29.Contig1.7.71
Os--transcript:Os01t0924800-00	ZA--ZaA2_C29.Contig1.7.79
Os--transcript:Os01t0924900-01	ZA--ZaA2_C29.Contig1.7.80
Os--transcript:Os01t0925300-01	ZA--ZaA2_C29.Contig1.7.85
Os--transcript:Os01t0925800-01	ZA--ZaA2_C29.Contig1.7.87
Os--transcript:Os01t0928000-01	ZA--ZaA2_C29.Contig1.7.96
Os--transcript:Os01t0929500-01	ZA--ZaA2_C29.Contig1.7.105
Os--transcript:Os01t0920100-01	ZA--ZaA2_C27.Contig10.8.31
Os--transcript:Os01t0921200-01	ZA--ZaA2_C27.Contig10.8.32
Os--transcript:Os01t0921300-01	ZA--ZaA2_C27.Contig10.8.38
Os--transcript:Os01t0921800-01	ZA--ZaA2_C27.Contig10.8.45
Os--transcript:Os01t0923700-04	ZA--ZaA2_C27.Contig10.8.58
Os--transcript:Os01t0924400-01	ZA--ZaA2_C27.Contig10.8.73
Os--transcript:Os01t0924600-01	ZA--ZaA2_C27.Contig10.8.75
Os--transcript:Os01t0844500-00	ZA--ZaA2_C32.Contig4.6.34
Os--transcript:Os01t0844800-01	ZA--ZaA2_C32.Contig4.6.36
Os--transcript:Os01t0846300-01	ZA--ZaA2_C32.Contig4.6.44
Os--transcript:Os01t0846800-01	ZA--ZaA2_C32.Contig4.6.47
Os--transcript:Os01t0847200-01	ZA--ZaA2_C32.Contig4.6.49
Os--transcript:Os01t0848700-01	ZA--ZaA2_C32.Contig4.6.55
Os--transcript:Os01t0849000-02	ZA--ZaA2_C32.Contig4.6.57
Os--transcript:Os01t0849100-01	ZA--ZaA2_C32.Contig4.6.59
Os--transcript:Os01t0850400-01	ZA--ZaA2_C32.Contig4.6.71
Os--transcript:Os01t0188400-01	ZA--ZaA1_C23.Contig5.5.40
Os--transcript:Os01t0190000-01	ZA--ZaA1_C23.Contig5.5.46
Os--transcript:Os01t0190300-01	ZA--ZaA1_C23.Contig5.5.48
Os--transcript:Os01t0190400-01	ZA--ZaA1_C23.Contig5.5.49
Os--transcript:Os01t0190500-01	ZA--ZaA1_C23.Contig5.5.51
Os--transcript:Os01t0191150-00	ZA--ZaA1_C23.Contig5.5.54
Os--transcript:Os01t0191200-02	ZA--ZaA1_C23.Contig5.5.55
Os--transcript:Os01t0191700-01	ZA--ZaA1_C23.Contig5.5.57
Os--transcript:Os01t0760300-01	ZA--ZaA1_C23.Contig5.5.2
Os--transcript:Os01t0760800-01	ZA--ZaA1_C23.Contig5.5.4
Os--transcript:Os01t0761000-01	ZA--ZaA1_C23.Contig5.5.5
Os--transcript:Os01t0761100-01	ZA--ZaA1_C23.Contig5.5.7
Os--transcript:Os01t0761300-01	ZA--ZaA1_C23.Contig5.5.9
Os--transcript:Os01t0761400-01	ZA--ZaA1_C23.Contig5.5.11
Os--transcript:Os01t0764300-01	ZA--ZaA1_C23.Contig5.5.13
Os--transcript:Os01t0228600-03	ZA--ZaA1_C23.Contig5.5.1
Os--transcript:Os01t0230200-01	ZA--ZaA1_C23.Contig5.5.13
Os--transcript:Os01t0231000-01	ZA--ZaA1_C23.Contig5.5.16
Os--transcript:Os01t0231800-01	ZA--ZaA1_C23.Contig5.5.19
Os--transcript:Os01t0232000-00	ZA--ZaA1_C23.Contig5.5.20
Os--transcript:Os01t0232300-01	ZA--ZaA1_C23.Contig5.5.23
Os--transcript:Os01t0739000-01	ZA--ZaA1_C23.Contig5.5.56
Os--transcript:Os01t0739500-01	ZA--ZaA1_C23.Contig5.5.53
Os--transcript:Os01t0741900-01	ZA--ZaA1_C23.Contig5.5.48
Os--transcript:Os01t0743500-01	ZA--ZaA1_C23.Contig5.5.40
Os--transcript:Os01t0744300-01	ZA--ZaA1_C23.Contig5.5.38
Os--transcript:Os01t0744700-00	ZA--ZaA1_C23.Contig5.5.36
Os--transcript:Os01t0745700-01	ZA--ZaA1_C23.Contig5.5.32
Os--transcript:Os01t0748150-01	ZA--ZaA1_C23.Contig5.5.28
[truncated: 10,616 more rows]

## Sheet: Zanthoxylum_armatum.fasta.vs.Si
Table S6 The collinearity analysis of ZaPEPC genes between the genomes of Z. armatum and Setaria italica
Si--transcript:KQL31010	ZA--ZaA1_C01.Contig216.10
Si--transcript:KQL31014	ZA--ZaA1_C01.Contig216.13
Si--transcript:KQL31016	ZA--ZaA1_C01.Contig216.24
Si--transcript:KQL31020	ZA--ZaA1_C01.Contig216.34
Si--transcript:KQL31022	ZA--ZaA1_C01.Contig216.36
Si--transcript:KQL31030	ZA--ZaA1_C01.Contig216.40
Si--transcript:KQL32132	ZA--ZaA1_C01.Contig127.387
Si--transcript:KQL32133	ZA--ZaA1_C01.Contig127.385
Si--transcript:KQL32134	ZA--ZaA1_C01.Contig127.384
Si--transcript:KQL32143	ZA--ZaA1_C01.Contig127.382
Si--transcript:KQL32145	ZA--ZaA1_C01.Contig127.380
Si--transcript:KQL32146	ZA--ZaA1_C01.Contig127.379
Si--transcript:KQL32147	ZA--ZaA1_C01.Contig127.377
Si--transcript:KQL31442	ZA--ZaA1_C01.Contig865.37
Si--transcript:KQL31447	ZA--ZaA1_C01.Contig865.38
Si--transcript:KQL31455	ZA--ZaA1_C01.Contig865.45
Si--transcript:KQL31456	ZA--ZaA1_C01.Contig865.46
Si--transcript:KQL31458	ZA--ZaA1_C01.Contig865.49
Si--transcript:KQL31464	ZA--ZaA1_C01.Contig865.60
Si--transcript:KQL29755	ZA--ZaA1_C01.Contig216.68
Si--transcript:KQL29767	ZA--ZaA1_C01.Contig216.61
Si--transcript:KQL29769	ZA--ZaA1_C01.Contig216.56
Si--transcript:KQL29778	ZA--ZaA1_C01.Contig216.50
Si--transcript:KQL29784	ZA--ZaA1_C01.Contig216.45
Si--transcript:KQL29789	ZA--ZaA1_C01.Contig216.43
Si--transcript:KQL31385	ZA--ZaA1_C02.Contig772.3
Si--transcript:KQL31393	ZA--ZaA1_C02.Contig772.1
Si--transcript:KQL31403	ZA--ZaA1_C02.Contig2111.55
Si--transcript:KQL31412	ZA--ZaA1_C02.Contig2111.52
Si--transcript:KQL31434	ZA--ZaA1_C02.Contig2111.38
Si--transcript:KQL31435	ZA--ZaA1_C02.Contig2111.33
Si--transcript:KQL28204	ZA--ZaA1_C03.Contig1481.52
Si--transcript:KQL28208	ZA--ZaA1_C03.Contig1481.50
Si--transcript:KQL28211	ZA--ZaA1_C03.Contig1481.46
Si--transcript:KQL28213	ZA--ZaA1_C03.Contig1481.45
Si--transcript:KQL28214	ZA--ZaA1_C03.Contig1481.44
Si--transcript:KQL28218	ZA--ZaA1_C03.Contig1481.36
Si--transcript:KQL28227	ZA--ZaA1_C03.Contig1481.35
Si--transcript:KQL28230	ZA--ZaA1_C03.Contig1481.34
Si--transcript:KQL28235	ZA--ZaA1_C03.Contig1481.33
Si--transcript:KQL28238	ZA--ZaA1_C03.Contig1481.31
Si--transcript:KQL28239	ZA--ZaA1_C03.Contig1481.27
Si--transcript:KQL28407	ZA--ZaA1_C03.Contig271.14
Si--transcript:KQL28418	ZA--ZaA1_C03.Contig271.8
Si--transcript:KQL28420	ZA--ZaA1_C03.Contig271.5
Si--transcript:KQL28425	ZA--ZaA1_C03.Contig77.89
Si--transcript:KQL28437	ZA--ZaA1_C03.Contig77.83
Si--transcript:KQL28449	ZA--ZaA1_C03.Contig77.79
Si--transcript:KQL28450	ZA--ZaA1_C03.Contig77.76
Si--transcript:KQL31852	ZA--ZaA1_C05.Contig1718.9
Si--transcript:KQL31856	ZA--ZaA1_C05.Contig1718.10
Si--transcript:KQL31869	ZA--ZaA1_C05.Contig1718.17
Si--transcript:KQL31871	ZA--ZaA1_C05.Contig1718.20
Si--transcript:KQL31873	ZA--ZaA1_C05.Contig1718.23
Si--transcript:KQL31885	ZA--ZaA1_C05.Contig1718.27
Si--transcript:KQL31891	ZA--ZaA1_C05.Contig2256.2
Si--transcript:KQL31893	ZA--ZaA1_C05.Contig2256.7
Si--transcript:KQL31899	ZA--ZaA1_C05.Contig2256.15
Si--transcript:KQL31901	ZA--ZaA1_C05.Contig2256.18
Si--transcript:KQL31908	ZA--ZaA1_C05.Contig2256.22
Si--transcript:KQL31916	ZA--ZaA1_C05.Contig2256.32
Si--transcript:KQL31930	ZA--ZaA1_C05.Contig2256.35
Si--transcript:KQL31932	ZA--ZaA1_C05.Contig2256.36
Si--transcript:KQL31937	ZA--ZaA1_C05.Contig1730.17
Si--transcript:KQL31860	ZA--ZaA1_C05.Contig2256.16
Si--transcript:KQL31881	ZA--ZaA1_C05.Contig2256.37
Si--transcript:KQL31885	ZA--ZaA1_C05.Contig1730.1
Si--transcript:KQL31893	ZA--ZaA1_C05.Contig1730.8
Si--transcript:KQL31899	ZA--ZaA1_C05.Contig1730.15
Si--transcript:KQL31901	ZA--ZaA1_C05.Contig1730.18
Si--transcript:KQL31908	ZA--ZaA1_C05.Contig1730.23
Si--transcript:KQL31916	ZA--ZaA1_C05.Contig1730.33
Si--transcript:KQL31930	ZA--ZaA1_C05.Contig1730.36
Si--transcript:KQL31932	ZA--ZaA1_C05.Contig1730.37
Si--transcript:KQL28189	ZA--ZaA1_C05.Contig477.42
Si--transcript:KQL28190	ZA--ZaA1_C05.Contig477.41
Si--transcript:KQL28191	ZA--ZaA1_C05.Contig477.40
Si--transcript:KQL28193	ZA--ZaA1_C05.Contig477.35
Si--transcript:KQL28204	ZA--ZaA1_C05.Contig477.27
Si--transcript:KQL28208	ZA--ZaA1_C05.Contig477.24
Si--transcript:KQL28431	ZA--ZaA1_C05.Contig2256.28
Si--transcript:KQL28446	ZA--ZaA1_C05.Contig2256.14
Si--transcript:KQL28451	ZA--ZaA1_C05.Contig2256.5
Si--transcript:KQL28457	ZA--ZaA1_C05.Contig1718.25
Si--transcript:KQL28463	ZA--ZaA1_C05.Contig1718.21
Si--transcript:KQL28464	ZA--ZaA1_C05.Contig1718.20
Si--transcript:KQL28473	ZA--ZaA1_C05.Contig1718.6
Si--transcript:KQL31759	ZA--ZaA1_C05.Contig648.15
Si--transcript:KQL31760	ZA--ZaA1_C05.Contig648.18
Si--transcript:KQL31785	ZA--ZaA1_C05.Contig648.24
Si--transcript:KQL31786	ZA--ZaA1_C05.Contig1128.11
Si--transcript:KQL31806	ZA--ZaA1_C05.Contig2212.4
Si--transcript:KQL31812	ZA--ZaA1_C05.Contig1051.3
Si--transcript:KQL31841	ZA--ZaA1_C05.Contig278.7
Si--transcript:KQL31847	ZA--ZaA1_C05.Contig2451.2
Si--transcript:KQL29138	ZA--ZaA1_C05.Contig477.85
Si--transcript:KQL29143	ZA--ZaA1_C05.Contig477.86
Si--transcript:KQL29148	ZA--ZaA1_C05.Contig477.87
Si--transcript:KQL29168	ZA--ZaA1_C05.Contig477.89
Si--transcript:KQL29184	ZA--ZaA1_C05.Contig477.93
Si--transcript:KQL29193	ZA--ZaA1_C05.Contig477.94
Si--transcript:KQL30756	ZA--ZaA1_C06.Contig880.7
Si--transcript:KQL30762	ZA--ZaA1_C06.Contig880.3
Si--transcript:KQL30781	ZA--ZaA1_C06.Contig1199.57
Si--transcript:KQL30784	ZA--ZaA1_C06.Contig1199.54
Si--transcript:KQL30803	ZA--ZaA1_C06.Contig1199.49
Si--transcript:KQL30822	ZA--ZaA1_C06.Contig1199.31
Si--transcript:KQL30540	ZA--ZaA1_C07.Contig406.30
Si--transcript:KQL30567	ZA--ZaA1_C07.Contig406.53
Si--transcript:KQL30573	ZA--ZaA1_C07.Contig406.56
Si--transcript:KQL30578	ZA--ZaA1_C07.Contig406.57
Si--transcript:KQL30581	ZA--ZaA1_C07.Contig406.59
Si--transcript:KQL30583	ZA--ZaA1_C07.Contig406.63
Si--transcript:KQL30587	ZA--ZaA1_C07.Contig406.72
Si--transcript:KQL30873	ZA--ZaA1_C07.Contig682.62
Si--transcript:KQL30875	ZA--ZaA1_C07.Contig682.56
Si--transcript:KQL30880	ZA--ZaA1_C07.Contig682.37
Si--transcript:KQL30886	ZA--ZaA1_C07.Contig682.20
Si--transcript:KQL30887	ZA--ZaA1_C07.Contig682.18
Si--transcript:KQL30888	ZA--ZaA1_C07.Contig682.10
Si--transcript:KQL30891	ZA--ZaA1_C07.Contig682.1
Si--transcript:KQL32149	ZA--ZaA1_C07.Contig1453.11
Si--transcript:KQL32157	ZA--ZaA1_C07.Contig1453.20
Si--transcript:KQL32161	ZA--ZaA1_C07.Contig1453.21
Si--transcript:KQL32162	ZA--ZaA1_C07.Contig1453.22
Si--transcript:KQL32190	ZA--ZaA1_C07.Contig1825.7
Si--transcript:KQL32196	ZA--ZaA1_C07.Contig406.6
Si--transcript:KQL32212	ZA--ZaA1_C07.Contig406.28
Si--transcript:KQL29860	ZA--ZaA1_C07.Contig546.1
Si--transcript:KQL29868	ZA--ZaA1_C07.Contig452.14
Si--transcript:KQL29873	ZA--ZaA1_C07.Contig847.12
Si--transcript:KQL29878	ZA--ZaA1_C07.Contig1815.2
Si--transcript:KQL29884	ZA--ZaA1_C07.Contig808.5
Si--transcript:KQL29885	ZA--ZaA1_C07.Contig808.7
Si--transcript:KQL29891	ZA--ZaA1_C07.Contig808.10
Si--transcript:KQL29893	ZA--ZaA1_C07.Contig808.11
Si--transcript:KQL29894	ZA--ZaA1_C07.Contig808.12
Si--transcript:KQL29905	ZA--ZaA1_C07.Contig1788.15
Si--transcript:KQL29919	ZA--ZaA1_C07.Contig3310.2
Si--transcript:KQL29926	ZA--ZaA1_C07.Contig3676.4
Si--transcript:KQL29932	ZA--ZaA1_C07.Contig3111.5
Si--transcript:KQL29869	ZA--ZaA1_C08.Contig690.138
Si--transcript:KQL29875	ZA--ZaA1_C08.Contig690.152
Si--transcript:KQL29889	ZA--ZaA1_C08.Contig690.162
Si--transcript:KQL29898	ZA--ZaA1_C08.Contig690.174
Si--transcript:KQL29899	ZA--ZaA1_C08.Contig298.2
Si--transcript:KQL29903	ZA--ZaA1_C08.Contig298.9
Si--transcript:KQL29904	ZA--ZaA1_C08.Contig298.14
Si--transcript:KQL29919	ZA--ZaA1_C08.Contig298.20
Si--transcript:KQL29926	ZA--ZaA1_C08.Contig298.23
Si--transcript:KQL29932	ZA--ZaA1_C08.Contig298.28
Si--transcript:KQL28464	ZA--ZaA1_C09.Contig1630.22
Si--transcript:KQL28472	ZA--ZaA1_C09.Contig1630.10
Si--transcript:KQL28473	ZA--ZaA1_C09.Contig1630.8
Si--transcript:KQL28476	ZA--ZaA1_C09.Contig1630.2
Si--transcript:KQL28493	ZA--ZaA1_C09.Contig70.165
Si--transcript:KQL28517	ZA--ZaA1_C09.Contig70.158
Si--transcript:KQL30739	ZA--ZaA1_C09.Contig1015.37
Si--transcript:KQL30748	ZA--ZaA1_C09.Contig1015.34
Si--transcript:KQL30756	ZA--ZaA1_C09.Contig1015.33
Si--transcript:KQL30787	ZA--ZaA1_C09.Contig1015.25
Si--transcript:KQL30798	ZA--ZaA1_C09.Contig1015.22
Si--transcript:KQL30811	ZA--ZaA1_C09.Contig1015.19
Si--transcript:KQL30821	ZA--ZaA1_C09.Contig1015.17
Si--transcript:KQL30830	ZA--ZaA1_C09.Contig1015.15
Si--transcript:KQL30832	ZA--ZaA1_C09.Contig1015.2
Si--transcript:KQL31835	ZA--ZaA1_C09.Contig1630.4
Si--transcript:KQL31848	ZA--ZaA1_C09.Contig1630.13
Si--transcript:KQL31856	ZA--ZaA1_C09.Contig1630.14
Si--transcript:KQL31860	ZA--ZaA1_C09.Contig1630.15
Si--transcript:KQL31870	ZA--ZaA1_C09.Contig1630.21
Si--transcript:KQL31873	ZA--ZaA1_C09.Contig1630.26
Si--transcript:KQL32153	ZA--ZaA1_C09.Contig586.73
Si--transcript:KQL32167	ZA--ZaA1_C09.Contig586.75
Si--transcript:KQL32174	ZA--ZaA1_C09.Contig586.77
Si--transcript:KQL32175	ZA--ZaA1_C09.Contig586.78
Si--transcript:KQL32189	ZA--ZaA1_C09.Contig586.80
Si--transcript:KQL32203	ZA--ZaA1_C09.Contig586.89
Si--transcript:KQL31615	ZA--ZaA1_C10.Contig1027.7
Si--transcript:KQL31631	ZA--ZaA1_C10.Contig1027.32
Si--transcript:KQL31646	ZA--ZaA1_C10.Contig1026.17
Si--transcript:KQL31657	ZA--ZaA1_C10.Contig1026.13
Si--transcript:KQL31660	ZA--ZaA1_C10.Contig1026.10
Si--transcript:KQL31663	ZA--ZaA1_C10.Contig1026.9
Si--transcript:KQL31533	ZA--ZaA1_C10.Contig1921.4
Si--transcript:KQL31536	ZA--ZaA1_C10.Contig1921.2
Si--transcript:KQL31537	ZA--ZaA1_C10.Contig1921.1
Si--transcript:KQL31538	ZA--ZaA1_C10.Contig426.20
Si--transcript:KQL31544	ZA--ZaA1_C10.Contig426.18
Si--transcript:KQL31547	ZA--ZaA1_C10.Contig426.14
Si--transcript:KQL31549	ZA--ZaA1_C10.Contig426.12
Si--transcript:KQL31552	ZA--ZaA1_C10.Contig426.8
Si--transcript:KQL31554	ZA--ZaA1_C10.Contig426.7
Si--transcript:KQL31556	ZA--ZaA1_C10.Contig426.1
Si--transcript:KQL31562	ZA--ZaA1_C10.Contig200.4
Si--transcript:KQL31566	ZA--ZaA1_C10.Contig200.10
Si--transcript:KQL31567	ZA--ZaA1_C10.Contig200.12
Si--transcript:KQL31570	ZA--ZaA1_C10.Contig200.13
Si--transcript:KQL31571	ZA--ZaA1_C10.Contig200.14
Si--transcript:KQL31575	ZA--ZaA1_C10.Contig200.17
Si--transcript:KQL31582	ZA--ZaA1_C10.Contig200.18
Si--transcript:KQL31595	ZA--ZaA1_C10.Contig275.1
Si--transcript:KQL31598	ZA--ZaA1_C10.Contig275.12
Si--transcript:KQL31600	ZA--ZaA1_C10.Contig1443.7
Si--transcript:KQL31603	ZA--ZaA1_C10.Contig1443.3
Si--transcript:KQL31606	ZA--ZaA1_C10.Contig2463.2
Si--transcript:KQL29868	ZA--ZaA1_C11.Contig104.170
Si--transcript:KQL29881	ZA--ZaA1_C11.Contig66.87
Si--transcript:KQL29885	ZA--ZaA1_C11.Contig66.85
Si--transcript:KQL29894	ZA--ZaA1_C11.Contig66.82
Si--transcript:KQL29905	ZA--ZaA1_C11.Contig66.72
Si--transcript:KQL29907	ZA--ZaA1_C11.Contig66.71
Si--transcript:KQL29932	ZA--ZaA1_C11.Contig66.64
Si--transcript:KQL30274	ZA--ZaA1_C12.Contig838.65
Si--transcript:KQL30277	ZA--ZaA1_C12.Contig838.67
Si--transcript:KQL30296	ZA--ZaA1_C12.Contig838.68
Si--transcript:KQL30299	ZA--ZaA1_C12.Contig838.70
Si--transcript:KQL30301	ZA--ZaA1_C12.Contig838.75
Si--transcript:KQL30305	ZA--ZaA1_C12.Contig838.77
Si--transcript:KQL30315	ZA--ZaA1_C12.Contig838.87
Si--transcript:KQL30340	ZA--ZaA1_C12.Contig838.95
Si--transcript:KQL30352	ZA--ZaA1_C12.Contig838.99
Si--transcript:KQL30357	ZA--ZaA1_C12.Contig838.101
Si--transcript:KQL30732	ZA--ZaA1_C12.Contig254.51
Si--transcript:KQL30734	ZA--ZaA1_C12.Contig254.49
Si--transcript:KQL30748	ZA--ZaA1_C12.Contig254.28
Si--transcript:KQL30749	ZA--ZaA1_C12.Contig254.27
Si--transcript:KQL30750	ZA--ZaA1_C12.Contig254.26
Si--transcript:KQL30756	ZA--ZaA1_C12.Contig254.24
Si--transcript:KQL30757	ZA--ZaA1_C12.Contig254.22
Si--transcript:KQL30762	ZA--ZaA1_C12.Contig170.7
Si--transcript:KQL30771	ZA--ZaA1_C12.Contig170.5
Si--transcript:KQL30782	ZA--ZaA1_C12.Contig170.2
Si--transcript:KQL30787	ZA--ZaA1_C12.Contig273.5
Si--transcript:KQL30811	ZA--ZaA1_C12.Contig273.12
Si--transcript:KQL30828	ZA--ZaA1_C12.Contig273.21
Si--transcript:KQL30832	ZA--ZaA1_C12.Contig273.29
Si--transcript:KQL29217	ZA--ZaA1_C12.Contig1029.3
Si--transcript:KQL29230	ZA--ZaA1_C12.Contig1029.1
Si--transcript:KQL29240	ZA--ZaA1_C12.Contig218.1
Si--transcript:KQL29264	ZA--ZaA1_C12.Contig218.2
Si--transcript:KQL29267	ZA--ZaA1_C12.Contig218.3
Si--transcript:KQL29290	ZA--ZaA1_C12.Contig218.5
Si--transcript:KQL29305	ZA--ZaA1_C12.Contig218.9
Si--transcript:KQL29820	ZA--ZaA1_C13.Contig117.54
Si--transcript:KQL29821	ZA--ZaA1_C13.Contig117.53
Si--transcript:KQL29826	ZA--ZaA1_C13.Contig117.48
Si--transcript:KQL29828	ZA--ZaA1_C13.Contig117.47
Si--transcript:KQL29852	ZA--ZaA1_C13.Contig117.40
Si--transcript:KQL29864	ZA--ZaA1_C13.Contig117.19
Si--transcript:KQL30734	ZA--ZaA1_C14.Contig84.257
Si--transcript:KQL30735	ZA--ZaA1_C14.Contig84.259
Si--transcript:KQL30739	ZA--ZaA1_C14.Contig84.276
Si--transcript:KQL30749	ZA--ZaA1_C14.Contig84.282
Si--transcript:KQL30750	ZA--ZaA1_C14.Contig84.283
Si--transcript:KQL30756	ZA--ZaA1_C14.Contig84.289
Si--transcript:KQL30757	ZA--ZaA1_C14.Contig84.292
Si--transcript:KQL30758	ZA--ZaA1_C14.Contig84.294
Si--transcript:KQL30760	ZA--ZaA1_C14.Contig84.295
Si--transcript:KQL30762	ZA--ZaA1_C14.Contig84.297
Si--transcript:KQL30770	ZA--ZaA1_C14.Contig84.298
Si--transcript:KQL30771	ZA--ZaA1_C14.Contig84.299
Si--transcript:KQL30782	ZA--ZaA1_C14.Contig84.302
Si--transcript:KQL30798	ZA--ZaA1_C14.Contig84.317
Si--transcript:KQL30800	ZA--ZaA1_C14.Contig84.318
Si--transcript:KQL30811	ZA--ZaA1_C14.Contig84.324
Si--transcript:KQL30821	ZA--ZaA1_C14.Contig84.328
Si--transcript:KQL30830	ZA--ZaA1_C14.Contig84.333
Si--transcript:KQL30835	ZA--ZaA1_C14.Contig84.337
Si--transcript:KQL30270	ZA--ZaA1_C14.Contig84.148
Si--transcript:KQL30273	ZA--ZaA1_C14.Contig84.155
Si--transcript:KQL30274	ZA--ZaA1_C14.Contig84.157
Si--transcript:KQL30277	ZA--ZaA1_C14.Contig84.158
Si--transcript:KQL30284	ZA--ZaA1_C14.Contig84.159
Si--transcript:KQL30299	ZA--ZaA1_C14.Contig84.164
Si--transcript:KQL30301	ZA--ZaA1_C14.Contig84.167
Si--transcript:KQL30307	ZA--ZaA1_C14.Contig84.182
Si--transcript:KQL30315	ZA--ZaA1_C14.Contig84.193
Si--transcript:KQL30337	ZA--ZaA1_C14.Contig84.208
Si--transcript:KQL30340	ZA--ZaA1_C14.Contig84.210
Si--transcript:KQL30347	ZA--ZaA1_C14.Contig84.215
Si--transcript:KQL30352	ZA--ZaA1_C14.Contig84.218
Si--transcript:KQL30357	ZA--ZaA1_C14.Contig84.222
Si--transcript:KQL31441	ZA--ZaA1_C14.Contig84.50
Si--transcript:KQL31448	ZA--ZaA1_C14.Contig84.55
Si--transcript:KQL31454	ZA--ZaA1_C14.Contig84.58
Si--transcript:KQL31456	ZA--ZaA1_C14.Contig84.60
Si--transcript:KQL31461	ZA--ZaA1_C14.Contig84.63
Si--transcript:KQL31464	ZA--ZaA1_C14.Contig84.70
Si--transcript:KQL31465	ZA--ZaA1_C14.Contig84.71
Si--transcript:KQL31468	ZA--ZaA1_C14.Contig84.73
Si--transcript:KQL31469	ZA--ZaA1_C14.Contig84.74
Si--transcript:KQL30913	ZA--ZaA1_C14.Contig84.455
Si--transcript:KQL30915	ZA--ZaA1_C14.Contig84.450
Si--transcript:KQL30916	ZA--ZaA1_C14.Contig84.448
Si--transcript:KQL30923	ZA--ZaA1_C14.Contig84.446
Si--transcript:KQL30924	ZA--ZaA1_C14.Contig84.445
Si--transcript:KQL30928	ZA--ZaA1_C14.Contig84.439
Si--transcript:KQL30930	ZA--ZaA1_C14.Contig84.438
Si--transcript:KQL30932	ZA--ZaA1_C14.Contig84.434
Si--transcript:KQL30933	ZA--ZaA1_C14.Contig84.416
Si--transcript:KQL27802	ZA--ZaA1_C14.Contig1195.88
Si--transcript:KQL27826	ZA--ZaA1_C14.Contig1195.113
Si--transcript:KQL27839	ZA--ZaA1_C14.Contig1195.128
Si--transcript:KQL27840	ZA--ZaA1_C14.Contig1195.132
Si--transcript:KQL27848	ZA--ZaA1_C14.Contig1195.141
Si--transcript:KQL27850	ZA--ZaA1_C14.Contig1195.142
Si--transcript:KQL31257	ZA--ZaA1_C17.Contig147.182
Si--transcript:KQL31263	ZA--ZaA1_C17.Contig147.190
Si--transcript:KQL31268	ZA--ZaA1_C17.Contig147.192
Si--transcript:KQL31271	ZA--ZaA1_C17.Contig147.193
Si--transcript:KQL31276	ZA--ZaA1_C17.Contig147.201
Si--transcript:KQL31279	ZA--ZaA1_C17.Contig147.208
Si--transcript:KQL31288	ZA--ZaA1_C17.Contig147.233
Si--transcript:KQL31290	ZA--ZaA1_C17.Contig147.235
Si--transcript:KQL31291	ZA--ZaA1_C17.Contig147.238
Si--transcript:KQL31292	ZA--ZaA1_C17.Contig147.240
Si--transcript:KQL31299	ZA--ZaA1_C17.Contig147.243
Si--transcript:KQL31300	ZA--ZaA1_C17.Contig147.246
Si--transcript:KQL31306	ZA--ZaA1_C17.Contig147.254
Si--transcript:KQL31309	ZA--ZaA1_C17.Contig147.255
Si--transcript:KQL28375	ZA--ZaA1_C17.Contig2169.51
Si--transcript:KQL28390	ZA--ZaA1_C17.Contig893.143
Si--transcript:KQL28406	ZA--ZaA1_C17.Contig893.134
Si--transcript:KQL28407	ZA--ZaA1_C17.Contig893.133
Si--transcript:KQL28418	ZA--ZaA1_C17.Contig893.124
Si--transcript:KQL28420	ZA--ZaA1_C17.Contig893.120
Si--transcript:KQL28425	ZA--ZaA1_C17.Contig893.108
Si--transcript:KQL28427	ZA--ZaA1_C17.Contig893.102
Si--transcript:KQL28437	ZA--ZaA1_C17.Contig893.96
Si--transcript:KQL28443	ZA--ZaA1_C17.Contig893.92
Si--transcript:KQL28449	ZA--ZaA1_C17.Contig893.83
Si--transcript:KQL28450	ZA--ZaA1_C17.Contig893.78
Si--transcript:KQL28473	ZA--ZaA1_C17.Contig893.56
Si--transcript:KQL28189	ZA--ZaA1_C17.Contig2169.7
Si--transcript:KQL28192	ZA--ZaA1_C17.Contig2169.11
Si--transcript:KQL28198	ZA--ZaA1_C17.Contig2169.16
Si--transcript:KQL28204	ZA--ZaA1_C17.Contig2169.18
Si--transcript:KQL28209	ZA--ZaA1_C17.Contig2169.22
Si--transcript:KQL28213	ZA--ZaA1_C17.Contig2169.24
Si--transcript:KQL28214	ZA--ZaA1_C17.Contig2169.25
Si--transcript:KQL28230	ZA--ZaA1_C17.Contig2169.39
Si--transcript:KQL28235	ZA--ZaA1_C17.Contig2169.40
Si--transcript:KQL28238	ZA--ZaA1_C17.Contig2169.42
Si--transcript:KQL28454	ZA--ZaA1_C17.Contig855.134
Si--transcript:KQL28457	ZA--ZaA1_C17.Contig855.130
Si--transcript:KQL28461	ZA--ZaA1_C17.Contig855.117
Si--transcript:KQL28463	ZA--ZaA1_C17.Contig855.109
Si--transcript:KQL28464	ZA--ZaA1_C17.Contig855.107
Si--transcript:KQL28472	ZA--ZaA1_C17.Contig855.87
Si--transcript:KQL28473	ZA--ZaA1_C17.Contig855.84
Si--transcript:KQL28475	ZA--ZaA1_C17.Contig855.74
Si--transcript:KQL28476	ZA--ZaA1_C17.Contig855.73
Si--transcript:KQL28479	ZA--ZaA1_C17.Contig855.61
Si--transcript:KQL31883	ZA--ZaA1_C16.Contig14.4.96
Si--transcript:KQL31885	ZA--ZaA1_C16.Contig14.4.93
Si--transcript:KQL31891	ZA--ZaA1_C16.Contig14.4.91
Si--transcript:KQL31893	ZA--ZaA1_C16.Contig14.4.76
Si--transcript:KQL31896	ZA--ZaA1_C16.Contig14.4.73
Si--transcript:KQL31899	ZA--ZaA1_C16.Contig14.4.65
Si--transcript:KQL31923	ZA--ZaA1_C06.Contig26.9.36
Si--transcript:KQL31925	ZA--ZaA1_C06.Contig26.9.37
Si--transcript:KQL28178	ZA--ZaA1_C17.Contig472.18
Si--transcript:KQL28193	ZA--ZaA1_C17.Contig894.2
Si--transcript:KQL28204	ZA--ZaA1_C17.Contig894.14
Si--transcript:KQL28208	ZA--ZaA1_C17.Contig894.18
Si--transcript:KQL28211	ZA--ZaA1_C17.Contig894.21
Si--transcript:KQL28212	ZA--ZaA1_C17.Contig894.23
Si--transcript:KQL31824	ZA--ZaA1_C17.Contig855.59
Si--transcript:KQL31835	ZA--ZaA1_C17.Contig855.75
Si--transcript:KQL31836	ZA--ZaA1_C17.Contig855.76
Si--transcript:KQL31838	ZA--ZaA1_C17.Contig855.80
Si--transcript:KQL31848	ZA--ZaA1_C17.Contig855.91
Si--transcript:KQL31852	ZA--ZaA1_C17.Contig855.92
Si--transcript:KQL31856	ZA--ZaA1_C17.Contig855.95
Si--transcript:KQL31860	ZA--ZaA1_C17.Contig855.96
Si--transcript:KQL31866	ZA--ZaA1_C17.Contig855.97
Si--transcript:KQL31870	ZA--ZaA1_C17.Contig855.103
Si--transcript:KQL31871	ZA--ZaA1_C17.Contig855.107
Si--transcript:KQL31873	ZA--ZaA1_C17.Contig855.116
Si--transcript:KQL31876	ZA--ZaA1_C17.Contig855.125
Si--transcript:KQL31883	ZA--ZaA1_C17.Contig855.135
Si--transcript:KQL31885	ZA--ZaA1_C17.Contig855.138
Si--transcript:KQL31891	ZA--ZaA1_C17.Contig855.140
Si--transcript:KQL31916	ZA--ZaA2_C07.Contig33.9.23
Si--transcript:KQL31918	ZA--ZaA2_C07.Contig33.9.22
Si--transcript:KQL31932	ZA--ZaA2_C07.Contig33.9.15
Si--transcript:KQL31937	ZA--ZaA2_C07.Contig33.9.10
Si--transcript:KQL31941	ZA--ZaA2_C07.Contig33.9.5
Si--transcript:KQL31960	ZA--ZaA1_C06.Contig26.9.69
Si--transcript:KQL31860	ZA--ZaA1_C17.Contig893.45
Si--transcript:KQL31878	ZA--ZaA1_C17.Contig893.66
Si--transcript:KQL31881	ZA--ZaA1_C17.Contig893.68
Si--transcript:KQL31884	ZA--ZaA1_C17.Contig893.74
Si--transcript:KQL31905	ZA--ZaA1_C17.Contig893.94
Si--transcript:KQL31921	ZA--ZaA1_C17.Contig893.103
Si--transcript:KQL31923	ZA--ZaA1_C17.Contig893.108
Si--transcript:KQL31929	ZA--ZaA1_C17.Contig893.114
Si--transcript:KQL31930	ZA--ZaA1_C17.Contig893.118
Si--transcript:KQL31934	ZA--ZaA1_C17.Contig893.119
Si--transcript:KQL31944	ZA--ZaA1_C17.Contig893.126
Si--transcript:KQL31954	ZA--ZaA1_C17.Contig893.133
Si--transcript:KQL31962	ZA--ZaA1_C17.Contig893.140
Si--transcript:KQL31978	ZA--ZaA1_C17.Contig893.147
Si--transcript:KQL28189	ZA--ZaA1_C17.Contig2290.51
Si--transcript:KQL28192	ZA--ZaA1_C17.Contig2290.47
Si--transcript:KQL28198	ZA--ZaA1_C17.Contig2290.42
Si--transcript:KQL28204	ZA--ZaA1_C17.Contig2290.40
Si--transcript:KQL28209	ZA--ZaA1_C17.Contig2290.36
Si--transcript:KQL28213	ZA--ZaA1_C17.Contig2290.34
Si--transcript:KQL28214	ZA--ZaA1_C17.Contig2290.33
Si--transcript:KQL28230	ZA--ZaA1_C17.Contig2290.19
Si--transcript:KQL28235	ZA--ZaA1_C17.Contig2290.18
Si--transcript:KQL28238	ZA--ZaA1_C17.Contig2290.16
Si--transcript:KQL31769	ZA--ZaA1_C17.Contig147.170
Si--transcript:KQL31784	ZA--ZaA1_C17.Contig147.161
Si--transcript:KQL31785	ZA--ZaA1_C17.Contig147.152
Si--transcript:KQL31786	ZA--ZaA1_C17.Contig147.150
Si--transcript:KQL31806	ZA--ZaA1_C17.Contig147.132
Si--transcript:KQL31812	ZA--ZaA1_C17.Contig147.116
Si--transcript:KQL31819	ZA--ZaA1_C17.Contig147.115
Si--transcript:KQL31521	ZA--ZaA2_C10.Contig6.8.24
Si--transcript:KQL31538	ZA--ZaA2_C10.Contig6.8.16
Si--transcript:KQL31547	ZA--ZaA2_C10.Contig6.8.12
Si--transcript:KQL31549	ZA--ZaA2_C10.Contig6.8.11
Si--transcript:KQL31551	ZA--ZaA2_C10.Contig6.8.10
Si--transcript:KQL31554	ZA--ZaA2_C10.Contig6.8.9
Si--transcript:KQL31558	ZA--ZaA1_C08.Contig25.6.20
Si--transcript:KQL31562	ZA--ZaA1_C19.Contig2061.14
Si--transcript:KQL31127	ZA--ZaA1_C19.Contig705.8
Si--transcript:KQL31129	ZA--ZaA1_C19.Contig705.10
Si--transcript:KQL31133	ZA--ZaA1_C19.Contig705.15
Si--transcript:KQL31136	ZA--ZaA1_C19.Contig705.19
Si--transcript:KQL31141	ZA--ZaA1_C19.Contig705.20
Si--transcript:KQL31147	ZA--ZaA1_C19.Contig705.21
Si--transcript:KQL31148	ZA--ZaA1_C19.Contig705.22
Si--transcript:KQL31571	ZA--ZaA1_C19.Contig1874.63
Si--transcript:KQL31574	ZA--ZaA1_C19.Contig1874.60
Si--transcript:KQL31590	ZA--ZaA1_C19.Contig1874.45
Si--transcript:KQL31595	ZA--ZaA1_C19.Contig1874.39
Si--transcript:KQL31600	ZA--ZaA1_C19.Contig1874.27
Si--transcript:KQL31603	ZA--ZaA1_C19.Contig1874.21
Si--transcript:KQL31609	ZA--ZaA1_C19.Contig1874.14
Si--transcript:KQL31748	ZA--ZaA1_C19.Contig55.16
Si--transcript:KQL31749	ZA--ZaA1_C19.Contig55.20
Si--transcript:KQL31781	ZA--ZaA1_C19.Contig715.29
Si--transcript:KQL31803	ZA--ZaA1_C19.Contig715.15
Si--transcript:KQL31806	ZA--ZaA1_C19.Contig715.20
Si--transcript:KQL31811	ZA--ZaA1_C19.Contig715.23
Si--transcript:KQL28198	ZA--ZaA1_C20.Contig22.43
Si--transcript:KQL28213	ZA--ZaA1_C20.Contig22.48
Si--transcript:KQL28214	ZA--ZaA1_C20.Contig22.49
Si--transcript:KQL28218	ZA--ZaA1_C20.Contig891.4
Si--transcript:KQL28230	ZA--ZaA1_C20.Contig891.5
Si--transcript:KQL28235	ZA--ZaA1_C20.Contig891.6
Si--transcript:KQL28238	ZA--ZaA1_C20.Contig891.9
Si--transcript:KQL28251	ZA--ZaA1_C20.Contig514.1
Si--transcript:KQL31824	ZA--ZaA1_C20.Contig1003.29
Si--transcript:KQL31835	ZA--ZaA1_C20.Contig1003.21
Si--transcript:KQL31836	ZA--ZaA1_C20.Contig1003.20
Si--transcript:KQL31866	ZA--ZaA1_C20.Contig1003.16
Si--transcript:KQL31869	ZA--ZaA1_C20.Contig1003.14
Si--transcript:KQL31883	ZA--ZaA1_C20.Contig1003.5
Si--transcript:KQL31891	ZA--ZaA1_C20.Contig1003.3
Si--transcript:KQL31257	ZA--ZaA2_C10.Contig6.7.77
Si--transcript:KQL31263	ZA--ZaA2_C10.Contig6.7.75
Si--transcript:KQL31268	ZA--ZaA2_C10.Contig6.7.74
Si--transcript:KQL31276	ZA--ZaA2_C10.Contig6.7.67
Si--transcript:KQL31288	ZA--ZaA2_C10.Contig6.7.52
Si--transcript:KQL31289	ZA--ZaA2_C10.Contig6.7.48
Si--transcript:KQL31291	ZA--ZaA2_C10.Contig6.7.46
Si--transcript:KQL31292	ZA--ZaA2_C10.Contig6.7.45
Si--transcript:KQL31300	ZA--ZaA2_C10.Contig6.7.42
Si--transcript:KQL31306	ZA--ZaA2_C10.Contig6.7.40
Si--transcript:KQL30430	ZA--ZaA1_C20.Contig514.36
Si--transcript:KQL30448	ZA--ZaA1_C20.Contig514.20
Si--transcript:KQL30451	ZA--ZaA1_C20.Contig514.19
Si--transcript:KQL30463	ZA--ZaA1_C20.Contig514.11
Si--transcript:KQL30465	ZA--ZaA1_C20.Contig891.17
Si--transcript:KQL30471	ZA--ZaA1_C20.Contig891.14
Si--transcript:KQL30477	ZA--ZaA1_C20.Contig891.13
Si--transcript:KQL31448	ZA--ZaA1_C21.Contig466.142
Si--transcript:KQL31454	ZA--ZaA1_C21.Contig466.143
Si--transcript:KQL31456	ZA--ZaA1_C21.Contig466.144
Si--transcript:KQL31464	ZA--ZaA1_C21.Contig466.147
Si--transcript:KQL31465	ZA--ZaA1_C21.Contig466.148
Si--transcript:KQL31473	ZA--ZaA1_C21.Contig466.151
Si--transcript:KQL31474	ZA--ZaA1_C21.Contig466.152
Si--transcript:KQL30545	ZA--ZaA1_C04.Contig9.8.15
Si--transcript:KQL30547	ZA--ZaA1_C04.Contig9.8.16
Si--transcript:KQL30549	ZA--ZaA1_C04.Contig9.8.19
Si--transcript:KQL30556	ZA--ZaA1_C21.Contig214.4
Si--transcript:KQL30557	ZA--ZaA1_C21.Contig214.6
Si--transcript:KQL30559	ZA--ZaA1_C21.Contig214.21
Si--transcript:KQL31730	ZA--ZaA1_C22.Contig582.171
Si--transcript:KQL31731	ZA--ZaA1_C22.Contig582.167
Si--transcript:KQL31735	ZA--ZaA1_C22.Contig582.165
Si--transcript:KQL31736	ZA--ZaA1_C22.Contig582.159
Si--transcript:KQL31739	ZA--ZaA1_C22.Contig582.158
Si--transcript:KQL31740	ZA--ZaA1_C22.Contig582.156
Si--transcript:KQL29875	ZA--ZaA1_C22.Contig582.11
Si--transcript:KQL29881	ZA--ZaA1_C22.Contig582.16
Si--transcript:KQL29884	ZA--ZaA1_C22.Contig582.22
Si--transcript:KQL29886	ZA--ZaA1_C22.Contig582.27
Si--transcript:KQL29887	ZA--ZaA1_C22.Contig582.29
Si--transcript:KQL29898	ZA--ZaA1_C22.Contig582.44
Si--transcript:KQL29899	ZA--ZaA1_C22.Contig582.45
Si--transcript:KQL29900	ZA--ZaA1_C22.Contig582.47
Si--transcript:KQL29919	ZA--ZaA1_C22.Contig582.67
Si--transcript:KQL29922	ZA--ZaA1_C22.Contig582.80
Si--transcript:KQL29926	ZA--ZaA1_C22.Contig582.83
Si--transcript:KQL29930	ZA--ZaA1_C22.Contig582.91
Si--transcript:KQL29932	ZA--ZaA1_C22.Contig582.96
Si--transcript:KQL30272	ZA--ZaA1_C23.Contig274.110
Si--transcript:KQL30274	ZA--ZaA1_C23.Contig274.101
Si--transcript:KQL30287	ZA--ZaA1_C23.Contig274.99
Si--transcript:KQL30291	ZA--ZaA1_C23.Contig274.97
Si--transcript:KQL30295	ZA--ZaA1_C23.Contig274.96
Si--transcript:KQL30300	ZA--ZaA1_C23.Contig274.91
Si--transcript:KQL30308	ZA--ZaA1_C23.Contig274.84
Si--transcript:KQL30320	ZA--ZaA1_C23.Contig274.75
Si--transcript:KQL30328	ZA--ZaA1_C23.Contig274.72
Si--transcript:KQL30347	ZA--ZaA1_C23.Contig274.61
Si--transcript:KQL30356	ZA--ZaA1_C23.Contig274.56
Si--transcript:KQL30357	ZA--ZaA1_C23.Contig274.55
Si--transcript:KQL30914	ZA--ZaA2_C10.Contig36.6.12
Si--transcript:KQL30915	ZA--ZaA1_C16.Contig23.6.4
Si--transcript:KQL30919	ZA--ZaA1_C16.Contig23.6.10
Si--transcript:KQL30923	ZA--ZaA1_C16.Contig23.6.20
Si--transcript:KQL30924	ZA--ZaA1_C16.Contig23.6.21
Si--transcript:KQL30926	ZA--ZaA1_C15.Contig47.2.1
Si--transcript:KQL30930	ZA--ZaA1_C15.Contig47.2.5
Si--transcript:KQL30958	ZA--ZaA1_C24.Contig1150.12
Si--transcript:KQL31532	ZA--ZaA1_C25.Contig407.103
Si--transcript:KQL31537	ZA--ZaA1_C25.Contig407.97
Si--transcript:KQL31538	ZA--ZaA1_C25.Contig407.93
Si--transcript:KQL31541	ZA--ZaA1_C25.Contig407.90
Si--transcript:KQL31542	ZA--ZaA1_C25.Contig407.89
Si--transcript:KQL31544	ZA--ZaA1_C25.Contig407.87
Si--transcript:KQL31547	ZA--ZaA1_C25.Contig407.85
Si--transcript:KQL31549	ZA--ZaA1_C25.Contig407.83
Si--transcript:KQL31552	ZA--ZaA1_C25.Contig407.82
Si--transcript:KQL31562	ZA--ZaA1_C25.Contig407.72
Si--transcript:KQL31566	ZA--ZaA1_C25.Contig407.68
Si--transcript:KQL31567	ZA--ZaA1_C25.Contig407.65
Si--transcript:KQL31575	ZA--ZaA1_C25.Contig407.63
Si--transcript:KQL31582	ZA--ZaA1_C25.Contig407.61
Si--transcript:KQL31600	ZA--ZaA1_C25.Contig407.35
Si--transcript:KQL31049	ZA--ZaA1_C23.Contig5.2.134
Si--transcript:KQL31059	ZA--ZaA1_C23.Contig5.2.138
Si--transcript:KQL31060	ZA--ZaA1_C23.Contig5.2.139
Si--transcript:KQL31062	ZA--ZaA1_C23.Contig5.2.141
Si--transcript:KQL31068	ZA--ZaA1_C23.Contig5.2.149
Si--transcript:KQL31072	ZA--ZaA1_C23.Contig5.2.151
Si--transcript:KQL31100	ZA--ZaA1_C23.Contig5.2.153
Si--transcript:KQL31105	ZA--ZaA1_C23.Contig5.2.159
Si--transcript:KQL31123	ZA--ZaA1_C25.Contig805.12
Si--transcript:KQL31134	ZA--ZaA1_C25.Contig713.5
Si--transcript:KQL31136	ZA--ZaA1_C25.Contig713.6
Si--transcript:KQL31141	ZA--ZaA1_C25.Contig713.8
Si--transcript:KQL31143	ZA--ZaA1_C25.Contig713.9
Si--transcript:KQL31148	ZA--ZaA1_C25.Contig713.10
Si--transcript:KQL29946	ZA--ZaA1_C26.Contig1098.32
Si--transcript:KQL29952	ZA--ZaA1_C26.Contig1098.37
Si--transcript:KQL29955	ZA--ZaA1_C26.Contig1098.40
Si--transcript:KQL29961	ZA--ZaA1_C26.Contig1127.55
Si--transcript:KQL29970	ZA--ZaA1_C26.Contig1127.54
Si--transcript:KQL29985	ZA--ZaA1_C26.Contig1127.40
Si--transcript:KQL29988	ZA--ZaA1_C26.Contig1127.31
Si--transcript:KQL29994	ZA--ZaA1_C26.Contig1127.9
Si--transcript:KQL31746	ZA--ZaA1_C26.Contig460.76
Si--transcript:KQL31759	ZA--ZaA1_C26.Contig460.56
Si--transcript:KQL31760	ZA--ZaA1_C26.Contig460.49
Si--transcript:KQL31781	ZA--ZaA1_C26.Contig460.47
Si--transcript:KQL31806	ZA--ZaA1_C26.Contig460.37
Si--transcript:KQL31809	ZA--ZaA1_C26.Contig460.35
Si--transcript:KQL31811	ZA--ZaA1_C26.Contig460.33
Si--transcript:KQL31823	ZA--ZaA1_C26.Contig460.25
Si--transcript:KQL31562	ZA--ZaA1_C04.Contig9.9.3
Si--transcript:KQL31571	ZA--ZaA1_C26.Contig3500.13
Si--transcript:KQL31582	ZA--ZaA1_C26.Contig3500.11
Si--transcript:KQL31594	ZA--ZaA1_C25.Contig18.1.23
Si--transcript:KQL31598	ZA--ZaA1_C25.Contig18.1.16
Si--transcript:KQL31600	ZA--ZaA1_C25.Contig18.1.13
Si--transcript:KQL31901	ZA--ZaA1_C16.Contig14.4.54
Si--transcript:KQL31908	ZA--ZaA1_C16.Contig14.4.49
Si--transcript:KQL31921	ZA--ZaA1_C16.Contig14.4.36
Si--transcript:KQL31932	ZA--ZaA1_C16.Contig14.4.22
Si--transcript:KQL31937	ZA--ZaA1_C16.Contig14.4.13
Si--transcript:KQL31940	ZA--ZaA1_C16.Contig14.4.8
Si--transcript:KQL31941	ZA--ZaA1_C16.Contig14.4.7
Si--transcript:KQL31948	ZA--ZaA1_C16.Contig14.4.5
Si--transcript:KQL31952	ZA--ZaA1_C16.Contig14.4.2
Si--transcript:KQL31954	ZA--ZaA1_C16.Contig14.4.1
Si--transcript:KQL32167	ZA--ZaA1_C16.Contig14.5.14
Si--transcript:KQL32168	ZA--ZaA1_C16.Contig14.5.15
Si--transcript:KQL32172	ZA--ZaA1_C16.Contig14.5.17
Si--transcript:KQL32188	ZA--ZaA1_C16.Contig14.5.20
Si--transcript:KQL32197	ZA--ZaA1_C27.Contig510.7
Si--transcript:KQL32203	ZA--ZaA1_C27.Contig510.12
Si--transcript:KQL32209	ZA--ZaA1_C27.Contig510.18
Si--transcript:KQL30743	ZA--ZaA1_C27.Contig2133.6
Si--transcript:KQL30756	ZA--ZaA1_C27.Contig2133.2
Si--transcript:KQL30762	ZA--ZaA1_C27.Contig510.105
Si--transcript:KQL30766	ZA--ZaA1_C27.Contig510.102
Si--transcript:KQL30780	ZA--ZaA1_C27.Contig510.100
Si--transcript:KQL30786	ZA--ZaA1_C27.Contig510.92
Si--transcript:KQL30810	ZA--ZaA1_C27.Contig510.85
Si--transcript:KQL30830	ZA--ZaA1_C27.Contig510.79
Si--transcript:KQL29755	ZA--ZaA1_C28.Contig69.170
Si--transcript:KQL29785	ZA--ZaA1_C28.Contig69.178
Si--transcript:KQL29792	ZA--ZaA1_C28.Contig69.182
Si--transcript:KQL29802	ZA--ZaA1_C28.Contig69.184
Si--transcript:KQL29816	ZA--ZaA1_C28.Contig69.192
Si--transcript:KQL29817	ZA--ZaA1_C28.Contig69.193
Si--transcript:KQL29820	ZA--ZaA1_C28.Contig69.200
Si--transcript:KQL29828	ZA--ZaA1_C28.Contig69.203
Si--transcript:KQL27931	ZA--ZaA1_C02.Contig12.7.39
Si--transcript:KQL27938	ZA--ZaA1_C02.Contig12.7.33
Si--transcript:KQL27941	ZA--ZaA1_C02.Contig12.7.27
Si--transcript:KQL27953	ZA--ZaA1_C02.Contig12.7.23
Si--transcript:KQL27954	ZA--ZaA1_C02.Contig12.7.22
Si--transcript:KQL27968	ZA--ZaA1_C02.Contig12.7.15
Si--transcript:KQL27972	ZA--ZaA1_C02.Contig12.7.9
Si--transcript:KQL27978	ZA--ZaA1_C02.Contig12.7.7
Si--transcript:KQL27982	ZA--ZaA1_C02.Contig12.7.5
Si--transcript:KQL30265	ZA--ZaA2_C10.Contig6.2.31
Si--transcript:KQL30284	ZA--ZaA2_C10.Contig6.2.28
Si--transcript:KQL30294	ZA--ZaA2_C10.Contig6.2.27
Si--transcript:KQL30295	ZA--ZaA2_C10.Contig6.2.25
Si--transcript:KQL30323	ZA--ZaA2_C10.Contig6.2.1
Si--transcript:KQL30324	ZA--ZaA2_C25.Contig37.7.2
Si--transcript:KQL29348	ZA--ZaA2_C26.Contig3.7.115
Si--transcript:KQL29362	ZA--ZaA2_C26.Contig3.7.109
Si--transcript:KQL29374	ZA--ZaA2_C26.Contig3.7.103
Si--transcript:KQL29375	ZA--ZaA2_C26.Contig3.7.95
Si--transcript:KQL29391	ZA--ZaA2_C26.Contig3.7.89
Si--transcript:KQL29392	ZA--ZaA2_C26.Contig3.7.85
Si--transcript:KQL31385	ZA--ZaA1_C25.Contig18.2.6
Si--transcript:KQL31390	ZA--ZaA1_C25.Contig18.2.3
Si--transcript:KQL31400	ZA--ZaA1_C29.Contig739.15
Si--transcript:KQL31409	ZA--ZaA1_C29.Contig739.5
Si--transcript:KQL31411	ZA--ZaA2_C21.Contig16.3.17
Si--transcript:KQL31434	ZA--ZaA1_C29.Contig1104.4
Si--transcript:KQL31435	ZA--ZaA1_C29.Contig1104.8
Si--transcript:KQL30734	ZA--ZaA2_C21.Contig16.9.23
Si--transcript:KQL30740	ZA--ZaA2_C21.Contig16.9.33
Si--transcript:KQL30741	ZA--ZaA2_C21.Contig16.9.36
Si--transcript:KQL30743	ZA--ZaA2_C21.Contig16.9.38
Si--transcript:KQL30751	ZA--ZaA2_C21.Contig16.9.40
Si--transcript:KQL30756	ZA--ZaA2_C21.Contig16.9.41
Si--transcript:KQL30757	ZA--ZaA2_C21.Contig16.9.45
Si--transcript:KQL30761	ZA--ZaA2_C21.Contig16.9.50
Si--transcript:KQL30762	ZA--ZaA2_C21.Contig16.9.53
Si--transcript:KQL30780	ZA--ZaA2_C21.Contig16.9.57
Si--transcript:KQL30786	ZA--ZaA2_C21.Contig16.9.68
Si--transcript:KQL30787	ZA--ZaA2_C21.Contig16.9.69
Si--transcript:KQL30793	ZA--ZaA2_C21.Contig16.9.73
Si--transcript:KQL31037	ZA--ZaA2_C27.Contig10.3.15
Si--transcript:KQL31050	ZA--ZaA2_C27.Contig10.3.24
Si--transcript:KQL31063	ZA--ZaA2_C27.Contig10.3.28
Si--transcript:KQL31066	ZA--ZaA2_C27.Contig10.3.32
Si--transcript:KQL31078	ZA--ZaA2_C27.Contig10.3.40
Si--transcript:KQL31082	ZA--ZaA2_C27.Contig10.3.41
Si--transcript:KQL31091	ZA--ZaA2_C27.Contig10.3.44
Si--transcript:KQL27803	ZA--ZaA2_C26.Contig3.8.37
Si--transcript:KQL27826	ZA--ZaA2_C26.Contig3.8.30
Si--transcript:KQL27827	ZA--ZaA2_C26.Contig3.8.23
Si--transcript:KQL27828	ZA--ZaA2_C26.Contig3.8.22
Si--transcript:KQL27831	ZA--ZaA2_C26.Contig3.8.20
Si--transcript:KQL27838	ZA--ZaA2_C26.Contig3.8.13
Si--transcript:KQL27848	ZA--ZaA1_C28.Contig21.2.12
Si--transcript:KQL30914	ZA--ZaA1_C30.Contig235.129
Si--transcript:KQL30915	ZA--ZaA1_C30.Contig235.126
Si--transcript:KQL30922	ZA--ZaA1_C30.Contig235.122
Si--transcript:KQL30926	ZA--ZaA1_C30.Contig235.114
Si--transcript:KQL30928	ZA--ZaA1_C30.Contig235.113
Si--transcript:KQL30933	ZA--ZaA1_C30.Contig235.94
Si--transcript:KQL30673	ZA--ZaA1_C30.Contig235.135
Si--transcript:KQL30677	ZA--ZaA1_C30.Contig235.139
Si--transcript:KQL30683	ZA--ZaA1_C30.Contig235.144
Si--transcript:KQL30687	ZA--ZaA1_C30.Contig235.151
Si--transcript:KQL30689	ZA--ZaA1_C30.Contig235.154
Si--transcript:KQL30690	ZA--ZaA1_C30.Contig235.155
Si--transcript:KQL30691	ZA--ZaA1_C30.Contig235.156
Si--transcript:KQL30696	ZA--ZaA1_C30.Contig235.158
Si--transcript:KQL30780	ZA--ZaA1_C30.Contig235.3
Si--transcript:KQL30786	ZA--ZaA1_C30.Contig235.14
Si--transcript:KQL30787	ZA--ZaA1_C30.Contig235.15
Si--transcript:KQL30793	ZA--ZaA1_C30.Contig235.19
Si--transcript:KQL30802	ZA--ZaA1_C30.Contig235.31
Si--transcript:KQL30810	ZA--ZaA1_C30.Contig235.35
Si--transcript:KQL30830	ZA--ZaA1_C30.Contig235.45
Si--transcript:KQL30838	ZA--ZaA1_C30.Contig235.48
Si--transcript:KQL32151	ZA--ZaA1_C23.Contig5.8.29
Si--transcript:KQL32153	ZA--ZaA1_C23.Contig5.8.28
Si--transcript:KQL32154	ZA--ZaA1_C23.Contig5.8.27
Si--transcript:KQL32156	ZA--ZaA1_C23.Contig5.8.22
Si--transcript:KQL32158	ZA--ZaA1_C23.Contig5.8.18
Si--transcript:KQL32160	ZA--ZaA1_C23.Contig5.8.17
Si--transcript:KQL32163	ZA--ZaA1_C23.Contig5.8.15
Si--transcript:KQL30343	ZA--ZaA2_C26.Contig3.8.7
Si--transcript:KQL30345	ZA--ZaA2_C26.Contig3.8.9
Si--transcript:KQL30347	ZA--ZaA2_C26.Contig3.8.10
Si--transcript:KQL30350	ZA--ZaA2_C26.Contig3.8.13
Si--transcript:KQL30352	ZA--ZaA2_C26.Contig3.8.16
Si--transcript:KQL30362	ZA--ZaA2_C26.Contig3.8.38
Si--transcript:KQL31538	ZA--ZaA2_C10.Contig6.1.86
Si--transcript:KQL31545	ZA--ZaA2_C10.Contig6.1.92
Si--transcript:KQL31547	ZA--ZaA2_C10.Contig6.1.93
Si--transcript:KQL31549	ZA--ZaA2_C10.Contig6.1.94
Si--transcript:KQL31551	ZA--ZaA2_C10.Contig6.1.96
Si--transcript:KQL31558	ZA--ZaA2_C10.Contig6.1.100
Si--transcript:KQL31127	ZA--ZaA1_C32.Contig96.91
Si--transcript:KQL31129	ZA--ZaA1_C32.Contig96.94
Si--transcript:KQL31132	ZA--ZaA1_C32.Contig96.97
Si--transcript:KQL31133	ZA--ZaA1_C32.Contig96.99
Si--transcript:KQL31135	ZA--ZaA1_C32.Contig96.100
Si--transcript:KQL31136	ZA--ZaA1_C32.Contig96.105
Si--transcript:KQL31141	ZA--ZaA1_C32.Contig96.108
Si--transcript:KQL31147	ZA--ZaA1_C32.Contig96.110
Si--transcript:KQL31148	ZA--ZaA1_C32.Contig96.111
Si--transcript:KQL31149	ZA--ZaA1_C32.Contig96.114
Si--transcript:KQL31530	ZA--ZaA2_C26.Contig3.5.8
Si--transcript:KQL31537	ZA--ZaA2_C26.Contig3.5.32
Si--transcript:KQL31538	ZA--ZaA2_C26.Contig3.5.42
Si--transcript:KQL31541	ZA--ZaA2_C26.Contig3.5.45
Si--transcript:KQL31545	ZA--ZaA2_C26.Contig3.5.47
Si--transcript:KQL31547	ZA--ZaA2_C26.Contig3.5.48
Si--transcript:KQL31549	ZA--ZaA2_C26.Contig3.5.49
Si--transcript:KQL31556	ZA--ZaA2_C26.Contig3.5.69
Si--transcript:KQL31561	ZA--ZaA2_C26.Contig3.5.74
Si--transcript:KQL27941	ZA--ZaA2_C26.Contig3.7.42
Si--transcript:KQL27953	ZA--ZaA2_C26.Contig3.7.36
Si--transcript:KQL27954	ZA--ZaA2_C26.Contig3.7.35
Si--transcript:KQL27965	ZA--ZaA2_C26.Contig3.7.23
Si--transcript:KQL27968	ZA--ZaA2_C26.Contig3.7.17
Si--transcript:KQL27972	ZA--ZaA2_C26.Contig3.7.12
Si--transcript:KQL27978	ZA--ZaA2_C26.Contig3.7.10
Si--transcript:KQL27982	ZA--ZaA2_C26.Contig3.7.8
Si--transcript:KQL28178	ZA--ZaA2_C29.Contig1.29.9
Si--transcript:KQL28180	ZA--ZaA2_C29.Contig1.29.2
Si--transcript:KQL28196	ZA--ZaA2_C26.Contig3.7.10
Si--transcript:KQL28204	ZA--ZaA2_C26.Contig3.7.18
Si--transcript:KQL28207	ZA--ZaA2_C26.Contig3.7.24
Si--transcript:KQL28208	ZA--ZaA2_C26.Contig3.7.27
Si--transcript:KQL28218	ZA--ZaA2_C26.Contig3.7.42
Si--transcript:KQL28230	ZA--ZaA1_C32.Contig444.12
Si--transcript:KQL28231	ZA--ZaA1_C32.Contig444.13
Si--transcript:KQL28239	ZA--ZaA1_C32.Contig444.18
Si--transcript:KQL30287	ZA--ZaA2_C30.Contig29.5.12
Si--transcript:KQL30291	ZA--ZaA2_C30.Contig29.5.13
Si--transcript:KQL30295	ZA--ZaA2_C30.Contig29.5.14
Si--transcript:KQL30300	ZA--ZaA2_C30.Contig29.5.19
Si--transcript:KQL30305	ZA--ZaA2_C30.Contig29.5.28
Si--transcript:KQL30318	ZA--ZaA2_C30.Contig29.5.37
Si--transcript:KQL30347	ZA--ZaA1_C16.Contig23.1.7
Si--transcript:KQL31291	ZA--ZaA1_C01.Contig35.7.3
Si--transcript:KQL31314	ZA--ZaA2_C29.Contig1.98.1
Si--transcript:KQL31317	ZA--ZaA2_C29.Contig1.98.3
Si--transcript:KQL31322	ZA--ZaA2_C29.Contig1.98.16
Si--transcript:KQL31325	ZA--ZaA2_C29.Contig1.98.18
Si--transcript:KQL31327	ZA--ZaA2_C29.Contig1.98.21
Si--transcript:KQL31736	ZA--ZaA2_C29.Contig1.41.11
Si--transcript:KQL31760	ZA--ZaA1_C23.Contig5.6.4
Si--transcript:KQL31770	ZA--ZaA1_C23.Contig5.6.8
Si--transcript:KQL31781	ZA--ZaA1_C23.Contig5.6.13
Si--transcript:KQL31803	ZA--ZaA1_C23.Contig5.6.35
Si--transcript:KQL31805	ZA--ZaA1_C23.Contig5.6.38
Si--transcript:KQL31806	ZA--ZaA1_C23.Contig5.6.40
Si--transcript:KQL31809	ZA--ZaA1_C23.Contig5.6.43
Si--transcript:KQL30287	ZA--ZaA1_C16.Contig23.1.29
Si--transcript:KQL30291	ZA--ZaA1_C16.Contig23.1.28
Si--transcript:KQL30295	ZA--ZaA1_C16.Contig23.1.27
Si--transcript:KQL30300	ZA--ZaA1_C16.Contig23.1.23
Si--transcript:KQL30305	ZA--ZaA1_C16.Contig23.1.16
Si--transcript:KQL30318	ZA--ZaA1_C16.Contig23.1.7
Si--transcript:KQL30270	ZA--ZaA2_C01.Contig464.1
Si--transcript:KQL30274	ZA--ZaA2_C01.Contig464.10
Si--transcript:KQL30287	ZA--ZaA2_C01.Contig464.15
Si--transcript:KQL30291	ZA--ZaA2_C01.Contig464.17
Si--transcript:KQL30295	ZA--ZaA2_C01.Contig464.18
Si--transcript:KQL30300	ZA--ZaA2_C01.Contig464.27
Si--transcript:KQL30310	ZA--ZaA2_C01.Contig464.35
Si--transcript:KQL30311	ZA--ZaA2_C01.Contig464.36
Si--transcript:KQL32132	ZA--ZaA2_C01.Contig592.72
Si--transcript:KQL32133	ZA--ZaA2_C01.Contig592.70
Si--transcript:KQL32134	ZA--ZaA2_C01.Contig592.69
Si--transcript:KQL32143	ZA--ZaA2_C01.Contig592.66
Si--transcript:KQL32145	ZA--ZaA2_C01.Contig592.65
Si--transcript:KQL32146	ZA--ZaA2_C01.Contig592.63
Si--transcript:KQL31010	ZA--ZaA2_C01.Contig538.62
Si--transcript:KQL31014	ZA--ZaA2_C01.Contig538.65
Si--transcript:KQL31016	ZA--ZaA2_C01.Contig538.75
Si--transcript:KQL31020	ZA--ZaA2_C01.Contig538.85
Si--transcript:KQL31022	ZA--ZaA2_C01.Contig513.1
Si--transcript:KQL31030	ZA--ZaA2_C01.Contig513.5
Si--transcript:KQL29811	ZA--ZaA2_C01.Contig1711.7
Si--transcript:KQL29813	ZA--ZaA2_C01.Contig1711.9
Si--transcript:KQL29815	ZA--ZaA2_C01.Contig1711.11
Si--transcript:KQL29816	ZA--ZaA2_C01.Contig1711.12
Si--transcript:KQL29821	ZA--ZaA2_C01.Contig464.15
Si--transcript:KQL29850	ZA--ZaA2_C01.Contig464.16
Si--transcript:KQL31485	ZA--ZaA2_C01.Contig301.99
Si--transcript:KQL31486	ZA--ZaA2_C01.Contig301.97
Si--transcript:KQL31495	ZA--ZaA2_C01.Contig301.84
Si--transcript:KQL31499	ZA--ZaA2_C01.Contig301.80
Si--transcript:KQL31501	ZA--ZaA2_C01.Contig301.77
Si--transcript:KQL31502	ZA--ZaA2_C01.Contig301.76
Si--transcript:KQL31503	ZA--ZaA2_C01.Contig301.74
Si--transcript:KQL31505	ZA--ZaA2_C01.Contig301.73
Si--transcript:KQL31512	ZA--ZaA2_C01.Contig301.69
Si--transcript:KQL31442	ZA--ZaA2_C01.Contig301.14
Si--transcript:KQL31447	ZA--ZaA2_C01.Contig301.13
Si--transcript:KQL31455	ZA--ZaA2_C01.Contig301.6
Si--transcript:KQL31456	ZA--ZaA2_C01.Contig301.5
Si--transcript:KQL31464	ZA--ZaA2_C01.Contig598.11
Si--transcript:KQL31465	ZA--ZaA2_C01.Contig598.12
Si--transcript:KQL31466	ZA--ZaA2_C01.Contig598.13
Si--transcript:KQL31473	ZA--ZaA2_C01.Contig598.23
Si--transcript:KQL29864	ZA--ZaA2_C01.Contig592.128
Si--transcript:KQL29867	ZA--ZaA2_C01.Contig592.133
Si--transcript:KQL29868	ZA--ZaA2_C01.Contig592.137
Si--transcript:KQL29870	ZA--ZaA2_C01.Contig592.141
Si--transcript:KQL29874	ZA--ZaA2_C01.Contig592.147
Si--transcript:KQL29879	ZA--ZaA2_C01.Contig592.153
Si--transcript:KQL29881	ZA--ZaA2_C01.Contig592.154
Si--transcript:KQL29755	ZA--ZaA2_C01.Contig513.31
Si--transcript:KQL29767	ZA--ZaA2_C01.Contig513.24
Si--transcript:KQL29769	ZA--ZaA2_C01.Contig513.20
Si--transcript:KQL29778	ZA--ZaA2_C01.Contig513.15
Si--transcript:KQL29784	ZA--ZaA2_C01.Contig513.10
Si--transcript:KQL29789	ZA--ZaA2_C01.Contig513.8
Si--transcript:KQL28190	ZA--ZaA2_C03.Contig2173.6
Si--transcript:KQL28193	ZA--ZaA2_C03.Contig644.91
Si--transcript:KQL28204	ZA--ZaA2_C03.Contig644.80
Si--transcript:KQL28208	ZA--ZaA2_C03.Contig644.78
Si--transcript:KQL28211	ZA--ZaA2_C03.Contig644.74
Si--transcript:KQL28213	ZA--ZaA2_C03.Contig644.73
Si--transcript:KQL28214	ZA--ZaA2_C03.Contig644.72
Si--transcript:KQL28218	ZA--ZaA2_C03.Contig644.64
Si--transcript:KQL28227	ZA--ZaA2_C03.Contig644.63
Si--transcript:KQL28230	ZA--ZaA2_C03.Contig644.62
Si--transcript:KQL28235	ZA--ZaA2_C03.Contig644.61
Si--transcript:KQL28238	ZA--ZaA2_C03.Contig644.59
Si--transcript:KQL28239	ZA--ZaA2_C03.Contig644.56
Si--transcript:KQL28413	ZA--ZaA2_C03.Contig1007.20
Si--transcript:KQL28418	ZA--ZaA2_C03.Contig1007.11
Si--transcript:KQL28420	ZA--ZaA2_C03.Contig1007.7
Si--transcript:KQL28425	ZA--ZaA2_C03.Contig966.4
Si--transcript:KQL28437	ZA--ZaA2_C03.Contig966.8
Si--transcript:KQL28449	ZA--ZaA2_C03.Contig966.12
Si--transcript:KQL28450	ZA--ZaA2_C03.Contig966.15
Si--transcript:KQL31836	ZA--ZaA2_C05.Contig2858.5
Si--transcript:KQL31852	ZA--ZaA2_C05.Contig2858.14
Si--transcript:KQL31856	ZA--ZaA2_C05.Contig1178.54
Si--transcript:KQL31869	ZA--ZaA2_C05.Contig1178.48
Si--transcript:KQL31871	ZA--ZaA2_C05.Contig1178.45
Si--transcript:KQL31885	ZA--ZaA2_C05.Contig1178.37
Si--transcript:KQL31891	ZA--ZaA2_C05.Contig1178.36
Si--transcript:KQL31893	ZA--ZaA2_C05.Contig1178.32
Si--transcript:KQL31899	ZA--ZaA2_C05.Contig1178.26
Si--transcript:KQL31901	ZA--ZaA2_C05.Contig1178.23
Si--transcript:KQL31908	ZA--ZaA2_C05.Contig1178.19
Si--transcript:KQL31916	ZA--ZaA2_C05.Contig1178.8
Si--transcript:KQL31930	ZA--ZaA2_C05.Contig1178.5
Si--transcript:KQL31932	ZA--ZaA2_C05.Contig1178.4
Si--transcript:KQL31257	ZA--ZaA2_C05.Contig42.74
Si--transcript:KQL31268	ZA--ZaA2_C05.Contig42.81
Si--transcript:KQL31271	ZA--ZaA2_C05.Contig42.82
Si--transcript:KQL31289	ZA--ZaA2_C05.Contig186.17
Si--transcript:KQL31299	ZA--ZaA2_C05.Contig186.20
Si--transcript:KQL31300	ZA--ZaA2_C05.Contig186.21
Si--transcript:KQL31309	ZA--ZaA2_C05.Contig186.24
Si--transcript:KQL29138	ZA--ZaA2_C05.Contig133.133
Si--transcript:KQL29143	ZA--ZaA2_C05.Contig133.132
Si--transcript:KQL29148	ZA--ZaA2_C05.Contig133.131
Si--transcript:KQL29168	ZA--ZaA2_C05.Contig133.129
Si--transcript:KQL29184	ZA--ZaA2_C05.Contig133.125
Si--transcript:KQL29193	ZA--ZaA2_C05.Contig133.124
Si--transcript:KQL28431	ZA--ZaA2_C05.Contig1178.13
Si--transcript:KQL28446	ZA--ZaA2_C05.Contig1178.27
Si--transcript:KQL28451	ZA--ZaA2_C05.Contig1178.34
Si--transcript:KQL28457	ZA--ZaA2_C05.Contig1178.40
Si--transcript:KQL28463	ZA--ZaA2_C05.Contig1178.44
Si--transcript:KQL28464	ZA--ZaA2_C05.Contig1178.45
Si--transcript:KQL28472	ZA--ZaA2_C05.Contig2858.13
Si--transcript:KQL28473	ZA--ZaA2_C05.Contig2858.11
Si--transcript:KQL28189	ZA--ZaA2_C05.Contig133.174
Si--transcript:KQL28190	ZA--ZaA2_C05.Contig133.175
Si--transcript:KQL28191	ZA--ZaA2_C05.Contig133.176
Si--transcript:KQL28193	ZA--ZaA2_C05.Contig133.181
Si--transcript:KQL28204	ZA--ZaA2_C05.Contig133.188
Si--transcript:KQL28208	ZA--ZaA2_C05.Contig133.192
Si--transcript:KQL29860	ZA--ZaA2_C07.Contig222.3
Si--transcript:KQL29868	ZA--ZaA2_C07.Contig222.16
Si--transcript:KQL29873	ZA--ZaA2_C07.Contig222.25
Si--transcript:KQL29878	ZA--ZaA2_C07.Contig1637.2
Si--transcript:KQL29880	ZA--ZaA2_C07.Contig124.2
Si--transcript:KQL29881	ZA--ZaA2_C07.Contig124.3
Si--transcript:KQL29884	ZA--ZaA2_C07.Contig124.11
Si--transcript:KQL29885	ZA--ZaA2_C07.Contig124.13
Si--transcript:KQL29891	ZA--ZaA2_C07.Contig124.16
Si--transcript:KQL29893	ZA--ZaA2_C07.Contig124.17
Si--transcript:KQL29903	ZA--ZaA2_C07.Contig124.31
Si--transcript:KQL29905	ZA--ZaA2_C07.Contig124.44
Si--transcript:KQL29919	ZA--ZaA2_C07.Contig124.47
Si--transcript:KQL29926	ZA--ZaA2_C07.Contig124.51
Si--transcript:KQL30567	ZA--ZaA2_C07.Contig78.311
Si--transcript:KQL30573	ZA--ZaA2_C07.Contig78.308
Si--transcript:KQL30578	ZA--ZaA2_C07.Contig78.307
Si--transcript:KQL30581	ZA--ZaA2_C07.Contig78.305
Si--transcript:KQL30583	ZA--ZaA2_C07.Contig78.301
Si--transcript:KQL30587	ZA--ZaA2_C07.Contig78.292
Si--transcript:KQL29869	ZA--ZaA2_C08.Contig165.111
Si--transcript:KQL29875	ZA--ZaA2_C08.Contig165.121
Si--transcript:KQL29889	ZA--ZaA2_C08.Contig165.129
Si--transcript:KQL29898	ZA--ZaA2_C08.Contig165.140
Si--transcript:KQL29899	ZA--ZaA2_C08.Contig165.141
Si--transcript:KQL29903	ZA--ZaA2_C08.Contig165.147
Si--transcript:KQL29904	ZA--ZaA2_C08.Contig165.152
Si--transcript:KQL29907	ZA--ZaA2_C08.Contig165.155
Si--transcript:KQL29919	ZA--ZaA2_C08.Contig165.158
Si--transcript:KQL29926	ZA--ZaA2_C08.Contig165.162
Si--transcript:KQL29932	ZA--ZaA2_C08.Contig165.167
Si--transcript:KQL30911	ZA--ZaA2_C09.Contig310.14
Si--transcript:KQL30915	ZA--ZaA2_C09.Contig2965.1
Si--transcript:KQL30916	ZA--ZaA2_C09.Contig2965.2
Si--transcript:KQL30923	ZA--ZaA2_C09.Contig2965.3
Si--transcript:KQL30924	ZA--ZaA2_C09.Contig2965.4
Si--transcript:KQL30928	ZA--ZaA2_C09.Contig2965.7
Si--transcript:KQL30958	ZA--ZaA2_C09.Contig2199.1
Si--transcript:KQL28464	ZA--ZaA2_C09.Contig151.14
Si--transcript:KQL28472	ZA--ZaA2_C09.Contig151.26
Si--transcript:KQL28473	ZA--ZaA2_C09.Contig151.28
Si--transcript:KQL28476	ZA--ZaA2_C09.Contig151.33
Si--transcript:KQL28485	ZA--ZaA2_C09.Contig151.51
Si--transcript:KQL28493	ZA--ZaA2_C09.Contig151.67
Si--transcript:KQL28517	ZA--ZaA2_C09.Contig151.75
Si--transcript:KQL31263	ZA--ZaA2_C09.Contig151.163
Si--transcript:KQL31268	ZA--ZaA2_C09.Contig493.6
Si--transcript:KQL31271	ZA--ZaA2_C09.Contig493.7
Si--transcript:KQL31276	ZA--ZaA2_C09.Contig493.9
Si--transcript:KQL31291	ZA--ZaA2_C09.Contig493.24
Si--transcript:KQL31300	ZA--ZaA2_C09.Contig493.28
Si--transcript:KQL31835	ZA--ZaA2_C09.Contig151.31
Si--transcript:KQL31848	ZA--ZaA2_C09.Contig151.23
Si--transcript:KQL31856	ZA--ZaA2_C09.Contig151.22
Si--transcript:KQL31860	ZA--ZaA2_C09.Contig151.21
Si--transcript:KQL31870	ZA--ZaA2_C09.Contig151.15
Si--transcript:KQL31873	ZA--ZaA2_C09.Contig151.8
Si--transcript:KQL31533	ZA--ZaA2_C10.Contig257.38
Si--transcript:KQL31536	ZA--ZaA2_C10.Contig257.40
Si--transcript:KQL31537	ZA--ZaA2_C10.Contig257.41
Si--transcript:KQL31538	ZA--ZaA2_C10.Contig257.50
Si--transcript:KQL31544	ZA--ZaA2_C10.Contig257.52
Si--transcript:KQL31547	ZA--ZaA2_C10.Contig517.28
Si--transcript:KQL31549	ZA--ZaA2_C10.Contig517.26
Si--transcript:KQL31552	ZA--ZaA2_C10.Contig517.23
Si--transcript:KQL31554	ZA--ZaA2_C10.Contig517.22
Si--transcript:KQL31556	ZA--ZaA2_C10.Contig517.17
Si--transcript:KQL31562	ZA--ZaA2_C10.Contig517.8
Si--transcript:KQL31566	ZA--ZaA2_C10.Contig517.2
Si--transcript:KQL31570	ZA--ZaA2_C10.Contig2458.1
Si--transcript:KQL31575	ZA--ZaA2_C10.Contig253.20
Si--transcript:KQL31582	ZA--ZaA2_C10.Contig253.19
Si--transcript:KQL31594	ZA--ZaA2_C10.Contig253.7
Si--transcript:KQL31595	ZA--ZaA2_C10.Contig253.4
Si--transcript:KQL31598	ZA--ZaA2_C10.Contig86.45
Si--transcript:KQL31600	ZA--ZaA2_C10.Contig86.38
Si--transcript:KQL31603	ZA--ZaA2_C10.Contig86.34
Si--transcript:KQL31606	ZA--ZaA2_C10.Contig86.30
Si--transcript:KQL30871	ZA--ZaA2_C10.Contig766.125
Si--transcript:KQL30873	ZA--ZaA2_C10.Contig766.121
Si--transcript:KQL30879	ZA--ZaA2_C10.Contig766.115
Si--transcript:KQL30886	ZA--ZaA2_C10.Contig766.92
Si--transcript:KQL30887	ZA--ZaA2_C10.Contig766.89
Si--transcript:KQL30889	ZA--ZaA2_C10.Contig766.73
Si--transcript:KQL30890	ZA--ZaA2_C10.Contig766.67
Si--transcript:KQL31175	ZA--ZaA2_C10.Contig766.15
Si--transcript:KQL31196	ZA--ZaA2_C10.Contig766.18
Si--transcript:KQL31204	ZA--ZaA2_C10.Contig766.33
Si--transcript:KQL31206	ZA--ZaA2_C10.Contig766.35
Si--transcript:KQL31209	ZA--ZaA2_C10.Contig766.37
Si--transcript:KQL31217	ZA--ZaA2_C10.Contig766.44
Si--transcript:KQL31615	ZA--ZaA2_C10.Contig41.63
Si--transcript:KQL31631	ZA--ZaA2_C10.Contig41.39
Si--transcript:KQL31646	ZA--ZaA2_C10.Contig41.30
Si--transcript:KQL31657	ZA--ZaA2_C10.Contig41.25
Si--transcript:KQL31660	ZA--ZaA2_C10.Contig41.21
Si--transcript:KQL31663	ZA--ZaA2_C10.Contig41.20
Si--transcript:KQL29881	ZA--ZaA2_C11.Contig139.2
Si--transcript:KQL29885	ZA--ZaA2_C11.Contig139.4
Si--transcript:KQL29894	ZA--ZaA2_C11.Contig139.8
Si--transcript:KQL29905	ZA--ZaA2_C11.Contig139.18
Si--transcript:KQL29907	ZA--ZaA2_C11.Contig139.19
Si--transcript:KQL29932	ZA--ZaA2_C11.Contig139.26
Si--transcript:KQL30274	ZA--ZaA2_C12.Contig155.108
Si--transcript:KQL30277	ZA--ZaA2_C12.Contig155.106
Si--transcript:KQL30296	ZA--ZaA2_C12.Contig155.105
Si--transcript:KQL30299	ZA--ZaA2_C12.Contig155.103
Si--transcript:KQL30301	ZA--ZaA2_C12.Contig155.99
Si--transcript:KQL30305	ZA--ZaA2_C12.Contig155.97
Si--transcript:KQL30315	ZA--ZaA2_C12.Contig155.86
Si--transcript:KQL30340	ZA--ZaA2_C12.Contig155.75
Si--transcript:KQL30352	ZA--ZaA2_C12.Contig155.71
Si--transcript:KQL30357	ZA--ZaA2_C12.Contig155.69
Si--transcript:KQL30732	ZA--ZaA2_C12.Contig155.43
Si--transcript:KQL30734	ZA--ZaA2_C12.Contig155.42
Si--transcript:KQL30748	ZA--ZaA2_C12.Contig155.26
Si--transcript:KQL30749	ZA--ZaA2_C12.Contig155.25
Si--transcript:KQL30750	ZA--ZaA2_C12.Contig155.24
Si--transcript:KQL30756	ZA--ZaA2_C12.Contig155.22
Si--transcript:KQL30757	ZA--ZaA2_C12.Contig155.20
Si--transcript:KQL30762	ZA--ZaA2_C12.Contig2030.10
Si--transcript:KQL30771	ZA--ZaA2_C12.Contig2030.9
Si--transcript:KQL30782	ZA--ZaA2_C12.Contig2030.6
Si--transcript:KQL30787	ZA--ZaA2_C12.Contig388.38
Si--transcript:KQL30811	ZA--ZaA2_C12.Contig388.32
Si--transcript:KQL30828	ZA--ZaA2_C12.Contig388.23
Si--transcript:KQL30832	ZA--ZaA2_C12.Contig388.15
Si--transcript:KQL31312	ZA--ZaA2_C14.Contig352.52
Si--transcript:KQL31313	ZA--ZaA2_C14.Contig352.51
Si--transcript:KQL31314	ZA--ZaA2_C14.Contig352.50
Si--transcript:KQL31317	ZA--ZaA2_C14.Contig352.47
Si--transcript:KQL31321	ZA--ZaA2_C14.Contig352.44
Si--transcript:KQL31322	ZA--ZaA2_C14.Contig352.43
Si--transcript:KQL31324	ZA--ZaA2_C14.Contig352.41
Si--transcript:KQL31325	ZA--ZaA2_C14.Contig352.39
Si--transcript:KQL31326	ZA--ZaA2_C14.Contig352.38
Si--transcript:KQL31328	ZA--ZaA2_C14.Contig352.34
Si--transcript:KQL31335	ZA--ZaA2_C14.Contig352.28
Si--transcript:KQL30739	ZA--ZaA2_C14.Contig1415.78
Si--transcript:KQL30749	ZA--ZaA2_C14.Contig1415.73
Si--transcript:KQL30756	ZA--ZaA2_C14.Contig1415.68
Si--transcript:KQL30757	ZA--ZaA2_C14.Contig1415.66
Si--transcript:KQL30758	ZA--ZaA2_C14.Contig1415.64
Si--transcript:KQL30760	ZA--ZaA2_C14.Contig1415.63
Si--transcript:KQL30762	ZA--ZaA2_C14.Contig1415.60
Si--transcript:KQL30770	ZA--ZaA2_C14.Contig1415.59
Si--transcript:KQL30771	ZA--ZaA2_C14.Contig1415.58
Si--transcript:KQL30782	ZA--ZaA2_C14.Contig1415.55
Si--transcript:KQL30798	ZA--ZaA2_C14.Contig1415.40
Si--transcript:KQL30800	ZA--ZaA2_C14.Contig1415.39
Si--transcript:KQL30811	ZA--ZaA2_C14.Contig1415.31
Si--transcript:KQL30821	ZA--ZaA2_C14.Contig1415.27
Si--transcript:KQL30830	ZA--ZaA2_C14.Contig1415.22
Si--transcript:KQL30835	ZA--ZaA2_C14.Contig1415.19
Si--transcript:KQL30270	ZA--ZaA2_C14.Contig316.119
Si--transcript:KQL30273	ZA--ZaA2_C14.Contig316.112
Si--transcript:KQL30274	ZA--ZaA2_C14.Contig316.109
Si--transcript:KQL30277	ZA--ZaA2_C14.Contig316.108
Si--transcript:KQL30284	ZA--ZaA2_C14.Contig316.107
Si--transcript:KQL30299	ZA--ZaA2_C14.Contig316.102
Si--transcript:KQL30301	ZA--ZaA2_C14.Contig316.99
Si--transcript:KQL30307	ZA--ZaA2_C14.Contig316.87
Si--transcript:KQL30315	ZA--ZaA2_C14.Contig316.77
Si--transcript:KQL30336	ZA--ZaA2_C14.Contig316.62
Si--transcript:KQL30340	ZA--ZaA2_C14.Contig316.60
Si--transcript:KQL30347	ZA--ZaA2_C14.Contig316.56
Si--transcript:KQL30352	ZA--ZaA2_C14.Contig316.54
Si--transcript:KQL30357	ZA--ZaA2_C14.Contig316.51
Si--transcript:KQL31441	ZA--ZaA2_C14.Contig316.224
Si--transcript:KQL31448	ZA--ZaA2_C14.Contig316.220
Si--transcript:KQL31454	ZA--ZaA2_C14.Contig316.217
Si--transcript:KQL31456	ZA--ZaA2_C14.Contig316.215
Si--transcript:KQL31461	ZA--ZaA2_C14.Contig316.212
Si--transcript:KQL31464	ZA--ZaA2_C14.Contig316.205
Si--transcript:KQL31465	ZA--ZaA2_C14.Contig316.204
Si--transcript:KQL31468	ZA--ZaA2_C14.Contig316.202
Si--transcript:KQL31469	ZA--ZaA2_C14.Contig316.201
Si--transcript:KQL31473	ZA--ZaA2_C14.Contig316.197
Si--transcript:KQL31474	ZA--ZaA2_C14.Contig316.196
Si--transcript:KQL31860	ZA--ZaA2_C17.Contig87.41
Si--transcript:KQL31878	ZA--ZaA2_C17.Contig87.62
Si--transcript:KQL31881	ZA--ZaA2_C17.Contig87.65
Si--transcript:KQL31884	ZA--ZaA2_C17.Contig87.72
Si--transcript:KQL31905	ZA--ZaA2_C17.Contig87.93
Si--transcript:KQL31921	ZA--ZaA2_C17.Contig87.102
Si--transcript:KQL31923	ZA--ZaA2_C17.Contig87.106
Si--transcript:KQL31929	ZA--ZaA2_C17.Contig87.112
Si--transcript:KQL31930	ZA--ZaA2_C17.Contig87.117
Si--transcript:KQL31934	ZA--ZaA2_C17.Contig87.118
Si--transcript:KQL31944	ZA--ZaA2_C17.Contig87.125
Si--transcript:KQL31954	ZA--ZaA2_C17.Contig87.134
Si--transcript:KQL31962	ZA--ZaA2_C17.Contig87.142
Si--transcript:KQL31978	ZA--ZaA2_C17.Contig87.150
Si--transcript:KQL31990	ZA--ZaA2_C17.Contig87.158
Si--transcript:KQL30443	ZA--ZaA2_C17.Contig87.127
Si--transcript:KQL30465	ZA--ZaA2_C17.Contig87.136
Si--transcript:KQL30467	ZA--ZaA2_C17.Contig87.145
Si--transcript:KQL30471	ZA--ZaA2_C17.Contig87.147
Si--transcript:KQL30475	ZA--ZaA2_C17.Contig87.152
Si--transcript:KQL30477	ZA--ZaA2_C17.Contig87.157
Si--transcript:KQL31824	ZA--ZaA1_C04.Contig9.7.73
Si--transcript:KQL31835	ZA--ZaA1_C04.Contig9.7.54
Si--transcript:KQL31848	ZA--ZaA1_C04.Contig9.7.41
Si--transcript:KQL31852	ZA--ZaA1_C04.Contig9.7.39
Si--transcript:KQL31856	ZA--ZaA1_C04.Contig9.7.36
Si--transcript:KQL31860	ZA--ZaA1_C04.Contig9.7.35
Si--transcript:KQL28375	ZA--ZaA2_C17.Contig87.156
Si--transcript:KQL28390	ZA--ZaA2_C17.Contig87.145
Si--transcript:KQL28406	ZA--ZaA2_C17.Contig87.135
Si--transcript:KQL28407	ZA--ZaA2_C17.Contig87.134
Si--transcript:KQL28418	ZA--ZaA2_C17.Contig87.123
Si--transcript:KQL28420	ZA--ZaA2_C17.Contig87.119
Si--transcript:KQL28422	ZA--ZaA2_C17.Contig87.108
Si--transcript:KQL28425	ZA--ZaA2_C17.Contig87.106
Si--transcript:KQL28427	ZA--ZaA2_C17.Contig87.101
Si--transcript:KQL28437	ZA--ZaA2_C17.Contig87.94
Si--transcript:KQL28443	ZA--ZaA2_C17.Contig87.91
Si--transcript:KQL28449	ZA--ZaA2_C17.Contig87.82
Si--transcript:KQL28450	ZA--ZaA2_C17.Contig87.76
Si--transcript:KQL28473	ZA--ZaA2_C17.Contig87.51
Si--transcript:KQL28170	ZA--ZaA2_C17.Contig87.227
Si--transcript:KQL28173	ZA--ZaA2_C17.Contig87.223
Si--transcript:KQL28178	ZA--ZaA2_C17.Contig87.210
Si--transcript:KQL28189	ZA--ZaA2_C17.Contig87.203
Si--transcript:KQL28192	ZA--ZaA2_C17.Contig87.199
Si--transcript:KQL28198	ZA--ZaA2_C17.Contig87.194
Si--transcript:KQL28204	ZA--ZaA2_C17.Contig87.191
Si--transcript:KQL28209	ZA--ZaA2_C17.Contig87.187
Si--transcript:KQL28213	ZA--ZaA2_C17.Contig87.185
Si--transcript:KQL28214	ZA--ZaA2_C17.Contig87.184
Si--transcript:KQL28230	ZA--ZaA2_C17.Contig87.169
Si--transcript:KQL28235	ZA--ZaA2_C17.Contig87.168
Si--transcript:KQL28238	ZA--ZaA2_C17.Contig87.166
Si--transcript:KQL31288	ZA--ZaA1_C04.Contig9.7.101
Si--transcript:KQL31290	ZA--ZaA1_C04.Contig9.7.103
Si--transcript:KQL31291	ZA--ZaA1_C04.Contig9.7.106
Si--transcript:KQL31292	ZA--ZaA1_C04.Contig9.7.108
Si--transcript:KQL31299	ZA--ZaA1_C04.Contig9.7.111
Si--transcript:KQL31300	ZA--ZaA1_C04.Contig9.7.113
Si--transcript:KQL31257	ZA--ZaA1_C04.Contig9.7.49
Si--transcript:KQL31263	ZA--ZaA1_C04.Contig9.7.57
Si--transcript:KQL31268	ZA--ZaA1_C04.Contig9.7.59
Si--transcript:KQL31271	ZA--ZaA1_C04.Contig9.7.60
Si--transcript:KQL31276	ZA--ZaA1_C04.Contig9.7.68
Si--transcript:KQL31279	ZA--ZaA1_C04.Contig9.7.73
Si--transcript:KQL28212	ZA--ZaA2_C17.Contig1099.4
Si--transcript:KQL28213	ZA--ZaA2_C17.Contig1752.17
Si--transcript:KQL28214	ZA--ZaA2_C17.Contig1752.16
Si--transcript:KQL28216	ZA--ZaA2_C17.Contig1752.8
Si--transcript:KQL28218	ZA--ZaA2_C17.Contig1752.2
Si--transcript:KQL28227	ZA--ZaA2_C17.Contig2841.3
Si--transcript:KQL31571	ZA--ZaA2_C19.Contig990.73
Si--transcript:KQL31574	ZA--ZaA2_C19.Contig990.76
Si--transcript:KQL31590	ZA--ZaA2_C19.Contig990.90
Si--transcript:KQL31595	ZA--ZaA2_C19.Contig990.99
Si--transcript:KQL31600	ZA--ZaA2_C19.Contig990.112
Si--transcript:KQL31603	ZA--ZaA2_C19.Contig990.119
Si--transcript:KQL31609	ZA--ZaA2_C19.Contig990.128
Si--transcript:KQL31869	ZA--ZaA2_C20.Contig2728.1
Si--transcript:KQL31883	ZA--ZaA2_C20.Contig2728.11
Si--transcript:KQL31885	ZA--ZaA2_C20.Contig2728.13
Si--transcript:KQL31891	ZA--ZaA2_C20.Contig2728.14
Si--transcript:KQL31896	ZA--ZaA2_C20.Contig2728.19
Si--transcript:KQL31901	ZA--ZaA2_C20.Contig2728.26
Si--transcript:KQL31923	ZA--ZaA2_C20.Contig2728.31
Si--transcript:KQL31933	ZA--ZaA2_C20.Contig2728.42
Si--transcript:KQL31257	ZA--ZaA2_C20.Contig2135.15
Si--transcript:KQL31263	ZA--ZaA2_C20.Contig2135.18
Si--transcript:KQL31268	ZA--ZaA2_C20.Contig2135.20
Si--transcript:KQL31271	ZA--ZaA2_C20.Contig2135.21
Si--transcript:KQL31278	ZA--ZaA2_C20.Contig2135.31
Si--transcript:KQL31288	ZA--ZaA2_C20.Contig2135.51
Si--transcript:KQL28198	ZA--ZaA2_C20.Contig393.20
Si--transcript:KQL28213	ZA--ZaA2_C20.Contig393.16
Si--transcript:KQL28214	ZA--ZaA2_C20.Contig393.15
Si--transcript:KQL28218	ZA--ZaA2_C20.Contig393.9
Si--transcript:KQL28230	ZA--ZaA2_C20.Contig393.7
Si--transcript:KQL28235	ZA--ZaA2_C20.Contig393.6
Si--transcript:KQL28238	ZA--ZaA2_C20.Contig393.3
Si--transcript:KQL31448	ZA--ZaA2_C21.Contig446.7
Si--transcript:KQL31456	ZA--ZaA2_C21.Contig446.10
Si--transcript:KQL31464	ZA--ZaA2_C21.Contig446.14
Si--transcript:KQL31465	ZA--ZaA2_C21.Contig446.15
Si--transcript:KQL31473	ZA--ZaA2_C21.Contig446.29
Si--transcript:KQL31474	ZA--ZaA2_C21.Contig446.30
Si--transcript:KQL29862	ZA--ZaA2_C22.Contig72.259
Si--transcript:KQL29865	ZA--ZaA2_C22.Contig72.256
Si--transcript:KQL29868	ZA--ZaA2_C22.Contig72.248
Si--transcript:KQL29875	ZA--ZaA2_C22.Contig72.224
Si--transcript:KQL29881	ZA--ZaA2_C22.Contig72.219
Si--transcript:KQL29884	ZA--ZaA2_C22.Contig72.213
Si--transcript:KQL29886	ZA--ZaA2_C22.Contig72.209
Si--transcript:KQL29887	ZA--ZaA2_C22.Contig72.207
Si--transcript:KQL29898	ZA--ZaA2_C22.Contig72.191
Si--transcript:KQL29899	ZA--ZaA2_C22.Contig72.190
Si--transcript:KQL29900	ZA--ZaA2_C22.Contig72.188
Si--transcript:KQL30272	ZA--ZaA2_C23.Contig210.120
Si--transcript:KQL30274	ZA--ZaA2_C23.Contig210.111
Si--transcript:KQL30287	ZA--ZaA2_C23.Contig210.109
Si--transcript:KQL30291	ZA--ZaA2_C23.Contig210.107
Si--transcript:KQL30295	ZA--ZaA2_C23.Contig210.106
Si--transcript:KQL30300	ZA--ZaA2_C23.Contig210.101
Si--transcript:KQL30308	ZA--ZaA2_C23.Contig210.95
Si--transcript:KQL30320	ZA--ZaA2_C23.Contig210.86
Si--transcript:KQL30328	ZA--ZaA2_C23.Contig210.83
Si--transcript:KQL30347	ZA--ZaA2_C23.Contig210.71
Si--transcript:KQL30357	ZA--ZaA2_C23.Contig210.65
Si--transcript:KQL31049	ZA--ZaA2_C25.Contig748.91
Si--transcript:KQL31059	ZA--ZaA2_C25.Contig748.99
Si--transcript:KQL31060	ZA--ZaA2_C25.Contig748.101
Si--transcript:KQL31062	ZA--ZaA2_C25.Contig748.103
Si--transcript:KQL31068	ZA--ZaA2_C25.Contig748.113
Si--transcript:KQL31072	ZA--ZaA2_C25.Contig748.115
Si--transcript:KQL31100	ZA--ZaA2_C25.Contig748.117
Si--transcript:KQL31105	ZA--ZaA2_C25.Contig748.124
Si--transcript:KQL28178	ZA--ZaA2_C25.Contig247.9
Si--transcript:KQL28207	ZA--ZaA2_C25.Contig94.19
Si--transcript:KQL28208	ZA--ZaA2_C25.Contig94.23
Si--transcript:KQL28218	ZA--ZaA2_C25.Contig94.35
Si--transcript:KQL28230	ZA--ZaA2_C25.Contig94.38
Si--transcript:KQL28231	ZA--ZaA2_C25.Contig94.39
Si--transcript:KQL31824	ZA--ZaA1_C16.Contig14.2.34
Si--transcript:KQL31835	ZA--ZaA1_C16.Contig14.2.26
Si--transcript:KQL31836	ZA--ZaA1_C16.Contig14.2.25
Si--transcript:KQL31838	ZA--ZaA1_C16.Contig14.2.23
Si--transcript:KQL31866	ZA--ZaA1_C16.Contig14.2.20
Si--transcript:KQL31869	ZA--ZaA1_C16.Contig14.2.17
Si--transcript:KQL31532	ZA--ZaA2_C26.Contig146.32
Si--transcript:KQL31538	ZA--ZaA2_C26.Contig146.36
Si--transcript:KQL31541	ZA--ZaA2_C26.Contig146.37
Si--transcript:KQL31547	ZA--ZaA2_C26.Contig146.38
Si--transcript:KQL31554	ZA--ZaA2_C26.Contig146.40
Si--transcript:KQL31567	ZA--ZaA2_C26.Contig146.46
Si--transcript:KQL31582	ZA--ZaA2_C26.Contig146.49
Si--transcript:KQL31594	ZA--ZaA2_C26.Contig146.55
Si--transcript:KQL31598	ZA--ZaA2_C26.Contig146.61
Si--transcript:KQL31600	ZA--ZaA2_C26.Contig146.64
Si--transcript:KQL31602	ZA--ZaA2_C26.Contig146.65
Si--transcript:KQL31624	ZA--ZaA2_C26.Contig2455.11
Si--transcript:KQL29946	ZA--ZaA2_C26.Contig1114.18
Si--transcript:KQL29952	ZA--ZaA2_C26.Contig1114.13
Si--transcript:KQL29955	ZA--ZaA2_C26.Contig1114.10
Si--transcript:KQL29961	ZA--ZaA2_C26.Contig1114.6
Si--transcript:KQL29970	ZA--ZaA2_C01.Contig13.5.68
Si--transcript:KQL29985	ZA--ZaA2_C01.Contig13.5.51
Si--transcript:KQL29988	ZA--ZaA2_C01.Contig13.5.38
Si--transcript:KQL29994	ZA--ZaA2_C01.Contig13.5.13
Si--transcript:KQL31746	ZA--ZaA2_C26.Contig228.119
Si--transcript:KQL31759	ZA--ZaA2_C26.Contig228.97
Si--transcript:KQL31781	ZA--ZaA2_C26.Contig228.87
Si--transcript:KQL31806	ZA--ZaA2_C26.Contig228.76
Si--transcript:KQL31809	ZA--ZaA2_C26.Contig228.74
Si--transcript:KQL31811	ZA--ZaA2_C26.Contig228.72
Si--transcript:KQL31823	ZA--ZaA2_C26.Contig228.65
Si--transcript:KQL32167	ZA--ZaA2_C27.Contig461.9
Si--transcript:KQL32168	ZA--ZaA2_C27.Contig461.10
Si--transcript:KQL32172	ZA--ZaA2_C27.Contig461.12
Si--transcript:KQL32186	ZA--ZaA2_C27.Contig461.16
Si--transcript:KQL32197	ZA--ZaA2_C27.Contig461.23
Si--transcript:KQL32203	ZA--ZaA2_C27.Contig461.26
Si--transcript:KQL32209	ZA--ZaA2_C27.Contig461.32
Si--transcript:KQL30741	ZA--ZaA2_C27.Contig722.68
Si--transcript:KQL30743	ZA--ZaA2_C27.Contig722.66
Si--transcript:KQL30751	ZA--ZaA2_C27.Contig722.64
Si--transcript:KQL30756	ZA--ZaA2_C27.Contig722.63
Si--transcript:KQL30757	ZA--ZaA2_C27.Contig722.61
Si--transcript:KQL30762	ZA--ZaA2_C27.Contig722.56
Si--transcript:KQL30766	ZA--ZaA2_C27.Contig722.54
Si--transcript:KQL30780	ZA--ZaA2_C27.Contig722.52
Si--transcript:KQL30786	ZA--ZaA2_C27.Contig722.44
Si--transcript:KQL30810	ZA--ZaA2_C27.Contig722.38
Si--transcript:KQL30830	ZA--ZaA2_C27.Contig722.31
Si--transcript:KQL29755	ZA--ZaA2_C28.Contig438.165
Si--transcript:KQL29785	ZA--ZaA2_C28.Contig438.172
Si--transcript:KQL29792	ZA--ZaA2_C28.Contig438.177
Si--transcript:KQL29802	ZA--ZaA2_C28.Contig438.179
Si--transcript:KQL29816	ZA--ZaA2_C28.Contig438.187
Si--transcript:KQL29817	ZA--ZaA2_C28.Contig438.188
Si--transcript:KQL29820	ZA--ZaA2_C28.Contig438.193
Si--transcript:KQL29828	ZA--ZaA2_C28.Contig438.197
Si--transcript:KQL30265	ZA--ZaA2_C29.Contig1.5.122
Si--transcript:KQL30284	ZA--ZaA2_C29.Contig1.5.119
Si--transcript:KQL30294	ZA--ZaA2_C29.Contig1.5.118
Si--transcript:KQL30295	ZA--ZaA2_C29.Contig1.5.116
Si--transcript:KQL30323	ZA--ZaA2_C29.Contig1.5.94
Si--transcript:KQL30324	ZA--ZaA2_C29.Contig1.5.92
Si--transcript:KQL30343	ZA--ZaA2_C29.Contig1.5.77
Si--transcript:KQL30345	ZA--ZaA2_C29.Contig1.5.75
Si--transcript:KQL30347	ZA--ZaA2_C29.Contig1.5.74
Si--transcript:KQL30350	ZA--ZaA2_C29.Contig1.5.71
Si--transcript:KQL30352	ZA--ZaA2_C29.Contig1.5.69
Si--transcript:KQL30362	ZA--ZaA2_C29.Contig1.5.47
Si--transcript:KQL31385	ZA--ZaA2_C29.Contig28.49
Si--transcript:KQL31390	ZA--ZaA2_C29.Contig28.53
Si--transcript:KQL31399	ZA--ZaA2_C29.Contig28.64
Si--transcript:KQL31409	ZA--ZaA2_C29.Contig28.69
Si--transcript:KQL31411	ZA--ZaA2_C29.Contig28.72
Si--transcript:KQL31412	ZA--ZaA2_C29.Contig28.73
Si--transcript:KQL31417	ZA--ZaA2_C29.Contig28.79
Si--transcript:KQL31434	ZA--ZaA2_C29.Contig28.89
Si--transcript:KQL31435	ZA--ZaA2_C29.Contig28.95
Si--transcript:KQL29348	ZA--ZaA1_C02.Contig12.7.104
Si--transcript:KQL29362	ZA--ZaA1_C02.Contig12.7.98
Si--transcript:KQL29374	ZA--ZaA1_C02.Contig12.7.91
Si--transcript:KQL29375	ZA--ZaA1_C02.Contig12.7.82
Si--transcript:KQL29391	ZA--ZaA1_C02.Contig12.7.76
Si--transcript:KQL29392	ZA--ZaA1_C02.Contig12.7.72
Si--transcript:KQL28532	ZA--ZaA2_C29.Contig744.44
Si--transcript:KQL28549	ZA--ZaA2_C29.Contig744.31
Si--transcript:KQL28554	ZA--ZaA2_C29.Contig744.23
Si--transcript:KQL28555	ZA--ZaA2_C29.Contig744.15
Si--transcript:KQL28564	ZA--ZaA2_C29.Contig744.14
Si--transcript:KQL28568	ZA--ZaA2_C29.Contig744.8
Si--transcript:KQL28569	ZA--ZaA2_C10.Contig6.6.90
Si--transcript:KQL31037	ZA--ZaA2_C30.Contig853.178
Si--transcript:KQL31050	ZA--ZaA2_C30.Contig853.169
Si--transcript:KQL31063	ZA--ZaA2_C30.Contig853.165
Si--transcript:KQL31066	ZA--ZaA2_C30.Contig853.161
Si--transcript:KQL31078	ZA--ZaA2_C30.Contig853.153
Si--transcript:KQL31082	ZA--ZaA2_C30.Contig853.152
Si--transcript:KQL31083	ZA--ZaA2_C30.Contig853.150
Si--transcript:KQL31091	ZA--ZaA2_C30.Contig853.148
Si--transcript:KQL32151	ZA--ZaA2_C30.Contig458.61
Si--transcript:KQL32154	ZA--ZaA2_C30.Contig458.59
Si--transcript:KQL32156	ZA--ZaA2_C30.Contig458.54
Si--transcript:KQL32158	ZA--ZaA2_C30.Contig458.50
Si--transcript:KQL32160	ZA--ZaA2_C30.Contig458.49
Si--transcript:KQL32163	ZA--ZaA2_C30.Contig458.48
Si--transcript:KQL30914	ZA--ZaA2_C30.Contig258.48
Si--transcript:KQL30915	ZA--ZaA2_C30.Contig258.44
Si--transcript:KQL30922	ZA--ZaA2_C30.Contig258.40
Si--transcript:KQL30926	ZA--ZaA2_C30.Contig258.32
Si--transcript:KQL30928	ZA--ZaA2_C30.Contig258.31
Si--transcript:KQL30933	ZA--ZaA2_C30.Contig258.14
Si--transcript:KQL30673	ZA--ZaA2_C30.Contig258.54
Si--transcript:KQL30677	ZA--ZaA2_C30.Contig258.58
Si--transcript:KQL30683	ZA--ZaA2_C30.Contig258.62
Si--transcript:KQL30685	ZA--ZaA2_C30.Contig258.63
Si--transcript:KQL30687	ZA--ZaA2_C30.Contig258.69
Si--transcript:KQL30689	ZA--ZaA2_C30.Contig258.72
Si--transcript:KQL30690	ZA--ZaA2_C30.Contig258.73
Si--transcript:KQL30691	ZA--ZaA2_C30.Contig258.74
Si--transcript:KQL30696	ZA--ZaA2_C30.Contig258.76
Si--transcript:KQL31921	ZA--ZaA2_C29.Contig1.2.30
Si--transcript:KQL31932	ZA--ZaA2_C29.Contig1.2.32
Si--transcript:KQL31946	ZA--ZaA2_C29.Contig1.2.37
Si--transcript:KQL31954	ZA--ZaA1_C04.Contig9.4.25
Si--transcript:KQL31956	ZA--ZaA1_C04.Contig9.4.17
Si--transcript:KQL31960	ZA--ZaA1_C04.Contig9.4.13
Si--transcript:KQL31983	ZA--ZaA2_C26.Contig3.57.6
Si--transcript:KQL31984	ZA--ZaA2_C26.Contig3.57.7
Si--transcript:KQL29107	ZA--ZaA2_C32.Contig481.19
Si--transcript:KQL29121	ZA--ZaA2_C32.Contig481.29
Si--transcript:KQL29143	ZA--ZaA2_C32.Contig481.35
Si--transcript:KQL29148	ZA--ZaA2_C32.Contig481.36
Si--transcript:KQL29159	ZA--ZaA2_C32.Contig481.40
Si--transcript:KQL29163	ZA--ZaA2_C32.Contig481.41
Si--transcript:KQL31743	ZA--ZaA2_C32.Contig710.87
Si--transcript:KQL31746	ZA--ZaA2_C32.Contig710.78
Si--transcript:KQL31749	ZA--ZaA2_C32.Contig710.69
Si--transcript:KQL31760	ZA--ZaA2_C32.Contig710.61
Si--transcript:KQL31770	ZA--ZaA2_C32.Contig710.57
Si--transcript:KQL31781	ZA--ZaA2_C32.Contig710.52
Si--transcript:KQL31803	ZA--ZaA2_C32.Contig710.31
Si--transcript:KQL31805	ZA--ZaA2_C32.Contig710.28
Si--transcript:KQL31806	ZA--ZaA2_C32.Contig710.26
Si--transcript:KQL31809	ZA--ZaA2_C32.Contig710.23
Si--transcript:KQL31811	ZA--ZaA2_C32.Contig710.18
Si--transcript:KQL31812	ZA--ZaA2_C32.Contig710.13
Si--transcript:KQL31823	ZA--ZaA2_C32.Contig710.4
Si--transcript:KQL28178	ZA--ZaA2_C32.Contig4.28
Si--transcript:KQL28180	ZA--ZaA2_C32.Contig4.34
Si--transcript:KQL28196	ZA--ZaA2_C32.Contig4.45
Si--transcript:KQL28218	ZA--ZaA2_C29.Contig1.79.1
Si--transcript:KQL28230	ZA--ZaA2_C29.Contig1.79.3
Si--transcript:KQL28231	ZA--ZaA2_C29.Contig1.79.4
Si--transcript:KQL28396	ZA--ZaA2_C26.Contig3.57.13
Si--transcript:KQL28410	ZA--ZaA1_C04.Contig9.4.11
Si--transcript:KQL28420	ZA--ZaA2_C29.Contig1.2.34
Si--transcript:KQL28442	ZA--ZaA2_C29.Contig1.2.10
Si--transcript:KQL28445	ZA--ZaA2_C29.Contig1.2.4
Si--transcript:KQL28456	ZA--ZaA2_C32.Contig8.19
Si--transcript:KQL28462	ZA--ZaA2_C32.Contig8.20
Si--transcript:KQL30512	ZA--ZaA2_C29.Contig1.1.80
Si--transcript:KQL30533	ZA--ZaA2_C29.Contig1.1.66
Si--transcript:KQL30536	ZA--ZaA2_C29.Contig1.1.45
Si--transcript:KQL30542	ZA--ZaA2_C29.Contig1.1.31
Si--transcript:KQL30545	ZA--ZaA2_C29.Contig1.1.29
Si--transcript:KQL30547	ZA--ZaA2_C29.Contig1.1.28
Si--transcript:KQL30549	ZA--ZaA2_C29.Contig1.1.18
Si--transcript:KQL30556	ZA--ZaA2_C29.Contig1.1.10
Si--transcript:KQL30265	ZA--ZaA2_C26.Contig3.1.91
Si--transcript:KQL30287	ZA--ZaA2_C26.Contig3.1.75
Si--transcript:KQL30291	ZA--ZaA2_C26.Contig3.1.74
Si--transcript:KQL30295	ZA--ZaA2_C26.Contig3.1.73
Si--transcript:KQL30300	ZA--ZaA2_C26.Contig3.1.69
Si--transcript:KQL30305	ZA--ZaA2_C26.Contig3.1.64
Si--transcript:KQL30318	ZA--ZaA2_C26.Contig3.1.57
Si--transcript:KQL30320	ZA--ZaA2_C26.Contig3.1.54
Si--transcript:KQL30328	ZA--ZaA2_C26.Contig3.1.53
Si--transcript:KQL32027	ZA--ZaA2_C29.Contig1.1.6
Si--transcript:KQL32030	ZA--ZaA2_C29.Contig1.1.10
Si--transcript:KQL32036	ZA--ZaA2_C29.Contig1.1.15
Si--transcript:KQL32066	ZA--ZaA2_C29.Contig1.1.33
Si--transcript:KQL32071	ZA--ZaA2_C29.Contig1.1.41
Si--transcript:KQL32074	ZA--ZaA2_C29.Contig1.1.44
Si--transcript:KQL32085	ZA--ZaA2_C29.Contig1.1.62
Si--transcript:KQL32095	ZA--ZaA2_C29.Contig1.1.72
Si--transcript:KQL32112	ZA--ZaA2_C29.Contig1.1.95
Si--transcript:KQL31312	ZA--ZaA2_C29.Contig1.10.42
Si--transcript:KQL31313	ZA--ZaA2_C29.Contig1.10.41
Si--transcript:KQL31314	ZA--ZaA2_C29.Contig1.10.40
Si--transcript:KQL31317	ZA--ZaA2_C29.Contig1.10.36
Si--transcript:KQL31322	ZA--ZaA2_C29.Contig1.10.14
Si--transcript:KQL31325	ZA--ZaA2_C29.Contig1.10.12
Si--transcript:KQL31327	ZA--ZaA2_C29.Contig1.10.9
Si--transcript:KQL31803	ZA--ZaA1_C23.Contig5.5.101
Si--transcript:KQL31805	ZA--ZaA1_C23.Contig5.5.99
Si--transcript:KQL31806	ZA--ZaA1_C23.Contig5.5.97
Si--transcript:KQL31809	ZA--ZaA1_C23.Contig5.5.94
Si--transcript:KQL31811	ZA--ZaA1_C23.Contig5.5.87
Si--transcript:KQL31812	ZA--ZaA1_C23.Contig5.5.82
Si--transcript:KQL31823	ZA--ZaA1_C23.Contig5.5.73
Si--transcript:KQL31824	ZA--ZaA1_C31.Contig7.6.65
Si--transcript:KQL31835	ZA--ZaA1_C31.Contig7.6.73
Si--transcript:KQL31836	ZA--ZaA1_C31.Contig7.6.74
Si--transcript:KQL31866	ZA--ZaA1_C31.Contig7.6.78
Si--transcript:KQL31869	ZA--ZaA1_C31.Contig7.6.80
Si--transcript:KQL31883	ZA--ZaA1_C31.Contig7.6.89
Si--transcript:KQL31885	ZA--ZaA1_C31.Contig7.6.92
Si--transcript:KQL31891	ZA--ZaA1_C31.Contig7.6.93
Si--transcript:KQL31896	ZA--ZaA1_C31.Contig7.6.98
Si--transcript:KQL31901	ZA--ZaA1_C31.Contig7.6.102
Si--transcript:KQL31923	ZA--ZaA1_C31.Contig7.6.105
Si--transcript:KQL30914	ZA--ZaA1_C04.Contig9.6.33
Si--transcript:KQL30919	ZA--ZaA1_C04.Contig9.6.24
Si--transcript:KQL30923	ZA--ZaA1_C04.Contig9.6.18
Si--transcript:KQL30926	ZA--ZaA1_C04.Contig9.6.14
Si--transcript:KQL30930	ZA--ZaA1_C04.Contig9.6.9
Si--transcript:KQL30958	ZA--ZaA1_C04.Contig9.6.3
Si--transcript:KQL29869	ZA--Za_Contig2.Contig57.97
Si--transcript:KQL29875	ZA--Za_Contig2.Contig57.89
Si--transcript:KQL29889	ZA--Za_Contig2.Contig57.82
Si--transcript:KQL29898	ZA--Za_Contig2.Contig57.70
Si--transcript:KQL29899	ZA--Za_Contig2.Contig57.69
Si--transcript:KQL29903	ZA--Za_Contig2.Contig57.64
Si--transcript:KQL29904	ZA--Za_Contig2.Contig57.59
Si--transcript:KQL29907	ZA--Za_Contig2.Contig57.57
Si--transcript:KQL29919	ZA--Za_Contig2.Contig57.54
Si--transcript:KQL29926	ZA--Za_Contig2.Contig57.51
Si--transcript:KQL29932	ZA--Za_Contig2.Contig57.46
Si--transcript:KQL31175	ZA--ZaA2_C29.Contig1.53.9
Si--transcript:KQL31196	ZA--ZaA2_C29.Contig1.53.12
Si--transcript:KQL31204	ZA--ZaA2_C29.Contig1.53.25
Si--transcript:KQL31206	ZA--ZaA2_C29.Contig1.53.27
Si--transcript:KQL31209	ZA--ZaA2_C29.Contig1.53.30
Si--transcript:KQL31217	ZA--ZaA2_C29.Contig1.53.36
Si--transcript:KQL30871	ZA--ZaA2_C29.Contig1.53.114
Si--transcript:KQL30873	ZA--ZaA2_C29.Contig1.53.110
Si--transcript:KQL30879	ZA--ZaA2_C29.Contig1.53.104
Si--transcript:KQL30886	ZA--ZaA2_C29.Contig1.53.83
Si--transcript:KQL30887	ZA--ZaA2_C29.Contig1.53.80
Si--transcript:KQL30889	ZA--ZaA2_C29.Contig1.53.64
Si--transcript:KQL30890	ZA--ZaA2_C29.Contig1.53.58
Si--transcript:KQL31521	ZA--ZaA1_C02.Contig12.2.14
Si--transcript:KQL31538	ZA--ZaA1_C02.Contig12.2.17
Si--transcript:KQL31547	ZA--ZaA1_C02.Contig12.2.34
Si--transcript:KQL31549	ZA--ZaA1_C02.Contig12.2.35
Si--transcript:KQL31551	ZA--ZaA1_C02.Contig12.2.36
Si--transcript:KQL31554	ZA--ZaA1_C02.Contig12.2.37
Si--transcript:KQL29785	ZA--ZaA2_C21.Contig16.6.118
Si--transcript:KQL29788	ZA--ZaA2_C21.Contig16.6.116
Si--transcript:KQL29789	ZA--ZaA2_C21.Contig16.6.115
Si--transcript:KQL29792	ZA--ZaA2_C21.Contig16.6.114
Si--transcript:KQL29802	ZA--ZaA2_C21.Contig16.6.111
Si--transcript:KQL29804	ZA--ZaA2_C21.Contig16.6.108
Si--transcript:KQL30873	ZA--ZaA2_C29.Contig1.33.100
Si--transcript:KQL30875	ZA--ZaA2_C29.Contig1.33.93
Si--transcript:KQL30880	ZA--ZaA2_C29.Contig1.33.74
Si--transcript:KQL30886	ZA--ZaA2_C29.Contig1.33.56
Si--transcript:KQL30887	ZA--ZaA2_C29.Contig1.33.53
Si--transcript:KQL30888	ZA--ZaA2_C29.Contig1.33.44
Si--transcript:KQL30891	ZA--ZaA2_C29.Contig1.33.34
Si--transcript:KQL29785	ZA--Za_Contig28.Contig1800.82
[truncated: 10,542 more rows]

## Sheet: Zanthoxylum_armatum.fasta.vs.Zm
Table S6 The collinearity analysis of ZaPEPC genes between the genomes of Z. armatum and Zea mays
[truncated: 9,975 more rows]
