# Supplementary material for: Genome-Wide Identification and Expression Analysis of the PEPC Gene Family in Zanthoxylum armatum Reveals Potential Roles in Environmental Adaptation
Source: Biology (Basel). 2025 Nov 16;14(11):1605. doi: 10.3390/biology14111605 (PMC12650240; doi:10.3390/biology14111605)
Supplement: Supplementary file 1 [file biology-14-01605-s001.zip › Table S7 Distribution of regulatory elements of the ZaPEPC gene family.xlsx]

## Sheet: Distribution of regulatory elem
Table S7 Distribution of regulatory elements of the ZaPEPC gene family
		Light Responsive Elements																				Elements related to growth and development						Elements related to plant hormone regulation							Elements related to biological and abiotic stress			Circadian	Anaerobic responsive element
Rename	Gene ID	3-AF1 binding site	AE-box	ACE	AT1-motif	ATCT-motif	Box 4	Box II	chs-CMA1a	chs-CMA2a	GA-motif	GATA-motif	G-box	GT1-motif	GTGGC-motif	I-box	LAMP-element	MRE	Sp1	TCCC-motif	TCT-motif	AT-rich element	AT-rich sequence	CAT-box	GCN4_motif	O2-site	RY-element	ABRE	GARE-motif	P-box	TCA-element	TGA-element	CGTCA-motif	TGACG-motif	TC-rich repeats	LTR	MBS	circadian	GC-motif	ARE
ZaPEPC2	ZaA1_C01.Contig900.7	0	0	1	0	0	2	0	0	0	0	1	7	4	0	0	1	1	1	0	0	1	1	2	0	0	0	4	0	1	0	2	1	1	1	0	0	0	0	1
ZaPEPC5	ZaA1_C03.Contig1140.18	1	0	0	2	0	5	0	0	1	0	0	2	0	0	0	0	1	0	1	1	0	0	0	0	1	0	2	0	1	0	0	1	1	0	1	0	0	0	4
ZaPEPC6	ZaA1_C03.Contig2837.3	0	0	0	0	0	4	0	0	0	0	0	3	1	0	0	0	1	1	0	0	0	0	0	0	4	0	3	0	0	0	0	1	1	0	2	0	1	1	2
ZaPEPC4	ZaA1_C03.Contig793.20	0	1	0	0	0	2	0	0	0	0	0	3	0	0	0	0	1	1	0	1	0	0	0	2	2	0	3	0	0	0	0	2	2	1	1	0	0	1	1
ZaPEPC7	ZaA1_C14.Contig1122.26	0	1	0	0	0	2	0	0	0	1	1	5	4	1	0	0	0	1	0	1	0	0	0	0	0	0	4	0	1	1	0	1	1	0	0	0	1	0	3
ZaPEPC11	ZaA1_C28.Contig69.318	0	1	0	0	0	11	0	0	0	0	1	1	2	0	0	0	0	0	1	2	1	0	0	0	0	0	1	0	0	0	0	0	0	1	0	0	0	0	1
ZaPEPC1	ZaA2_C01.Contig2868.3	0	0	0	1	1	3	1	0	0	0	2	9	3	0	0	1	0	1	0	0	0	1	1	0	1	1	5	0	0	0	2	1	1	1	0	0	0	0	1
ZaPEPC3	ZaA2_C03.Contig267.3	0	0	0	0	0	2	0	0	0	0	0	2	0	0	0	0	1	0	0	3	0	0	0	0	4	0	2	0	0	0	0	1	1	1	0	0	0	0	1
ZaPEPC9	ZaA2_C05.Contig15.2.10	0	1	0	0	2	2	1	0	0	1	1	4	1	0	0	0	1	0	0	1	0	0	0	2	0	0	3	0	1	0	2	0	0	0	1	1	2	1	0
ZaPEPC12	ZaA2_C10.Contig6.1.47	0	0	0	0	0	2	0	0	0	1	1	1	3	0	1	0	0	0	1	1	0	0	1	0	0	0	1	1	0	0	1	1	1	0	0	1	0	0	0
ZaPEPC8	ZaA2_C14.Contig391.47	0	1	0	0	0	2	0	0	0	2	0	5	5	1	0	0	0	1	0	1	0	0	0	0	0	0	4	0	1	1	0	0	0	1	0	0	1	0	2
ZaPEPC10	ZaA2_C23.Contig1171.3	0	1	0	0	2	1	1	1	0	1	0	4	0	0	0	0	0	0	0	1	0	1	0	0	0	0	3	0	1	0	3	0	0	0	1	0	0	1	0
In total		1	6	1	3	5	38	3	1	1	6	7	46	23	2	1	2	6	6	3	12	2	3	4	4	12	1	35	1	6	2	10	9	9	6	6	2	5	4	16
