# Supplementary material for: Genome-Wide Identification and Expression Analysis of the PEPC Gene Family in Zanthoxylum armatum Reveals Potential Roles in Environmental Adaptation
Source: Biology (Basel). 2025 Nov 16;14(11):1605. doi: 10.3390/biology14111605 (PMC12650240; doi:10.3390/biology14111605)
Supplement: Supplementary file 1 [file biology-14-01605-s001.zip › Table S8 The FPKM values of 12 ZaPEPC genes.xlsx]

## Sheet: fpkm values
Table S8 The FPKM values of 12 ZaPEPC genes
Gene_ID	Gene name	CQ1	CQ2	CQ3	SD1	SD2	SD3	YN1	YN2	YN3
ZaA2_C01.Contig2868.3-gene	ZaPEPC1	3.59198	3.42083	3.51601	3.64511	3.46948	3.40424	1.93063	2.83004	3.42222
ZaA1_C01.Contig900.7-gene	ZaPEPC2	4.68619	4.85004	5.13942	6.45883	7.71492	7.54242	3.65706	3.67418	3.73487
ZaA2_C03.Contig267.3-gene	ZaPEPC3	3.82952	2.79714	3.77179	3.51926	7.87751	5.19706	6.31721	4.78789	5.62902
ZaA1_C03.Contig793.20-gene	ZaPEPC4	4.535	4.67765	4.73018	6.27854	5.95316	6.07579	9.06304	8.62177	8.96922
ZaA1_C03.Contig1140.18-gene	ZaPEPC5	7.52556	7.12878	7.68426	10.2341	10.1759	9.61754	12.7676	12.3209	12.8121
ZaA1_C03.Contig2837.3-gene	ZaPEPC6	9.09237	8.32566	8.12203	6.63638	6.61918	7.43403	7.85046	8.32606	7.8199
ZaA1_C14.Contig1122.26-gene	ZaPEPC7	24.3148	23.6029	24.8401	30.0535	30.6442	25.3197	40.5088	45.5907	45.1005
ZaA2_C14.Contig391.47-gene	ZaPEPC8	25.5696	24.6265	26.4657	30.5507	30.8917	30.2866	58.4432	58.8762	60.2404
ZaA2_C05.Contig15.2.10-gene	ZaPEPC9	0.379973	0.426568	0.530807	0.265393	0.256254	0.218256	0.620773	0.551142	0.571776
ZaA2_C23.Contig1171.3-gene	ZaPEPC10	5.80859	6.6275	6.5287	3.04049	2.97034	2.53119	15.4424	15.1922	15.8244
ZaA1_C28.Contig69.318-gene	ZaPEPC11	12.539	11.8264	12.9921	33.1051	32.6146	32.6429	53.9891	57.3107	55.5225
ZaA2_C10.Contig6.1.47-gene	ZaPEPC12	1.69874	1.94579	1.85312	1.75117	2.49213	2.2633	0.543178	0.336048	0.356367
Gene name	CQ_Mean_FPKM	SD_Mean_FPKM	YN_Mean_FPKM
ZaPEPC1	3.50961	3.50628	2.72763
ZaPEPC2	4.89188	7.23872	3.6887
ZaPEPC3	3.46615	5.53128	5.57804
ZaPEPC4	4.64761	6.1025	8.88468
ZaPEPC5	7.4462	10.0092	12.6335
ZaPEPC6	8.51336	6.89653	7.9988
ZaPEPC7	24.2526	28.6725	43.7333
ZaPEPC8	25.5539	30.5764	59.1866
ZaPEPC9	0.445783	0.246634	0.58123
ZaPEPC10	6.3216	2.84734	15.4864
ZaPEPC11	12.4525	32.7875	55.6074
ZaPEPC12	1.83255	2.16886	0.411864
