# Supplementary material for: Genome-Wide Identification and Expression Analysis of the PEPC Gene Family in Zanthoxylum armatum Reveals Potential Roles in Environmental Adaptation
Source: Biology (Basel). 2025 Nov 16;14(11):1605. doi: 10.3390/biology14111605 (PMC12650240; doi:10.3390/biology14111605)
Supplement: Supplementary file 1 [file biology-14-01605-s001.zip › Table S9 ZaPEPC gene co-expression.xlsx]

## Sheet: gene co-expression
Table S9 ZaPEPC gene co-expression
GENE1	GENE2	P	R	TF
ZaPEPC4	ZaA1_C08.Contig79.161	4.377289952286468E-7	-0.989119	AP2
ZaPEPC11	ZaA1_C08.Contig79.161	3.3710894306947146E-6	-0.980456	AP2
ZaPEPC10	ZaA1_C31.Contig299.35	5.647606710635011E-7	0.9882951541605873	AP2
ZaPEPC5	ZaA2_C33.Contig11.22	2.5773371852213195E-6	-0.981907	ARF
ZaPEPC4	ZaA2_C01.Contig1711.5	2.908667058017933E-7	-0.990322	ARF
ZaPEPC4	ZaA2_C32.Contig4.3.72	3.522595874552338E-6	0.9802080201591397	ARF
ZaPEPC4	ZaA2_C33.Contig11.22	2.83370312362349E-6	-0.981407	ARF
ZaPEPC8	ZaA1_C13.Contig150.84	1.92640589614737E-6	-0.983358	ARF
ZaPEPC8	ZaA2_C32.Contig4.3.72	1.7813564639658504E-6	0.9837273421982032	ARF
ZaPEPC10	ZaA1_C11.Contig104.94	9.806916802430033E-8	-0.992911	ARF
ZaPEPC10	ZaA2_C15.Contig930.49	3.5092186044931146E-6	0.9802296435856266	ARF
ZaPEPC10	ZaA2_C29.Contig1.22.5	8.511680849910501E-7	0.9868343298519161	ARF
ZaPEPC4	Za_Contig8.Contig431.13	9.899927402412439E-7	-0.986251	ARR-B
ZaPEPC5	ZaA2_C07.Contig2720.1	4.4595143104426684E-7	-0.989061	B3
ZaPEPC4	ZaA2_C07.Contig2720.1	2.3749469874522383E-6	-0.982327	B3
ZaPEPC11	ZaA2_C07.Contig2720.1	1.5547106189123233E-7	-0.991912	B3
ZaPEPC5	ZaA1_C13.Contig2439.4	3.365277447818397E-6	-0.980466	BBR-BPC
ZaPEPC4	ZaA1_C28.Contig157.12	2.4208713396941836E-6	-0.982229	BBR-BPC
ZaPEPC11	ZaA1_C13.Contig2439.4	4.192541737880789E-7	-0.989253	BBR-BPC
ZaPEPC11	ZaA1_C28.Contig157.12	1.988141486940757E-6	-0.983206	BBR-BPC
ZaPEPC10	ZaA1_C13.Contig3226.23	3.0286177443634437E-6	0.9810486998103771	BBR-BPC
ZaPEPC2	ZaA2_C29.Contig1.49.13	3.72206078382988E-7	0.989613514999778	bHLH
ZaPEPC5	ZaA1_C05.Contig2375.5	6.826635875945517E-8	-0.99361	bHLH
ZaPEPC4	ZaA1_C03.Contig861.57	3.364848669491023E-7	-0.989909	bHLH
ZaPEPC4	ZaA1_C05.Contig2375.5	2.1275032366926408E-7	-0.991151	bHLH
ZaPEPC7	ZaA2_C24.Contig2421.3	2.315816403541024E-6	0.9824542842307082	bHLH
ZaPEPC7	ZaA2_C29.Contig1.17.20	9.110038711991022E-7	-0.986575	bHLH
ZaPEPC11	ZaA1_C05.Contig2375.5	3.0725080596167447E-7	-0.990169	bHLH
ZaPEPC8	ZaA1_C03.Contig861.57	1.8776336050919233E-6	-0.98348	bHLH
ZaPEPC8	ZaA1_C18.Contig287.29	2.409183212909936E-6	0.9822540240427436	bHLH
ZaPEPC8	ZaA1_C24.Contig4656.1	7.098618707770298E-7	0.9875021330136791	bHLH
ZaPEPC8	ZaA1_C28.Contig69.49	1.949006107177379E-6	-0.983302	bHLH
ZaPEPC8	ZaA2_C02.Contig156.3	2.6946579181015756E-6	0.9816740844429528	bHLH
ZaPEPC8	ZaA2_C05.Contig288.13	3.370057768335442E-6	0.9804581417633353	bHLH
ZaPEPC8	ZaA2_C24.Contig2421.3	3.527630069561954E-7	0.9897719663578802	bHLH
ZaPEPC10	ZaA1_C01.Contig865.27	3.2517539115425857E-6	0.98065773099512	bHLH
ZaPEPC10	ZaA1_C08.Contig1197.26	1.926266788685697E-7	-0.9914	bHLH
ZaPEPC10	ZaA1_C08.Contig25.9.32	6.310097410134402E-7	0.9879169984117245	bHLH
ZaPEPC10	ZaA1_C12.Contig2204.70	1.189992304855342E-7	-0.992508	bHLH
ZaPEPC10	ZaA1_C13.Contig150.171	6.575247586894297E-7	-0.987774	bHLH
ZaPEPC10	ZaA1_C13.Contig20.6.38	2.1648649503310073E-6	0.98279057095502	bHLH
ZaPEPC10	ZaA1_C27.Contig418.11	3.3199169406028497E-6	0.9805421155288668	bHLH
ZaPEPC10	ZaA2_C10.Contig86.25	9.43197425251305E-8	0.9929899257842756	bHLH
ZaPEPC10	ZaA2_C10.Contig86.39	5.432915206237323E-9	-0.996902	bHLH
ZaPEPC10	ZaA2_C15.Contig930.50	2.2206763493706077E-7	0.991042012124213	bHLH
ZaPEPC10	ZaA2_C26.Contig146.63	9.386812296161523E-7	-0.98646	bHLH
ZaPEPC2	ZaA2_C26.Contig1103.17	9.166026630904599E-7	0.9865516979964577	bZIP
ZaPEPC11	ZaA1_C04.Contig226.34	2.953614179194425E-6	-0.981185	bZIP
ZaPEPC12	ZaA2_C31.Contig434.79	2.6176066210118097E-6	-0.981826	bZIP
ZaPEPC10	ZaA1_C17.Contig2290.36	2.7509455835169045E-6	0.9815649559823552	bZIP
ZaPEPC10	ZaA2_C08.Contig165.85	7.992366751618251E-9	0.9965403785721402	bZIP
ZaPEPC10	ZaA2_C26.Contig146.30	2.600156254354152E-7	-0.990628	bZIP
ZaPEPC10	ZaA2_C29.Contig1.53.19	3.2615497590251795E-6	0.9806410102692321	bZIP
ZaPEPC2	ZaA2_C22.Contig879.103	5.797915010511727E-7	0.9882066911527122	C2H2
ZaPEPC4	ZaA1_C23.Contig400.48	1.5430981651741816E-6	0.9843842653240481	C2H2
ZaPEPC8	ZaA1_C10.Contig534.228	1.5786852846724982E-6	0.9842817568722407	C2H2
ZaPEPC8	ZaA1_C23.Contig400.48	9.712259377929123E-7	0.9863265734884835	C2H2
ZaPEPC8	ZaA1_C31.Contig7.6.96	4.452443228335545E-7	0.9890662861232132	C2H2
ZaPEPC8	ZaA2_C01.Contig592.59	1.322834893332108E-7	0.992277087143293	C2H2
ZaPEPC8	ZaA2_C07.Contig78.272	3.734286752799362E-7	-0.989604	C2H2
ZaPEPC10	ZaA1_C13.Contig2439.14	2.7571963912714675E-6	-0.981553	C2H2
ZaPEPC10	ZaA2_C05.Contig15.7.29	3.192759823232579E-7	0.9900601224404852	C2H2
ZaPEPC10	ZaA2_C07.Contig1734.17	2.9585909162971112E-6	-0.981176	C2H2
ZaPEPC10	ZaA2_C08.Contig1016.15	1.4016528330599452E-8	0.9959373844964625	C2H2
ZaPEPC10	Za_Contig2.Contig57.103	6.169786965121361E-7	0.987994640494042	C2H2
ZaPEPC4	ZaA2_C10.Contig6.12	7.055686678635E-7	-0.987524	C3H
ZaPEPC7	ZaA2_C10.Contig6.12	1.663414525003089E-6	-0.984044	C3H
ZaPEPC8	ZaA2_C01.Contig513.2	3.4485160590774184E-6	0.9803285082286417	C3H
ZaPEPC8	ZaA2_C10.Contig6.12	3.294933021683916E-8	-0.994812	C3H
ZaPEPC8	ZaA2_C13.Contig371.73	3.228197417595747E-7	0.9900286372904734	C3H
ZaPEPC10	ZaA1_C04.Contig9.57	1.3283396002456412E-6	-0.985042	C3H
ZaPEPC10	ZaA1_C07.Contig361.239	7.991690439725211E-7	0.9870701800873852	C3H
ZaPEPC10	ZaA1_C22.Contig849.6	3.4335731438999345E-6	0.9803530349294951	C3H
ZaPEPC10	ZaA1_C33.Contig27.94	1.3409733083241255E-6	0.9850008499297214	C3H
ZaPEPC10	ZaA2_C08.Contig1361.16	1.0615970119054532E-6	0.9859731535746251	C3H
ZaPEPC10	ZaA2_C13.Contig371.18	7.918307278638553E-7	0.9871043369018706	C3H
ZaPEPC10	ZaA2_C14.Contig316.68	3.2023070573003027E-6	0.9807426840161857	C3H
ZaPEPC10	ZaA2_C25.Contig247.19	1.2137053312770891E-6	0.9854238794040133	C3H
ZaPEPC10	ZaA2_C31.Contig434.46	3.089262509999264E-7	0.9901535258505038	C3H
ZaPEPC5	ZaA1_C20.Contig514.28	1.2145643940679416E-6	-0.985421	CO-like
ZaPEPC5	ZaA2_C16.Contig2850.4	2.188619696816543E-7	-0.991079	CO-like
ZaPEPC4	ZaA2_C02.Contig1758.17	3.044647343449901E-7	-0.990194	CO-like
ZaPEPC4	ZaA2_C16.Contig2850.4	2.4394371529777933E-7	-0.990798	CO-like
ZaPEPC11	ZaA2_C02.Contig1758.17	2.686648166152016E-6	-0.98169	CO-like
ZaPEPC11	ZaA2_C16.Contig2850.4	4.310777970129711E-8	-0.994397	CO-like
ZaPEPC8	ZaA1_C05.Contig1718.6	5.380482926886273E-7	-0.988457	CO-like
ZaPEPC8	ZaA1_C13.Contig319.104	3.792134696110502E-8	-0.994599	CO-like
ZaPEPC8	ZaA1_C27.Contig2859.8	1.3553522540926154E-7	0.9922231996334591	DBB
ZaPEPC8	ZaA2_C01.Contig301.93	1.3213309623562962E-7	-0.99228	Dof
ZaPEPC10	ZaA1_C28.Contig69.41	2.1148504993362496E-6	-0.982906	EIL
ZaPEPC10	ZaA2_C10.Contig36.270	5.543031795556039E-7	0.9883576954145746	EIL
ZaPEPC2	ZaA1_C03.Contig861.61	7.354221559527892E-8	0.9934718764884738	ERF
ZaPEPC5	ZaA2_C26.Contig228.74	4.5044261599710533E-7	-0.98903	ERF
ZaPEPC11	ZaA2_C26.Contig228.74	4.020438365579214E-8	-0.994508	ERF
ZaPEPC8	ZaA1_C01.Contig91.14	2.845501654946354E-7	0.9903826780451811	ERF
ZaPEPC8	ZaA2_C01.Contig1711.12	7.845396167294565E-7	0.987138498011946	ERF
ZaPEPC8	ZaA2_C13.Contig371.74	9.518282339759509E-7	-0.986405	ERF
ZaPEPC8	ZaA2_C32.Contig4.5.8	7.083453969446378E-7	0.9875097938602153	ERF
ZaPEPC10	ZaA1_C23.Contig5.5.94	8.433033752735763E-7	0.9868693304253373	ERF
ZaPEPC10	ZaA2_C02.Contig914.6	3.493787950595106E-6	0.9802546590884202	ERF
ZaPEPC10	ZaA2_C10.Contig41.3	1.7138016365437358E-7	-0.991683	ERF
ZaPEPC10	ZaA2_C32.Contig4.6.95	6.090116375166217E-9	-0.996799	ERF
ZaPEPC10	ZaA2_C26.Contig3.50.33	1.4348494458395809E-6	0.9847067997651598	FAR1
ZaPEPC2	ZaA1_C06.Contig880.75	2.916185198234281E-6	0.9812535070750994	G2-like
ZaPEPC4	ZaA2_C08.Contig712.147	5.997882713557736E-8	0.9938418985487937	G2-like
ZaPEPC7	ZaA1_C02.Contig1754.11	3.434129806429586E-6	0.9803521198862337	G2-like
ZaPEPC11	ZaA1_C08.Contig79.53	1.7656802843139603E-6	-0.983769	G2-like
ZaPEPC8	ZaA2_C08.Contig712.147	2.4258971153958425E-7	0.9908123167022035	G2-like
ZaPEPC10	ZaA1_C23.Contig5.2.153	1.8712849526939306E-7	0.9914706276407069	G2-like
ZaPEPC8	ZaA2_C05.Contig133.83	2.3287958352872496E-8	-0.995302	GATA
ZaPEPC10	ZaA1_C08.Contig79.21	1.0128523264366255E-7	0.9928454702541074	GATA
ZaPEPC5	ZaA1_C27.Contig510.81	2.181826049824007E-6	0.9827519690387998	GRAS
ZaPEPC11	ZaA1_C27.Contig510.81	1.371814907634027E-6	0.9849026717736838	GRAS
ZaPEPC11	ZaA1_C31.Contig7.8.117	2.922763236783969E-7	-0.990309	GRAS
ZaPEPC8	ZaA1_C30.Contig235.47	3.0224235367000968E-6	-0.98106	GRAS
ZaPEPC10	ZaA1_C16.Contig14.7.45	7.964800152487784E-7	0.9870826703681715	GRAS
ZaPEPC10	ZaA1_C23.Contig274.264	5.257965742560947E-7	0.9885325605732457	GRAS
ZaPEPC10	ZaA2_C07.Contig78.140	2.0021419802857988E-6	-0.983172	GRAS
ZaPEPC10	ZaA2_C10.Contig6.3.43	3.9104668275622774E-9	0.997179979623768	GRAS
ZaPEPC10	ZaA2_C27.Contig722.33	7.032836247546436E-8	-0.993555	GRAS
ZaPEPC10	ZaA1_C17.Contig2169.21	1.411186038243261E-6	0.9847795988955085	HB-other
ZaPEPC10	ZaA2_C23.Contig377.20	1.7935529002165053E-6	0.9836954417747904	HB-PHD
ZaPEPC2	ZaA1_C26.Contig1953.6	3.568417732296264E-6	-0.980134	HD-ZIP
ZaPEPC5	ZaA2_C32.Contig481.32	1.0464768674572694E-6	-0.986031	HD-ZIP
ZaPEPC4	ZaA2_C01.Contig301.45	6.202651634016131E-7	-0.987976	HD-ZIP
ZaPEPC11	ZaA2_C32.Contig481.32	2.8774997989170193E-6	-0.981325	HD-ZIP
ZaPEPC8	ZaA1_C19.Contig1874.43	3.3942805660717008E-6	0.9804178924384336	HD-ZIP
ZaPEPC8	ZaA2_C01.Contig301.45	3.3327822332101327E-6	-0.98052	HD-ZIP
ZaPEPC8	ZaA2_C07.Contig78.298	1.1108306845175557E-6	-0.98579	HD-ZIP
ZaPEPC10	ZaA1_C01.Contig865.8	1.475902170945045E-7	-0.992031	HD-ZIP
ZaPEPC10	ZaA1_C12.Contig1148.14	1.004806132250932E-8	0.9963063238611822	HD-ZIP
ZaPEPC10	ZaA2_C26.Contig116.64	1.8311975657064235E-6	-0.983598	HD-ZIP
ZaPEPC10	ZaA2_C27.Contig461.42	1.864513289050421E-7	0.9914794787730874	HD-ZIP
ZaPEPC10	ZaA2_C31.Contig530.20	2.955444750632285E-6	0.9811813636610751	HD-ZIP
ZaPEPC4	ZaA1_C27.Contig19.9.30	6.062040745138336E-7	0.9880551210944876	HSF
ZaPEPC11	ZaA2_C26.Contig3.40.31	3.179391032797617E-6	-0.980782	HSF
ZaPEPC8	ZaA1_C17.Contig753.11	2.0377133155012213E-6	0.9830870370168179	HSF
ZaPEPC8	ZaA1_C27.Contig19.9.30	2.1811809263828595E-7	0.9910879384737659	HSF
ZaPEPC7	ZaA2_C29.Contig1.7.72	1.536169068070353E-6	-0.984404	MIKC_MADS
ZaPEPC8	ZaA1_C33.Contig500.41	1.9795576180680916E-6	-0.983227	MIKC_MADS
ZaPEPC10	ZaA1_C04.Contig9.62	3.036185985560366E-6	-0.981035	MIKC_MADS
ZaPEPC10	ZaA1_C08.Contig79.165	1.5639691940608654E-7	-0.991898	MIKC_MADS
ZaPEPC8	ZaA2_C08.Contig165.26	4.2762566824851844E-7	0.9891920686246287	M-type_MADS
ZaPEPC4	ZaA2_C14.Contig352.7	9.675089765789743E-7	0.9863416025049153	MYB
ZaPEPC11	ZaA1_C08.Contig79.175	1.4581778956406983E-6	-0.984636	MYB
ZaPEPC8	ZaA2_C16.Contig259.139	5.036321126443264E-7	0.9886732499720547	MYB
ZaPEPC8	ZaA2_C29.Contig1.8.1	2.7691102595515143E-7	0.990457363674872	MYB
ZaPEPC10	ZaA2_C09.Contig310.8	5.093144400084178E-8	0.9941234333612855	MYB
ZaPEPC10	ZaA2_C29.Contig1.75.16	3.0593259949580944E-6	0.9809937039691256	MYB
ZaPEPC2	ZaA2_C26.Contig228.102	2.394735376182123E-6	0.98228464743909	MYB_related
ZaPEPC5	ZaA1_C11.Contig104.26	1.7515945431305582E-6	-0.983806	MYB_related
ZaPEPC5	ZaA1_C22.Contig367.43	4.2119934689115007E-7	-0.989239	MYB_related
ZaPEPC4	ZaA1_C11.Contig197.16	2.9345221617396464E-6	0.981219725620519	MYB_related
ZaPEPC7	ZaA1_C08.Contig79.199	2.7422414985958163E-6	-0.981582	MYB_related
ZaPEPC11	ZaA1_C04.Contig9.60	1.2797300716654004E-6	-0.985201	MYB_related
ZaPEPC11	ZaA1_C11.Contig104.26	5.813297401327371E-7	-0.988198	MYB_related
ZaPEPC11	ZaA1_C22.Contig367.43	5.557133490247228E-7	-0.988349	MYB_related
ZaPEPC8	ZaA1_C03.Contig330.88	2.8469212652542023E-8	0.9950244588992657	MYB_related
ZaPEPC8	ZaA1_C08.Contig79.199	1.5659650285606406E-6	-0.984318	MYB_related
ZaPEPC8	ZaA1_C12.Contig485.19	2.2970054841239295E-7	-0.990955	MYB_related
ZaPEPC8	ZaA1_C26.Contig460.60	1.64167512372532E-6	0.9841042767177216	MYB_related
ZaPEPC8	ZaA2_C24.Contig1749.63	2.913327310515435E-6	0.981258785645011	MYB_related
ZaPEPC8	ZaA2_C26.Contig228.60	2.2012555549133723E-7	-0.991065	MYB_related
ZaPEPC8	Za_Contig1.Contig44.50	3.608280170593787E-8	0.9946753680503001	MYB_related
ZaPEPC10	ZaA1_C16.Contig14.5.16	2.7654428796143518E-6	0.9815371067406935	MYB_related
ZaPEPC10	ZaA1_C23.Contig5.7.106	4.027599133552604E-7	0.9893760328102555	MYB_related
ZaPEPC10	ZaA2_C14.Contig316.231	5.041150573711801E-9	0.9969675580998508	MYB_related
ZaPEPC10	ZaA2_C18.Contig456.13	2.8626202525606516E-7	0.9903661381662222	MYB_related
ZaPEPC2	ZaA1_C05.Contig109.33	5.118638216289248E-7	0.9886204935380252	NAC
ZaPEPC4	ZaA2_C07.Contig33.1.1	2.8517602345617983E-6	0.9813734061879382	NAC
ZaPEPC8	ZaA1_C23.Contig274.144	6.372548335092928E-9	0.9967573590251417	NAC
ZaPEPC8	ZaA1_C25.Contig18.5.83	8.968383621795012E-7	0.9866355080259818	NAC
ZaPEPC8	ZaA2_C07.Contig33.1.1	1.6466912538554855E-6	0.984090353004528	NAC
ZaPEPC10	ZaA1_C08.Contig25.9.11	3.126527715104786E-6	0.9808747071544092	NAC
ZaPEPC10	ZaA1_C16.Contig3232.21	4.1291523723946664E-7	-0.9893	NAC
ZaPEPC10	ZaA1_C33.Contig27.20	5.491653826035041E-7	0.988388730454289	NAC
ZaPEPC10	ZaA2_C23.Contig210.158	3.278075138562383E-8	0.9948196010750426	NAC
ZaPEPC10	ZaA2_C26.Contig3.8.89	1.734900831453497E-6	0.9838502923680853	NAC
ZaPEPC10	ZaA2_C31.Contig434.44	1.0127102790806748E-8	0.9962980369143359	NAC
ZaPEPC10	ZaA2_C33.Contig11.61	3.1931105472124153E-6	-0.980759	NAC
ZaPEPC4	ZaA2_C02.Contig156.10	3.3993528494582838E-6	-0.980409	NF-YB
ZaPEPC8	ZaA1_C13.Contig319.90	9.252253515104654E-7	-0.986516	NF-YB
ZaPEPC10	ZaA1_C02.Contig1107.14	4.466749629902293E-8	0.994340039869909	NF-YB
ZaPEPC10	ZaA1_C02.Contig12.8.51	1.0157065208383183E-6	-0.98615	Nin-like
ZaPEPC10	ZaA1_C05.Contig2256.31	1.4637671433084303E-7	0.9920499395842679	RAV
ZaPEPC8	ZaA2_C01.Contig13.26	1.3703388342234387E-7	0.9921986739901452	SBP
ZaPEPC5	ZaA2_C25.Contig353.52	2.107000218038285E-6	0.9829239075412916	TALE
ZaPEPC12	ZaA2_C07.Contig123.23	2.1878551149658664E-6	0.982738298878023	TALE
ZaPEPC8	ZaA1_C16.Contig23.28	1.9345615039965188E-8	0.995545114272473	TALE
ZaPEPC8	ZaA1_C25.Contig38.113	9.838775896939423E-7	0.986275723239899	TALE
ZaPEPC8	ZaA2_C07.Contig124.61	5.0076391599204185E-9	-0.996973	TALE
ZaPEPC8	ZaA2_C08.Contig165.165	1.0922883434673851E-7	0.992689132578401	TALE
ZaPEPC10	ZaA1_C12.Contig1148.60	3.204970964021781E-6	0.9807380835594895	TALE
ZaPEPC10	ZaA2_C23.Contig1230.11	2.548512183688715E-9	0.9975049068967942	TALE
ZaPEPC10	ZaA2_C32.Contig4.22.14	2.8518427406767272E-6	-0.981373	TALE
ZaPEPC4	ZaA1_C08.Contig25.2.10	2.87280461925787E-8	-0.995012	TCP
ZaPEPC8	ZaA1_C08.Contig25.2.10	2.273568873873512E-6	-0.982547	TCP
ZaPEPC10	ZaA1_C04.Contig9.6.48	5.818921686621851E-7	0.9881944583900935	TCP
ZaPEPC5	ZaA2_C21.Contig16.24	2.6531981154604923E-6	-0.981756	Trihelix
ZaPEPC8	ZaA2_C14.Contig316.2	3.5084735711651447E-9	0.9972661056174269	Trihelix
ZaPEPC8	Za_Contig8.Contig431.8	1.5041813395328044E-6	0.984498309729061	Trihelix
ZaPEPC10	ZaA2_C01.Contig592.122	1.8883935075065742E-7	0.9914483665998576	Trihelix
ZaPEPC10	ZaA2_C10.Contig41.1.5	1.5037623270577784E-6	-0.9845	Trihelix
ZaPEPC10	ZaA2_C27.Contig722.69	2.8587698283846574E-6	-0.98136	Trihelix
ZaPEPC10	ZaA2_C14.Contig1403.28	3.184506884028082E-8	0.9948623479056187	Whirly
ZaPEPC5	ZaA1_C16.Contig14.8.14	3.2758783494376123E-6	-0.980617	WRKY
ZaPEPC5	ZaA2_C21.Contig561.38	3.284665263924124E-6	-0.980602	WRKY
ZaPEPC4	ZaA1_C16.Contig14.8.14	2.908064883897288E-7	-0.990323	WRKY
ZaPEPC11	ZaA1_C16.Contig14.8.14	9.464980942260479E-8	-0.992983	WRKY
ZaPEPC12	ZaA2_C10.Contig53.87	2.9008261880310607E-6	0.9812819188300916	WRKY
ZaPEPC8	ZaA1_C01.Contig80.27	4.1871156837742856E-7	0.9892571192239091	WRKY
ZaPEPC8	ZaA1_C23.Contig274.210	1.4894419039407752E-8	0.995866172442197	WRKY
ZaPEPC8	ZaA2_C01.Contig301.56	3.7044663095932224E-7	0.989627607424998	WRKY
ZaPEPC8	ZaA2_C06.Contig829.109	1.1677532459823615E-7	0.9925479521007928	WRKY
ZaPEPC8	ZaA2_C21.Contig16.1.24	8.912869974710913E-7	0.9866592847806975	WRKY
ZaPEPC8	ZaA2_C21.Contig16.1.54	6.406343263315478E-7	0.9878644482687153	WRKY
ZaPEPC8	ZaA2_C21.Contig16.1.56	6.692440155169756E-7	0.987711488344443	WRKY
ZaPEPC8	ZaA2_C23.Contig210.225	2.2913756943418223E-7	0.990961234616196	WRKY
ZaPEPC8	ZaA2_C29.Contig1.3.41	8.30220121911868E-7	0.9869280738416029	WRKY
ZaPEPC10	ZaA1_C26.Contig1002.7	1.1995930679740462E-7	0.9924903349219044	WRKY
ZaPEPC10	ZaA2_C01.Contig301.123	1.4615723590462217E-7	0.9920533547941501	WRKY
ZaPEPC10	ZaA2_C10.Contig53.87	4.1280895679783784E-8	-0.994466	WRKY
ZaPEPC10	ZaA2_C23.Contig210.177	5.57361537398726E-7	0.9883393184908522	WRKY
ZaPEPC2	ZaA1_C01.Contig127.248	1.5142456728808756E-6	-0.984469
ZaPEPC2	ZaA1_C02.Contig12.1.76	3.2633308461609143E-6	-0.980638
ZaPEPC2	ZaA1_C02.Contig2905.1	2.837407195260249E-6	0.9814003800568718
ZaPEPC2	ZaA1_C03.Contig1108.31	1.5454433335500797E-6	0.9843774585915548
ZaPEPC2	ZaA1_C03.Contig1481.24	1.4843491555997862E-6	-0.984557
ZaPEPC2	ZaA1_C03.Contig271.96	3.211682043964342E-6	0.9807265058447863
ZaPEPC2	ZaA1_C03.Contig2938.8	2.160378610477689E-6	-0.982801
ZaPEPC2	ZaA1_C04.Contig226.111	1.6974914107580443E-6	0.9839510151926671
ZaPEPC2	ZaA1_C04.Contig226.5	1.658258869940078E-6	0.9840583584467054
ZaPEPC2	ZaA1_C04.Contig40.21	3.33075599680049E-6	-0.980524
ZaPEPC2	ZaA1_C04.Contig443.114	2.65286625890155E-6	0.9817561621162738
ZaPEPC2	ZaA1_C06.Contig880.20	2.735905265378396E-7	0.9904902855756462
ZaPEPC2	ZaA1_C07.Contig682.138	1.3881017455584573E-6	0.9848514586010509
ZaPEPC2	ZaA1_C08.Contig1197.58	2.0848358097259302E-6	0.9829756708176185
ZaPEPC2	ZaA1_C08.Contig1197.92	7.816167415844423E-7	0.9871522560855722
ZaPEPC2	ZaA1_C08.Contig25.23	1.6575831253830892E-6	0.9840602230941865
ZaPEPC2	ZaA1_C08.Contig25.9.58	1.3877328407141205E-6	-0.984853
ZaPEPC2	ZaA1_C08.Contig43.33	2.4009690600911695E-6	0.9822714185489629
ZaPEPC2	ZaA1_C08.Contig79.202	9.003150778394971E-7	0.9866206704182059
ZaPEPC2	ZaA1_C08.Contig79.232	3.009961542708867E-7	0.9902266134132961
ZaPEPC2	ZaA1_C10.Contig286.19	3.005644315157379E-6	-0.98109
ZaPEPC2	ZaA1_C11.Contig104.162	1.7977611608951884E-6	0.9836844706741044
ZaPEPC2	ZaA1_C11.Contig104.76	1.8400401614527421E-6	0.983575248935865
ZaPEPC2	ZaA1_C13.Contig117.40	2.092874229509132E-6	0.9829568526529824
ZaPEPC2	ZaA1_C13.Contig20.30	2.5528557558385074E-6	0.981956383679205
ZaPEPC2	ZaA1_C13.Contig319.48	3.277572699341679E-7	0.9899851770664186
ZaPEPC2	ZaA1_C13.Contig573.21	1.4880139632550835E-6	-0.984546
ZaPEPC2	ZaA1_C14.Contig84.353	3.323243797727489E-6	0.9805365160177734
ZaPEPC2	ZaA1_C16.Contig14.3.9	3.1013944652885886E-6	0.980918996695925
ZaPEPC2	ZaA1_C16.Contig14.5.21	2.3320853665753164E-6	0.9824189812185771
ZaPEPC2	ZaA1_C16.Contig23.25	3.456084290366449E-6	0.9803161148600354
ZaPEPC2	ZaA1_C16.Contig23.35	1.0624719440379774E-6	0.9859698385760978
ZaPEPC2	ZaA1_C16.Contig23.8.73	4.4295709722161886E-7	-0.989082
ZaPEPC2	ZaA1_C16.Contig23.8.92	1.6823487543796785E-6	-0.983992
ZaPEPC2	ZaA1_C16.Contig2348.2	1.8762134960663711E-7	0.991464199968477
ZaPEPC2	ZaA1_C16.Contig735.27	3.201016188731103E-6	0.9807449142718141
ZaPEPC2	ZaA1_C17.Contig472.6	1.6217321875507464E-8	0.9957643175264893
ZaPEPC2	ZaA1_C20.Contig1003.17	1.5864979582921895E-6	0.984259473144686
ZaPEPC2	ZaA1_C20.Contig754.26	2.112655401301622E-6	0.9829107623788648
ZaPEPC2	ZaA1_C23.Contig274.64	7.00658211040634E-7	0.9875488083380966
ZaPEPC2	ZaA1_C23.Contig885.143	2.008318194563266E-6	0.983157438715346
ZaPEPC2	ZaA1_C27.Contig2133.5	2.666966976265062E-6	-0.981728
ZaPEPC2	ZaA1_C27.Contig279.6	3.1637064631670554E-6	0.9808096531548111
ZaPEPC2	ZaA1_C28.Contig157.2	3.118136601729832E-6	0.9808894656350841
ZaPEPC2	ZaA1_C28.Contig157.30	3.7456959996701715E-7	0.9895946587211809
ZaPEPC2	ZaA1_C28.Contig21.6.9	3.0599598604272726E-6	0.9809925729146156
ZaPEPC2	ZaA1_C28.Contig2436.4	1.2583567427588571E-6	0.9852720135414138
ZaPEPC2	ZaA1_C28.Contig69.10	1.8943612520287816E-6	0.9834375090412616
ZaPEPC2	ZaA1_C28.Contig69.136	1.0708796182646546E-6	0.9859380817014758
ZaPEPC2	ZaA1_C28.Contig69.157	1.6879339987473203E-6	0.9839770009865941
ZaPEPC2	ZaA1_C28.Contig69.290	9.923671172032945E-7	0.9862418621287817
ZaPEPC2	ZaA1_C31.Contig7.6.98	1.2832240293962427E-6	0.9851890937316186
ZaPEPC2	ZaA1_C31.Contig7.67	1.7882447051287142E-6	0.9837093066060616
ZaPEPC2	ZaA1_C31.Contig7.72.10	2.592057732474599E-6	0.9818772473745424
ZaPEPC2	ZaA1_C31.Contig7.96	2.8507428504304514E-6	0.9813753149884104
ZaPEPC2	ZaA1_C32.Contig96.377	2.975927366434193E-6	-0.981144
ZaPEPC2	ZaA2_C01.Contig301.122	2.9196792017597377E-6	0.981247058584458
ZaPEPC2	ZaA2_C01.Contig301.8	2.3391160929434724E-6	0.982403779027645
ZaPEPC2	ZaA2_C02.Contig156.74	7.757136030599684E-7	-0.98718
ZaPEPC2	ZaA2_C05.Contig1178.47	1.7858311817990698E-6	0.9837156203371219
ZaPEPC2	ZaA2_C05.Contig133.63	1.1206438433907198E-6	0.985753663283028
ZaPEPC2	ZaA2_C05.Contig3378.15	6.853869893156116E-8	0.9936022170658845
ZaPEPC2	ZaA2_C05.Contig42.32	9.635058687087447E-7	0.9863578345709024
ZaPEPC2	ZaA2_C06.Contig829.35	9.407678753133003E-7	-0.986451
ZaPEPC2	ZaA2_C07.Contig78.103	3.221873915094619E-6	0.9807089560537707
ZaPEPC2	ZaA2_C07.Contig78.334	8.809764678788916E-7	0.9867037265854466
ZaPEPC2	ZaA2_C08.Contig129.15	7.368515065585822E-8	0.9934682472818859
ZaPEPC2	ZaA2_C08.Contig165.16	1.7213762061217182E-6	-0.983887
ZaPEPC2	ZaA2_C10.Contig36.188	2.935163492245159E-6	0.9812185468436485
ZaPEPC2	ZaA2_C10.Contig41.91	2.9573176659761827E-6	0.9811779390659248
ZaPEPC2	ZaA2_C10.Contig6.7.107	3.820382922960943E-7	0.9895356249469118
ZaPEPC2	ZaA2_C10.Contig766.44	3.4893089947806514E-6	0.9802619348846717
ZaPEPC2	ZaA2_C10.Contig86.4	1.491566426725258E-6	0.9845357276992764
ZaPEPC2	ZaA2_C11.Contig1113.5	2.91694414586358E-6	-0.981252
ZaPEPC2	ZaA2_C11.Contig508.133	1.4678458300694908E-6	0.9846067014968456
ZaPEPC2	ZaA2_C14.Contig316.11	2.9487204434836367E-6	0.9811936716810828
ZaPEPC2	ZaA2_C14.Contig316.58	1.1635505343100751E-6	-0.985599
ZaPEPC2	ZaA2_C14.Contig352.33	1.0172149221030112E-6	-0.986144
ZaPEPC2	ZaA2_C14.Contig391.18	2.489004671814993E-7	0.9907444784943936
ZaPEPC2	ZaA2_C14.Contig391.2	3.184904369409167E-6	0.980772804900523
ZaPEPC2	ZaA2_C17.Contig87.194	1.1738273720146756E-6	0.98556291024471
ZaPEPC2	ZaA2_C17.Contig87.43	8.61341781001657E-8	0.9931697596930711
ZaPEPC2	ZaA2_C18.Contig268.31	2.9005583779259746E-6	-0.981282
ZaPEPC2	ZaA2_C19.Contig1065.8	2.556337143166769E-6	-0.981949
ZaPEPC2	ZaA2_C19.Contig990.73	2.787822554529071E-7	0.9904389347199376
ZaPEPC2	ZaA2_C21.Contig16.144	1.855643773119149E-6	0.9835353904986928
ZaPEPC2	ZaA2_C21.Contig250.72	1.9170104264564774E-6	0.983380908193166
ZaPEPC2	ZaA2_C22.Contig879.51	6.353473476463111E-7	0.9878932449496687
ZaPEPC2	ZaA2_C22.Contig882.3	1.2506047023503636E-6	0.9852981010193599
ZaPEPC2	ZaA2_C23.Contig1794.2	2.952030328956881E-6	0.9811876108494999
ZaPEPC2	ZaA2_C24.Contig759.15	1.6490992468287517E-6	0.9840836796488582
ZaPEPC2	ZaA2_C25.Contig179.59	8.392525654995621E-7	0.9868874486464019
ZaPEPC2	ZaA2_C25.Contig247.173	5.604932250578404E-7	0.9883205752385671
ZaPEPC2	ZaA2_C25.Contig247.98	1.3135047237327033E-6	0.9850896534225055
ZaPEPC2	ZaA2_C26.Contig1103.52	2.0613279349281236E-6	0.9830310013360739
ZaPEPC2	ZaA2_C26.Contig1103.70	3.2367640374089437E-6	0.9806833869933793
ZaPEPC2	ZaA2_C26.Contig1114.34	1.2713671239788415E-6	0.9852284864599495
ZaPEPC2	ZaA2_C26.Contig3.1.117	3.311410725355309E-6	0.9805564507060909
ZaPEPC2	ZaA2_C26.Contig3.5.66	1.3914918781944698E-6	0.9848408523387739
ZaPEPC2	ZaA2_C26.Contig3.5.67	5.701959443334256E-7	0.988262973741769
ZaPEPC2	ZaA2_C26.Contig3.50.27	1.0268300707898011E-6	0.9861064851038958
ZaPEPC2	ZaA2_C26.Contig54.3	1.979439643704632E-6	0.9832273209008884
ZaPEPC2	ZaA2_C27.Contig10.6.35	2.8034406021846653E-6	0.9814646027949746
ZaPEPC2	ZaA2_C29.Contig1.1.19	3.257113105431085E-6	0.980648578850083
ZaPEPC2	ZaA2_C29.Contig1.5.66	1.2160559338492564E-7	0.9924609706194705
ZaPEPC2	ZaA2_C29.Contig1.53.27	3.0625491966884807E-6	-0.980988
ZaPEPC2	ZaA2_C29.Contig940.15	1.3586918136753998E-6	0.9849442525089749
ZaPEPC2	ZaA2_C32.Contig4.14	2.1606216343749087E-6	0.9828002619880257
ZaPEPC2	ZaA2_C32.Contig4.3.100	2.8735299866787104E-6	0.98133267768759
ZaPEPC2	ZaA2_C32.Contig4.3.158	2.165173735212771E-6	0.9827898662690507
ZaPEPC2	ZaA2_C32.Contig4.3.69	1.5399245350485316E-6	0.9843934883589323
ZaPEPC2	ZaA2_C32.Contig610.181	8.05446930198699E-7	0.9870411359834907
ZaPEPC2	ZaA2_C32.Contig610.78	1.1522497497009173E-6	0.9856395453709378
ZaPEPC2	Za_Contig1.Contig44.134	2.616789197968616E-6	0.981827759462634
ZaPEPC2	Za_Contig2.Contig57.129	2.640083974468525E-6	0.9817814497384579
ZaPEPC5	ZaA1_C01.Contig127.349	3.168632593248844E-6	-0.980801
ZaPEPC5	ZaA1_C01.Contig127.365	1.0252068656186138E-7	0.9928205943005113
ZaPEPC5	ZaA1_C01.Contig1622.4	3.1999953198829106E-6	-0.980747
ZaPEPC5	ZaA1_C01.Contig2007.6	6.98297092591648E-7	-0.987561
ZaPEPC5	ZaA1_C01.Contig865.20	3.463974488175646E-8	-0.994737
ZaPEPC5	ZaA1_C01.Contig865.4	2.285706319310091E-7	-0.990968
ZaPEPC5	ZaA1_C02.Contig12.3.29	7.273637692698477E-7	-0.987415
ZaPEPC5	ZaA1_C03.Contig1108.98	3.6006932685018486E-6	-0.980083
ZaPEPC5	ZaA1_C03.Contig1481.28	7.204481259474464E-7	-0.987449
ZaPEPC5	ZaA1_C03.Contig1735.24	1.9127858378130935E-6	0.9833914293043892
ZaPEPC5	ZaA1_C03.Contig1735.45	4.4882130260324144E-7	-0.989041
ZaPEPC5	ZaA1_C03.Contig1869.62	7.847509452815366E-7	0.9871375046972618
ZaPEPC5	ZaA1_C03.Contig2496.36	8.648292555555889E-7	0.9867740767080306
ZaPEPC5	ZaA1_C03.Contig2496.5	2.32726404427731E-7	-0.990921
ZaPEPC5	ZaA1_C03.Contig330.95	6.792351900351924E-7	0.9876591693825856
ZaPEPC5	ZaA1_C03.Contig382.15	5.82923510908862E-7	-0.988188
ZaPEPC5	ZaA1_C03.Contig77.90	1.8340277939012696E-6	0.9835906713481775
ZaPEPC5	ZaA1_C03.Contig806.21	1.252991997458922E-6	-0.98529
ZaPEPC5	ZaA1_C03.Contig81.17	1.1015608477957279E-6	0.9858236790009126
ZaPEPC5	ZaA1_C03.Contig861.15	1.879492314842636E-6	-0.983475
ZaPEPC5	ZaA1_C03.Contig861.25	2.2709381339521128E-6	-0.982553
ZaPEPC5	ZaA1_C03.Contig902.6	5.325335152166454E-7	0.9884906366006131
ZaPEPC5	ZaA1_C04.Contig226.42	1.465284696639556E-6	-0.984614
ZaPEPC5	ZaA1_C04.Contig226.67	2.0392844822331868E-7	0.9912580005831851
ZaPEPC5	ZaA1_C04.Contig227.31	8.518073538718271E-7	-0.986831
ZaPEPC5	ZaA1_C04.Contig40.17	3.0798568943381844E-8	-0.994911
ZaPEPC5	ZaA1_C04.Contig443.118	1.26187225696566E-6	0.9852602206892466
ZaPEPC5	ZaA1_C04.Contig443.57	4.0083970418532146E-7	-0.989391
ZaPEPC5	ZaA1_C04.Contig9.29	3.5408530129322437E-6	0.980178602791463
ZaPEPC5	ZaA1_C04.Contig9.61	2.7082857498830794E-7	-0.990518
ZaPEPC5	ZaA1_C04.Contig9.66	3.106908978236022E-6	-0.980909
ZaPEPC5	ZaA1_C04.Contig9.7.32	8.688692922705669E-7	0.9867563879268957
ZaPEPC5	ZaA1_C04.Contig9.7.35	2.513688259973584E-8	0.995198549997911
ZaPEPC5	ZaA1_C05.Contig1718.10	2.8912386920719175E-6	0.9812997084724504
ZaPEPC5	ZaA1_C05.Contig1718.12	3.3902522788367277E-7	-0.989888
ZaPEPC5	ZaA1_C06.Contig1199.50	2.7163747723921658E-8	0.995090833165555
ZaPEPC5	ZaA1_C06.Contig405.107	1.5937883219856659E-7	-0.991854
ZaPEPC5	ZaA1_C06.Contig45.33	2.9517657669667597E-6	-0.981188
ZaPEPC5	ZaA1_C07.Contig361.126	6.122033227076002E-7	-0.988021
ZaPEPC5	ZaA1_C07.Contig361.152	2.0920779372437957E-6	0.9829587144980315
ZaPEPC5	ZaA1_C07.Contig361.49	8.519870942420057E-7	0.9868306982486658
ZaPEPC5	ZaA1_C07.Contig452.18	1.4654297422153214E-6	-0.984614
ZaPEPC5	ZaA1_C07.Contig546.15	3.6458478905913876E-6	-0.980011
ZaPEPC5	ZaA1_C07.Contig719.5	1.0389393459922968E-6	-0.98606
ZaPEPC5	ZaA1_C08.Contig1197.55	1.2556845952497814E-6	-0.985281
ZaPEPC5	ZaA1_C08.Contig25.3.41	8.516837481223461E-7	-0.986832
ZaPEPC5	ZaA1_C08.Contig43.41	1.8643535120190326E-6	-0.983513
ZaPEPC5	ZaA1_C08.Contig43.59	1.438328223956258E-6	-0.984696
ZaPEPC5	ZaA1_C08.Contig79.146	3.631827212744257E-7	-0.989686
ZaPEPC5	ZaA1_C08.Contig79.206	1.7569181929079221E-6	-0.983792
ZaPEPC5	ZaA1_C08.Contig79.77	1.4409794315083867E-6	-0.984688
ZaPEPC5	ZaA1_C10.Contig1027.17	7.674046285015897E-7	0.9872196803072204
ZaPEPC5	ZaA1_C10.Contig1198.36	2.473045611487242E-7	-0.990762
ZaPEPC5	ZaA1_C10.Contig286.117	9.391115285402756E-7	-0.986458
ZaPEPC5	ZaA1_C10.Contig392.6	1.2327561300047188E-6	0.9853586064387263
ZaPEPC5	ZaA1_C10.Contig413.82	3.577253436783407E-6	0.9801202718745594
ZaPEPC5	ZaA1_C10.Contig534.39	9.40083918186465E-7	0.9864537826453939
ZaPEPC5	ZaA1_C10.Contig877.49	9.582299299995948E-7	-0.986379
ZaPEPC5	ZaA1_C11.Contig1036.32	1.3629000359165794E-6	-0.984931
ZaPEPC5	ZaA1_C11.Contig104.119	5.871211805325999E-7	-0.988164
ZaPEPC5	ZaA1_C11.Contig104.164	1.515382989666552E-6	0.9844652705113954
ZaPEPC5	ZaA1_C11.Contig104.34	1.580494436023413E-6	-0.984277
ZaPEPC5	ZaA1_C11.Contig1895.4	1.0849226773882316E-6	-0.985885
ZaPEPC5	ZaA1_C11.Contig2026.11	6.465455453966703E-8	-0.993708
ZaPEPC5	ZaA1_C11.Contig2026.44	1.0835530748059225E-9	-0.998046
ZaPEPC5	ZaA1_C11.Contig2437.2	4.5822878643344625E-8	-0.994299
ZaPEPC5	ZaA1_C11.Contig66.53	5.125234898623967E-7	-0.988616
ZaPEPC5	ZaA1_C12.Contig1148.142	1.4675820882295292E-6	-0.984607
ZaPEPC5	ZaA1_C12.Contig170.20	5.71127934991143E-7	-0.988257
ZaPEPC5	ZaA1_C12.Contig170.40	1.1664872112104731E-6	-0.985589
ZaPEPC5	ZaA1_C12.Contig2204.28	2.7646864529341905E-6	-0.981539
ZaPEPC5	ZaA1_C12.Contig2204.49	2.680893358999506E-6	0.9817010170269462
ZaPEPC5	ZaA1_C12.Contig254.65	2.5191638806906375E-7	0.9907124908564876
ZaPEPC5	ZaA1_C12.Contig838.40	2.5833559480587773E-6	0.9818947396048876
ZaPEPC5	ZaA1_C12.Contig838.63	5.28156686110876E-7	-0.988518
ZaPEPC5	ZaA1_C13.Contig150.181	5.163662803351599E-7	-0.988592
ZaPEPC5	ZaA1_C13.Contig150.73	4.68454311540448E-7	0.9889058887405804
ZaPEPC5	ZaA1_C13.Contig20.7.17	2.4420655512837594E-6	-0.982185
ZaPEPC5	ZaA1_C13.Contig2439.31	2.0848939375958454E-6	-0.982976
ZaPEPC5	ZaA1_C13.Contig2439.32	1.315003226723496E-7	-0.99229
ZaPEPC5	ZaA1_C13.Contig319.145	4.2726990359507776E-7	-0.989195
ZaPEPC5	ZaA1_C13.Contig319.28	1.7155751366264837E-7	-0.99168
ZaPEPC5	ZaA1_C14.Contig84.447	8.243089686876146E-9	-0.99651
ZaPEPC5	ZaA1_C16.Contig1174.16	2.1273508577357975E-7	-0.991151
ZaPEPC5	ZaA1_C16.Contig735.86	2.90350810629252E-6	-0.981277
ZaPEPC5	ZaA1_C16.Contig89.55	2.576652848109297E-6	-0.981908
ZaPEPC5	ZaA1_C16.Contig89.89	1.4726552533445697E-6	0.9845922457095763
ZaPEPC5	ZaA1_C17.Contig1680.7	2.743961218236357E-6	0.9815784101910389
ZaPEPC5	ZaA1_C17.Contig2169.48	1.584229030209635E-6	-0.984266
ZaPEPC5	ZaA1_C17.Contig2290.18	1.6556364127522828E-6	0.9840655978731891
ZaPEPC5	ZaA1_C17.Contig753.16	2.1023965166860806E-6	0.9829346271407039
ZaPEPC5	ZaA1_C17.Contig893.29	9.025534422875505E-7	0.986611139310942
ZaPEPC5	ZaA1_C19.Contig2924.11	2.684691950476368E-7	-0.990542
ZaPEPC5	ZaA1_C20.Contig22.1.17	2.632148583867504E-6	0.9817971924343634
ZaPEPC5	ZaA1_C20.Contig22.5	2.0513178942603538E-7	-0.991243
ZaPEPC5	ZaA1_C20.Contig2239.14	2.3653370562945966E-6	-0.982347
ZaPEPC5	ZaA1_C21.Contig1001.8	1.2514269369036327E-7	0.9923988263799197
ZaPEPC5	ZaA1_C21.Contig466.34	7.771610261901653E-7	0.987173299970939
ZaPEPC5	ZaA1_C21.Contig579.1	6.637425770238827E-7	0.9877405346033418
ZaPEPC5	ZaA1_C21.Contig787.125	3.1896468767331804E-6	-0.980765
ZaPEPC5	ZaA1_C22.Contig106.39	2.7087340889042246E-6	-0.981647
ZaPEPC5	ZaA1_C22.Contig3746.25	8.986524524236664E-7	-0.986628
ZaPEPC5	ZaA1_C22.Contig831.22	2.8076316272039834E-6	-0.981457
ZaPEPC5	ZaA1_C23.Contig198.28	1.2884179624830412E-6	-0.985172
ZaPEPC5	ZaA1_C23.Contig274.167	3.360457597650045E-6	-0.980474
ZaPEPC5	ZaA1_C23.Contig274.250	3.103323745743048E-6	-0.980916
ZaPEPC5	ZaA1_C23.Contig274.8	3.5602929982914283E-6	-0.980147
ZaPEPC5	ZaA1_C23.Contig5.5.97	2.6565532271768237E-7	-0.99057
ZaPEPC5	ZaA1_C23.Contig5.7.177	6.323542965650265E-7	-0.98791
ZaPEPC5	ZaA1_C23.Contig885.156	6.70493664707235E-7	0.9877049142215465
ZaPEPC5	ZaA1_C23.Contig885.40	2.8851243647249713E-6	-0.981311
ZaPEPC5	ZaA1_C23.Contig885.45	2.3440954049926125E-6	-0.982393
ZaPEPC5	ZaA1_C24.Contig3184.22	2.1173245990596883E-6	0.9828999279420394
ZaPEPC5	ZaA1_C24.Contig3184.32	5.079474408502485E-7	0.988645517366235
ZaPEPC5	ZaA1_C25.Contig38.100	1.7200239929118483E-7	-0.991674
ZaPEPC5	ZaA1_C25.Contig474.32	2.445960885794184E-7	0.99079061391208
ZaPEPC5	ZaA1_C27.Contig19.9.28	7.514295811001067E-7	0.9872965383387537
ZaPEPC5	ZaA1_C27.Contig2859.23	7.78630566613964E-7	0.9871663500077208
ZaPEPC5	ZaA1_C27.Contig510.73	5.8454852983517406E-8	0.993887092368787
ZaPEPC5	ZaA1_C27.Contig510.79	2.164884882922002E-6	-0.982791
ZaPEPC5	ZaA1_C28.Contig157.13	2.3818163371076092E-8	-0.995272
ZaPEPC5	ZaA1_C28.Contig157.88	3.4920229435218803E-7	-0.989802
ZaPEPC5	ZaA1_C28.Contig69.112	1.6283937242572034E-7	-0.991804
ZaPEPC5	ZaA1_C28.Contig69.236	3.983250252757114E-7	-0.98941
ZaPEPC5	ZaA1_C28.Contig69.317	1.401981154547594E-6	-0.984808
ZaPEPC5	ZaA1_C29.Contig265.76	5.651876809133827E-7	0.9882926180132423
ZaPEPC5	ZaA1_C29.Contig2902.22	3.044550532809276E-6	-0.98102
ZaPEPC5	ZaA1_C30.Contig235.19	2.138301892157297E-6	-0.982851
ZaPEPC5	ZaA1_C31.Contig7.46	4.963942458227494E-7	-0.98872
ZaPEPC5	ZaA1_C31.Contig7.8.81	3.6179648039655793E-6	0.9800555306180514
ZaPEPC5	ZaA1_C31.Contig99.20	3.290423654545575E-6	-0.980592
ZaPEPC5	ZaA1_C32.Contig96.156	1.9971419393776108E-7	0.9913101284776422
ZaPEPC5	ZaA1_C32.Contig96.347	9.072961481266086E-8	0.9930673711093071
ZaPEPC5	ZaA1_C33.Contig660.41	1.8900706652535594E-6	-0.983448
ZaPEPC5	ZaA2_C01.Contig13.4.37	2.4850906147966385E-6	0.9820952432894833
ZaPEPC5	ZaA2_C01.Contig301.14	6.460459354865373E-7	0.9878351475504361
ZaPEPC5	ZaA2_C01.Contig301.99	3.621241316025026E-6	-0.98005
ZaPEPC5	ZaA2_C01.Contig592.112	1.5516502535398134E-6	-0.984359
ZaPEPC5	ZaA2_C01.Contig592.38	7.662669359222543E-8	-0.993395
ZaPEPC5	ZaA2_C02.Contig1185.16	6.704732674527781E-7	0.9877050214568123
ZaPEPC5	ZaA2_C02.Contig1185.59	2.056782744720809E-6	0.9830417510932052
ZaPEPC5	ZaA2_C02.Contig156.14	5.1119061540218574E-8	-0.994117
ZaPEPC5	ZaA2_C02.Contig156.47	4.0141437646703336E-7	0.9893862157721902
ZaPEPC5	ZaA2_C02.Contig156.7	3.2803332363007874E-6	-0.980609
ZaPEPC5	ZaA2_C02.Contig1758.11	9.761021602848381E-8	-0.992921
ZaPEPC5	ZaA2_C02.Contig1910.1	2.0065415461454617E-6	-0.983162
ZaPEPC5	ZaA2_C05.Contig133.138	8.310855715150172E-7	-0.986924
ZaPEPC5	ZaA2_C05.Contig15.8.34	2.9760198866097683E-6	-0.981144
ZaPEPC5	ZaA2_C05.Contig15.8.39	1.9476172794265454E-6	-0.983305
ZaPEPC5	ZaA2_C06.Contig229.39	1.3384020837416718E-6	-0.985009
ZaPEPC5	ZaA2_C06.Contig829.10	7.994117109777811E-7	0.9870690543956699
ZaPEPC5	ZaA2_C07.Contig124.18	1.0192532891032349E-6	-0.986136
ZaPEPC5	ZaA2_C07.Contig124.41	1.0986633519342914E-7	-0.992677
ZaPEPC5	ZaA2_C07.Contig2529.12	3.1135047167946576E-6	-0.980898
ZaPEPC5	ZaA2_C07.Contig33.13	1.805262895544014E-8	-0.995632
ZaPEPC5	ZaA2_C07.Contig33.5.2	3.6382098904031685E-6	-0.980024
ZaPEPC5	ZaA2_C07.Contig78.141	1.0100825938701253E-6	-0.986172
ZaPEPC5	ZaA2_C07.Contig78.144	2.7092172967639885E-6	0.9816457029548995
ZaPEPC5	ZaA2_C07.Contig78.15	2.904867977808263E-6	-0.981274
ZaPEPC5	ZaA2_C07.Contig78.161	2.6024153015271723E-6	-0.981856
ZaPEPC5	ZaA2_C07.Contig78.17	2.553963143635745E-6	-0.981954
ZaPEPC5	ZaA2_C07.Contig78.175	2.1508850270681015E-6	0.982822550087648
ZaPEPC5	ZaA2_C07.Contig78.371	1.088068183082404E-6	-0.985874
ZaPEPC5	ZaA2_C07.Contig78.66	1.172776669282597E-7	-0.992539
ZaPEPC5	ZaA2_C07.Contig78.8	2.734273405413989E-6	0.9815971125248549
ZaPEPC5	ZaA2_C07.Contig78.81	1.955820140122898E-7	-0.991362
ZaPEPC5	ZaA2_C08.Contig1018.53	1.1601005148400305E-7	0.9925619670877193
ZaPEPC5	ZaA2_C08.Contig1018.59	1.015111145747336E-6	-0.986152
ZaPEPC5	ZaA2_C08.Contig1018.68	8.888581766447223E-7	-0.98667
ZaPEPC5	ZaA2_C08.Contig1361.31	3.059628669119527E-7	0.9901806795946493
ZaPEPC5	ZaA2_C08.Contig328.13	2.197412499939505E-6	0.9827166835043335
ZaPEPC5	ZaA2_C08.Contig712.33	3.493038508636841E-6	0.9802558760498887
ZaPEPC5	ZaA2_C08.Contig736.10	3.1392434341656425E-6	-0.980852
ZaPEPC5	ZaA2_C09.Contig151.162	1.8815872706975515E-7	0.9914572053406716
ZaPEPC5	ZaA2_C09.Contig151.29	1.5790571305165704E-6	-0.984281
ZaPEPC5	ZaA2_C09.Contig151.35	2.042011967353823E-6	-0.983077
ZaPEPC5	ZaA2_C09.Contig164.5	5.386875791217686E-7	0.988452668834828
ZaPEPC5	ZaA2_C09.Contig493.10	1.0505683692164812E-6	0.9860151073722352
ZaPEPC5	ZaA2_C09.Contig493.20	2.226901803854745E-6	0.9826504080784194
ZaPEPC5	ZaA2_C09.Contig691.9	1.4963159715192306E-6	-0.984522
ZaPEPC5	ZaA2_C10.Contig253.18	2.941256134526604E-6	0.9812073575850884
ZaPEPC5	ZaA2_C10.Contig36.1.2	5.503120653457775E-7	-0.988382
ZaPEPC5	ZaA2_C10.Contig36.140	4.6464290510014265E-8	-0.994276
ZaPEPC5	ZaA2_C10.Contig36.285	1.9987942148314096E-6	0.9831804059738883
ZaPEPC5	ZaA2_C10.Contig36.93	2.781119841457525E-6	-0.981507
ZaPEPC5	ZaA2_C10.Contig41.62	2.7042039844453862E-8	-0.995097
ZaPEPC5	ZaA2_C10.Contig53.54	1.713952035181454E-6	-0.983907
ZaPEPC5	ZaA2_C10.Contig766.131	4.2316290092077576E-7	-0.989225
ZaPEPC5	ZaA2_C10.Contig766.195	9.563326494935318E-7	-0.986387
ZaPEPC5	ZaA2_C11.Contig276.15	1.3938792519759824E-6	0.9848333943090306
ZaPEPC5	ZaA2_C11.Contig276.45	5.8289027001519774E-8	-0.993892
ZaPEPC5	ZaA2_C12.Contig155.134	5.40688741693662E-9	0.9969062112432483
ZaPEPC5	ZaA2_C12.Contig155.84	9.126161066898919E-7	-0.986568
ZaPEPC5	ZaA2_C12.Contig366.23	9.034768429244309E-8	-0.993076
ZaPEPC5	ZaA2_C13.Contig1013.7	2.2928887505505525E-6	-0.982504
ZaPEPC5	ZaA2_C14.Contig1781.11	5.976872305037923E-7	0.9881034724384872
ZaPEPC5	ZaA2_C14.Contig1781.21	3.629234212618824E-7	-0.989688
ZaPEPC5	ZaA2_C14.Contig251.22	8.31953211037851E-7	0.9869202546131757
ZaPEPC5	ZaA2_C14.Contig251.36	5.924025265848402E-7	0.9881337217225068
ZaPEPC5	ZaA2_C14.Contig2705.6	2.8711495444590093E-6	-0.981337
ZaPEPC5	ZaA2_C14.Contig2847.5	2.022979515274093E-7	0.991278076975114
ZaPEPC5	ZaA2_C14.Contig316.267	1.1851392992034554E-6	0.9855231348967877
ZaPEPC5	ZaA2_C14.Contig316.63	4.558638446375929E-7	0.9889921762199095
ZaPEPC5	ZaA2_C16.Contig259.164	2.1326835641642922E-6	0.9828644083955291
ZaPEPC5	ZaA2_C17.Contig131.55	2.6707286419267774E-6	0.9817209691451583
ZaPEPC5	ZaA2_C17.Contig87.110	2.0989368999989976E-7	-0.991186
ZaPEPC5	ZaA2_C18.Contig349.72	3.485977542434732E-6	-0.980267
ZaPEPC5	ZaA2_C19.Contig990.33	1.4824014121010536E-6	0.9845630542027568
ZaPEPC5	ZaA2_C19.Contig990.5	7.701412959560292E-7	0.9872066284543447
ZaPEPC5	ZaA2_C21.Contig16.20	4.937239451109118E-8	-0.994175
ZaPEPC5	ZaA2_C21.Contig16.26	8.52754513288974E-7	0.9868272976592334
ZaPEPC5	ZaA2_C21.Contig2260.4	8.851310666414701E-7	-0.986686
ZaPEPC5	ZaA2_C21.Contig446.59	2.376677284917077E-6	-0.982323
ZaPEPC5	ZaA2_C21.Contig50.16	6.96840302869383E-7	-0.987568
ZaPEPC5	ZaA2_C21.Contig50.24	1.623270447591183E-6	-0.984156
ZaPEPC5	ZaA2_C21.Contig561.10	6.110035861623379E-7	0.9880280864545321
ZaPEPC5	ZaA2_C22.Contig72.191	1.335064867780585E-6	0.9850198413164702
ZaPEPC5	ZaA2_C22.Contig72.244	1.094208855561255E-6	-0.985851
ZaPEPC5	ZaA2_C22.Contig72.36	7.249576079952712E-8	0.9934986010398229
ZaPEPC5	ZaA2_C23.Contig210.130	8.959110564287763E-11	-0.999042
ZaPEPC5	ZaA2_C23.Contig210.56	9.440203154947182E-8	0.9929881755045928
ZaPEPC5	ZaA2_C24.Contig168.125	8.687877877768506E-8	-0.993153
ZaPEPC5	ZaA2_C24.Contig1749.94	8.25425557972305E-7	-0.98695
ZaPEPC5	ZaA2_C25.Contig179.31	3.0972333597871504E-6	-0.980926
ZaPEPC5	ZaA2_C25.Contig353.102	1.1915674240261085E-6	-0.985501
ZaPEPC5	ZaA2_C25.Contig353.94	1.53590048908303E-7	0.9919396731912261
ZaPEPC5	ZaA2_C25.Contig711.17	3.647583206362837E-8	-0.994659
ZaPEPC5	ZaA2_C26.Contig1103.141	8.558555482211842E-7	-0.986814
ZaPEPC5	ZaA2_C26.Contig1103.147	2.7562536628997315E-6	-0.981555
ZaPEPC5	ZaA2_C26.Contig146.24	2.4062118849720985E-6	-0.98226
ZaPEPC5	ZaA2_C26.Contig146.3	1.0102695050060763E-6	-0.986171
ZaPEPC5	ZaA2_C26.Contig228.167	2.1615994642745355E-7	0.9911109284259688
ZaPEPC5	ZaA2_C26.Contig228.26	8.872749740014733E-7	-0.986677
ZaPEPC5	ZaA2_C26.Contig228.47	4.2483375609263506E-7	-0.989212
ZaPEPC5	ZaA2_C26.Contig242.41	1.2392938724558413E-6	-0.985336
ZaPEPC5	ZaA2_C26.Contig248.3	4.5393970698526353E-7	0.9890055121657692
ZaPEPC5	ZaA2_C26.Contig3.1.166	1.0967059285505603E-8	-0.996213
ZaPEPC5	ZaA2_C26.Contig3.39.19	3.8026270953156593E-7	-0.98955
ZaPEPC5	ZaA2_C26.Contig3.40.39	2.9689456788923623E-6	-0.981157
ZaPEPC5	ZaA2_C26.Contig3.59.11	1.5060236945472607E-7	-0.991985
ZaPEPC5	ZaA2_C27.Contig10.3.120	1.6420011193342757E-6	-0.984103
ZaPEPC5	ZaA2_C27.Contig10.3.56	2.7585949043985234E-7	0.9904677587905195
ZaPEPC5	ZaA2_C27.Contig10.8.58	1.900201793698066E-7	-0.991433
ZaPEPC5	ZaA2_C27.Contig722.73	6.142778030009368E-7	-0.98801
ZaPEPC5	ZaA2_C29.Contig1.1.16	3.8897942921973117E-7	-0.989481
ZaPEPC5	ZaA2_C29.Contig1.10.1	2.1700757153104307E-6	-0.982779
ZaPEPC5	ZaA2_C29.Contig1.12.2	4.574314301573802E-7	-0.988981
ZaPEPC5	ZaA2_C29.Contig1.33.59	2.7885454565389436E-7	-0.990438
ZaPEPC5	ZaA2_C29.Contig1.41.10	2.902371170485423E-7	-0.990328
ZaPEPC5	ZaA2_C29.Contig1.5.103	2.896806250216436E-6	0.9812893727440918
ZaPEPC5	ZaA2_C29.Contig1.5.61	1.5960968018635723E-6	-0.984232
ZaPEPC5	ZaA2_C29.Contig1.70.40	7.257654925589362E-8	-0.993497
ZaPEPC5	ZaA2_C29.Contig1.8.108	9.198708625995665E-7	-0.986538
ZaPEPC5	ZaA2_C29.Contig1.8.168	2.3798762395489986E-6	-0.982316
ZaPEPC5	ZaA2_C29.Contig1.8.178	8.175232315741953E-7	0.9869857162856214
ZaPEPC5	ZaA2_C29.Contig1.8.246	1.6320291465578293E-6	-0.984131
ZaPEPC5	ZaA2_C29.Contig1.83.27	1.3259873571164838E-6	-0.985049
ZaPEPC5	ZaA2_C29.Contig843.30	8.483895600990307E-9	-0.996481
ZaPEPC5	ZaA2_C32.Contig4.22.8	1.9580402478438283E-6	-0.98328
ZaPEPC5	ZaA2_C32.Contig4.3.127	1.11903407467127E-6	-0.98576
ZaPEPC5	ZaA2_C32.Contig4.6.15	2.6936073442164863E-6	-0.981676
ZaPEPC5	ZaA2_C32.Contig481.53	1.1605587253965453E-6	-0.98561
ZaPEPC5	ZaA2_C32.Contig610.18	3.646460434699773E-6	-0.980011
ZaPEPC5	ZaA2_C32.Contig710.15	1.3892681535135594E-6	0.9848478073352063
ZaPEPC5	ZaA2_C33.Contig11.12	2.1663756226690976E-6	0.9827871240912079
ZaPEPC5	ZaA2_C33.Contig11.15	3.1307750862695612E-6	-0.980867
ZaPEPC5	Za_Contig1.Contig44.18	6.603278006758928E-7	-0.987759
ZaPEPC5	Za_Contig2.Contig57.215	1.660366572713147E-6	0.9840525459298618
ZaPEPC5	Za_Contig28.Contig1800.112	1.5530409672919386E-6	-0.984355
ZaPEPC5	Za_Contig28.Contig1800.14	6.717125489987106E-7	-0.987699
ZaPEPC5	Za_Contig28.Contig1800.64	1.1864332655523788E-6	-0.985519
ZaPEPC6	ZaA2_C27.Contig10.4.53	2.0508132927742896E-6	-0.983056
ZaPEPC4	ZaA1_C01.Contig1537.42	8.690348265936309E-8	-0.993152
ZaPEPC4	ZaA1_C01.Contig1934.7	1.8987790027106395E-6	0.9834264313149711
ZaPEPC4	ZaA1_C01.Contig2007.11	6.151118373654294E-7	-0.988005
ZaPEPC4	ZaA1_C01.Contig2007.4	2.79063591400116E-6	0.981488957064494
ZaPEPC4	ZaA1_C01.Contig677.1	1.002204202853292E-6	0.9862028831853159
ZaPEPC4	ZaA1_C01.Contig865.20	3.308083729629264E-6	-0.980562
ZaPEPC4	ZaA1_C02.Contig12.1.86	6.027593702976219E-7	0.9880746185248847
ZaPEPC4	ZaA1_C02.Contig12.3.29	1.2745649685402887E-6	-0.985218
ZaPEPC4	ZaA1_C02.Contig12.7.107	1.6402649066395064E-9	0.9978002507617196
ZaPEPC4	ZaA1_C02.Contig12.8.73	7.698416312013105E-7	-0.987208
ZaPEPC4	ZaA1_C02.Contig293.74	9.59977198350458E-7	-0.986372
ZaPEPC4	ZaA1_C03.Contig1108.100	4.879027673896395E-7	-0.988776
ZaPEPC4	ZaA1_C03.Contig1108.67	1.0986799383858963E-7	0.9926769102501312
ZaPEPC4	ZaA1_C03.Contig1481.43	3.303860136692765E-6	0.9805691973604441
ZaPEPC4	ZaA1_C03.Contig1735.21	2.122179306164766E-7	0.9911576644763365
ZaPEPC4	ZaA1_C03.Contig1735.45	3.7853428069775335E-7	-0.989563
ZaPEPC4	ZaA1_C03.Contig1735.75	1.7964802424151753E-6	-0.983688
ZaPEPC4	ZaA1_C03.Contig1869.62	5.60684751497707E-7	0.9883194313699881
ZaPEPC4	ZaA1_C03.Contig2409.34	9.488761900988988E-7	0.9864175676182629
ZaPEPC4	ZaA1_C03.Contig2496.36	4.0085409577903936E-7	0.9893904631241307
ZaPEPC4	ZaA1_C03.Contig271.95	2.571609255859613E-6	0.9819184192796
ZaPEPC4	ZaA1_C03.Contig330.103	1.0295288872659318E-6	0.9860960210339833
ZaPEPC4	ZaA1_C03.Contig330.95	6.483134257106642E-7	0.9878229223737692
ZaPEPC4	ZaA1_C03.Contig384.3	2.2590746904398447E-6	0.9825788099123307
ZaPEPC4	ZaA1_C03.Contig77.10	1.2042039475193164E-6	-0.985457
ZaPEPC4	ZaA1_C03.Contig77.51	1.9105525662727323E-7	0.9914197467306951
ZaPEPC4	ZaA1_C03.Contig77.9	2.5569539797781415E-6	0.9819480703770049
ZaPEPC4	ZaA1_C03.Contig77.90	2.5311226231454375E-6	0.9820006290180164
ZaPEPC4	ZaA1_C03.Contig793.17	5.071176039842687E-7	0.9886508372693272
ZaPEPC4	ZaA1_C03.Contig806.21	3.839654010923081E-9	-0.997195
ZaPEPC4	ZaA1_C03.Contig81.32	1.837551276743275E-6	-0.983582
ZaPEPC4	ZaA1_C03.Contig861.15	3.911899489758498E-7	-0.989464
ZaPEPC4	ZaA1_C03.Contig902.7	3.4429728140447085E-7	0.9898429069288811
ZaPEPC4	ZaA1_C04.Contig2102.5	4.241652517145299E-7	0.9892172052009154
ZaPEPC4	ZaA1_C04.Contig226.102	3.2715792848092925E-6	-0.980624
ZaPEPC4	ZaA1_C04.Contig226.25	1.322999920700298E-6	-0.985059
ZaPEPC4	ZaA1_C04.Contig226.64	2.479348806545175E-6	-0.982107
ZaPEPC4	ZaA1_C04.Contig443.28	1.0842977880475086E-6	-0.985888
ZaPEPC4	ZaA1_C04.Contig443.57	4.779431451865205E-7	-0.988842
ZaPEPC4	ZaA1_C04.Contig9.2.22	6.564080457397733E-7	-0.98778
ZaPEPC4	ZaA1_C04.Contig9.2.55	1.1676357670327546E-6	0.9855847970331201
ZaPEPC4	ZaA1_C04.Contig9.20	2.7717940523549015E-7	-0.990455
ZaPEPC4	ZaA1_C04.Contig9.29	1.2849130399225107E-6	0.9851835033673982
ZaPEPC4	ZaA1_C04.Contig9.6.24	3.368499822675259E-6	0.980460737524848
ZaPEPC4	ZaA1_C04.Contig9.66	2.8814316746255284E-8	-0.995007
ZaPEPC4	ZaA1_C05.Contig1640.30	1.704379191123285E-6	0.983932352391433
ZaPEPC4	ZaA1_C05.Contig1730.24	3.490317748783712E-6	0.9802602956448595
ZaPEPC4	ZaA1_C06.Contig1199.50	1.2829410962549185E-7	0.9923445048451716
ZaPEPC4	ZaA1_C07.Contig1453.17	1.7583202235833956E-6	0.9837880212779577
ZaPEPC4	ZaA1_C07.Contig1453.38	1.3287231392696905E-6	0.985040292103965
ZaPEPC4	ZaA1_C07.Contig2070.3	9.679090665043663E-7	-0.98634
ZaPEPC4	ZaA1_C07.Contig361.126	2.534383299117484E-7	-0.990696
ZaPEPC4	ZaA1_C07.Contig361.223	2.075098193924339E-7	-0.991214
ZaPEPC4	ZaA1_C07.Contig406.16	2.2214544138098105E-6	0.9826626035372039
ZaPEPC4	ZaA1_C07.Contig643.7	1.2726213395415626E-8	0.9960480710059281
ZaPEPC4	ZaA1_C07.Contig682.87	1.060555142039361E-7	-0.992751
ZaPEPC4	ZaA1_C07.Contig719.5	2.4306570293156926E-7	-0.990807
ZaPEPC4	ZaA1_C08.Contig1197.21	3.393414652337313E-7	-0.989885
ZaPEPC4	ZaA1_C08.Contig1197.54	2.6719336921043905E-6	-0.981719
ZaPEPC4	ZaA1_C08.Contig1197.55	2.534542050356532E-7	-0.990696
ZaPEPC4	ZaA1_C08.Contig25.10	1.4096765797848563E-7	-0.992135
ZaPEPC4	ZaA1_C08.Contig25.3.41	1.7980109842788898E-6	-0.983684
ZaPEPC4	ZaA1_C08.Contig297.16	3.3327057725416565E-6	0.9805206121074976
ZaPEPC4	ZaA1_C08.Contig298.4	1.5771088078259988E-6	-0.984286
ZaPEPC4	ZaA1_C08.Contig43.19	1.7604080869806696E-6	-0.983782
ZaPEPC4	ZaA1_C08.Contig79.146	4.6928429987908823E-7	-0.9889
ZaPEPC4	ZaA1_C08.Contig79.194	1.2273824925271686E-6	-0.985377
ZaPEPC4	ZaA1_C08.Contig79.206	2.7307262137511853E-6	-0.981604
ZaPEPC4	ZaA1_C08.Contig79.23	1.1123777983198943E-6	0.9857838864487961
ZaPEPC4	ZaA1_C08.Contig79.5	1.3135115327820843E-6	0.9850896312463673
ZaPEPC4	ZaA1_C08.Contig79.77	2.489961909118374E-6	-0.982085
ZaPEPC4	ZaA1_C08.Contig88.44	2.526898350994751E-6	-0.982009
ZaPEPC4	ZaA1_C09.Contig429.44	5.1127029890604234E-8	0.9941169838885734
ZaPEPC4	ZaA1_C10.Contig1027.17	2.5240314073417803E-6	0.9820151241129438
ZaPEPC4	ZaA1_C10.Contig1746.27	4.299164298104954E-7	-0.989176
ZaPEPC4	ZaA1_C10.Contig286.117	2.0670688240705367E-6	-0.983017
ZaPEPC4	ZaA1_C10.Contig286.56	2.9664980319454227E-6	-0.981161
ZaPEPC4	ZaA1_C10.Contig2894.1	1.1633792296845812E-6	-0.9856
ZaPEPC4	ZaA1_C10.Contig534.110	7.502866402304691E-8	0.993434377660507
ZaPEPC4	ZaA1_C10.Contig534.160	5.323389952883676E-7	0.9884918417846883
ZaPEPC4	ZaA1_C10.Contig534.180	2.2483293256754695E-6	0.9826026416988098
ZaPEPC4	ZaA1_C10.Contig534.39	1.562257060306441E-8	0.995809346312375
ZaPEPC4	ZaA1_C10.Contig534.46	9.019246913183217E-7	0.9866138148734382
ZaPEPC4	ZaA1_C10.Contig534.72	1.408400540900485E-6	0.9847882253439141
ZaPEPC4	ZaA1_C10.Contig534.89	5.423878340768698E-7	0.9884299884953044
ZaPEPC4	ZaA1_C11.Contig1036.32	4.886816228473981E-7	-0.988771
ZaPEPC4	ZaA1_C11.Contig104.102	1.5157046945148063E-6	0.9844643242160572
ZaPEPC4	ZaA1_C11.Contig104.23	3.2001145084742205E-8	-0.994855
ZaPEPC4	ZaA1_C11.Contig104.34	8.44805437862026E-7	-0.986863
ZaPEPC4	ZaA1_C11.Contig104.84	4.5242061787599265E-8	0.9943193005094284
ZaPEPC4	ZaA1_C11.Contig190.81	2.2724718835836227E-6	0.9825492094200372
ZaPEPC4	ZaA1_C11.Contig2026.44	1.3303730538706778E-6	-0.985035
ZaPEPC4	ZaA1_C11.Contig2437.2	1.617248953642766E-6	-0.984173
ZaPEPC4	ZaA1_C12.Contig1148.116	9.309124404146247E-8	0.9930161862652659
ZaPEPC4	ZaA1_C12.Contig1148.25	4.4220331435086286E-8	0.9943563126982756
ZaPEPC4	ZaA1_C12.Contig170.20	2.7374442588808E-7	-0.990489
ZaPEPC4	ZaA1_C12.Contig170.40	2.9805001789158054E-7	-0.990254
ZaPEPC4	ZaA1_C12.Contig218.42	1.909955290398009E-6	-0.983398
ZaPEPC4	ZaA1_C12.Contig2204.28	2.3306598701190775E-9	-0.997568
ZaPEPC4	ZaA1_C12.Contig2204.49	5.544836383333841E-7	0.9883566090793182
ZaPEPC4	ZaA1_C12.Contig254.54	4.294892475120386E-7	0.9891785915270229
ZaPEPC4	ZaA1_C12.Contig254.67	1.7288224195422E-6	0.9838665522849143
ZaPEPC4	ZaA1_C12.Contig273.2	9.772486597638216E-7	0.9863023081620105
ZaPEPC4	ZaA1_C12.Contig485.64	1.1262652643171053E-7	0.9926247343723715
ZaPEPC4	ZaA1_C12.Contig485.65	1.2800301586886007E-7	0.9923494823320264
ZaPEPC4	ZaA1_C12.Contig838.40	9.03916971786052E-9	0.9964164301446621
ZaPEPC4	ZaA1_C12.Contig838.61	1.2324191457200194E-6	-0.98536
ZaPEPC4	ZaA1_C13.Contig150.139	1.251998436277744E-6	-0.985293
ZaPEPC4	ZaA1_C13.Contig2986.21	1.6251529648027765E-6	0.9841503539438379
ZaPEPC4	ZaA1_C13.Contig319.145	1.0301330263444091E-6	-0.986094
ZaPEPC4	ZaA1_C14.Contig1075.20	9.74417716555303E-8	-0.992924
ZaPEPC4	ZaA1_C14.Contig1195.133	1.2686561863875564E-6	0.9852375298359322
ZaPEPC4	ZaA1_C14.Contig326.25	1.9622710074710103E-6	-0.983269
ZaPEPC4	ZaA1_C14.Contig84.424	3.0031404094626116E-8	-0.994948
ZaPEPC4	ZaA1_C15.Contig1823.36	6.444820154569283E-7	0.9878435972489884
ZaPEPC4	ZaA1_C16.Contig1050.10	1.2106535546807131E-6	-0.985434
ZaPEPC4	ZaA1_C16.Contig14.4.88	1.5594985148582928E-7	0.9919044029081829
ZaPEPC4	ZaA1_C16.Contig14.7.63	9.284683436906398E-7	0.9865019984360957
ZaPEPC4	ZaA1_C16.Contig14.7.92	3.043422248257792E-7	0.9901956090388881
ZaPEPC4	ZaA1_C16.Contig23.26	2.4936358650504333E-6	-0.982078
ZaPEPC4	ZaA1_C16.Contig23.8.74	5.350947527253679E-7	0.9884747971553386
ZaPEPC4	ZaA1_C16.Contig2702.13	2.179567510548844E-6	-0.982757
ZaPEPC4	ZaA1_C16.Contig735.120	2.4205636085868544E-6	0.9822299942027036
ZaPEPC4	ZaA1_C16.Contig735.86	2.5298189552865148E-8	-0.99519
ZaPEPC4	ZaA1_C16.Contig735.87	1.4823391049164328E-6	0.984563240389528
ZaPEPC4	ZaA1_C16.Contig89.55	1.0189733768922773E-7	-0.992833
ZaPEPC4	ZaA1_C16.Contig89.89	5.595519247975529E-7	0.9883262010918492
ZaPEPC4	ZaA1_C17.Contig147.156	6.477054947934057E-7	0.9878261970420023
ZaPEPC4	ZaA1_C17.Contig2169.48	1.8745389430665392E-6	-0.983487
ZaPEPC4	ZaA1_C17.Contig2169.54	1.3217176988827422E-6	0.9850629641617331
ZaPEPC4	ZaA1_C17.Contig2290.18	9.56654317197419E-7	0.9863857284868913
ZaPEPC4	ZaA1_C17.Contig753.16	2.8214756038356485E-6	0.9814304344128121
ZaPEPC4	ZaA1_C17.Contig893.29	2.4375199939514256E-7	0.9907997288235209
ZaPEPC4	ZaA1_C18.Contig287.1	2.1694071200759958E-7	-0.991102
ZaPEPC4	ZaA1_C18.Contig287.5	7.407688938904725E-7	-0.987348
ZaPEPC4	ZaA1_C19.Contig1874.26	7.180662284946872E-7	-0.987461
ZaPEPC4	ZaA1_C19.Contig55.6.24	2.0427068092801163E-6	-0.983075
ZaPEPC4	ZaA1_C20.Contig1003.2	1.6228196897595316E-6	-0.984157
ZaPEPC4	ZaA1_C20.Contig1003.93	2.7270231050359525E-6	0.9816111400988595
ZaPEPC4	ZaA1_C20.Contig2239.18	7.234049424721728E-7	-0.987434
ZaPEPC4	ZaA1_C20.Contig284.6	8.365100975692955E-9	-0.996495
ZaPEPC4	ZaA1_C20.Contig514.30	3.0447866534197597E-6	0.9810196935043065
ZaPEPC4	ZaA1_C20.Contig514.37	1.6603741680610138E-6	-0.984053
ZaPEPC4	ZaA1_C21.Contig1001.8	2.749867382300034E-6	0.981567031369079
ZaPEPC4	ZaA1_C21.Contig1400.14	5.534555340154042E-8	0.9939819731251882
ZaPEPC4	ZaA1_C21.Contig1400.15	5.38131707587531E-7	-0.988456
ZaPEPC4	ZaA1_C21.Contig466.155	5.462399672467831E-9	0.9968971611514756
ZaPEPC4	ZaA1_C21.Contig466.34	6.090806256461541E-7	0.9880388998599545
ZaPEPC4	ZaA1_C21.Contig787.17	6.246861209585091E-7	0.9879518368967324
ZaPEPC4	ZaA1_C22.Contig106.18	4.455153799918106E-7	-0.989064
ZaPEPC4	ZaA1_C22.Contig367.96	2.0994030331884187E-6	-0.982942
ZaPEPC4	ZaA1_C22.Contig831.24	3.1259705208560335E-6	-0.980876
ZaPEPC4	ZaA1_C23.Contig274.167	2.2655790879689367E-7	-0.99099
ZaPEPC4	ZaA1_C23.Contig274.277	1.2303133711443062E-7	-0.992436
ZaPEPC4	ZaA1_C23.Contig5.2.147	2.122211870207642E-6	0.9828886056806255
ZaPEPC4	ZaA1_C23.Contig5.2.27	2.461121604066788E-6	-0.982145
ZaPEPC4	ZaA1_C23.Contig5.2.37	6.268328748971427E-7	0.9879399818147269
ZaPEPC4	ZaA1_C23.Contig5.5.73	3.884102509689809E-9	-0.997185
ZaPEPC4	ZaA1_C23.Contig5.5.97	2.440391274763861E-6	-0.982188
ZaPEPC4	ZaA1_C23.Contig5.7.118	2.0285039504819976E-6	-0.983109
ZaPEPC4	ZaA1_C23.Contig5.7.178	5.974602759853303E-7	-0.988105
ZaPEPC4	ZaA1_C23.Contig885.156	5.067384613920128E-7	0.9886532699341455
ZaPEPC4	ZaA1_C23.Contig885.40	2.9276179355385953E-6	-0.981232
ZaPEPC4	ZaA1_C23.Contig885.45	2.1680786450881884E-6	-0.982783
ZaPEPC4	ZaA1_C24.Contig3184.32	1.1220797265203518E-6	0.9857484294537773
ZaPEPC4	ZaA1_C24.Contig520.6	3.4238608067082795E-6	0.9803690170975689
ZaPEPC4	ZaA1_C24.Contig824.85	8.523018680310683E-9	-0.996476
ZaPEPC4	ZaA1_C25.Contig18.2.20	7.158787750968225E-7	0.9874718514989925
ZaPEPC4	ZaA1_C25.Contig18.6.37	1.3688742559694345E-6	0.9849119645788867
ZaPEPC4	ZaA1_C25.Contig18.6.50	2.164669485356334E-6	-0.982791
ZaPEPC4	ZaA1_C25.Contig18.7.27	1.8110971320280718E-6	0.9836498235556022
ZaPEPC4	ZaA1_C25.Contig38.100	1.355795761594385E-7	-0.992222
ZaPEPC4	ZaA1_C25.Contig38.105	1.0058526926700193E-6	-0.986188
ZaPEPC4	ZaA1_C25.Contig38.89	4.0951447117772624E-7	0.9893252777041537
ZaPEPC4	ZaA1_C25.Contig474.32	1.0921112124265655E-6	0.9858586699071682
ZaPEPC4	ZaA1_C25.Contig474.6	2.6392742695537237E-7	-0.990588
ZaPEPC4	ZaA1_C26.Contig460.130	3.486593725009869E-6	-0.980266
ZaPEPC4	ZaA1_C26.Contig706.8	7.60444354757027E-7	0.9872530256352946
ZaPEPC4	ZaA1_C27.Contig19.7.23	1.7899900959633043E-6	-0.983705
ZaPEPC4	ZaA1_C27.Contig19.9.28	5.602166286176769E-7	0.9883222276690279
ZaPEPC4	ZaA1_C27.Contig2859.23	1.7717792213049242E-7	0.9916030617870495
ZaPEPC4	ZaA1_C27.Contig2981.12	7.078241429988798E-7	0.9875124298024966
ZaPEPC4	ZaA1_C27.Contig510.73	3.181960792862331E-6	0.980777911261576
ZaPEPC4	ZaA1_C28.Contig69.112	2.0049654932272604E-7	-0.9913
ZaPEPC4	ZaA1_C28.Contig69.236	2.375125047294238E-7	-0.990868
ZaPEPC4	ZaA1_C28.Contig69.317	1.904786261844724E-7	-0.991427
ZaPEPC4	ZaA1_C30.Contig235.19	3.137212388764136E-6	-0.980856
ZaPEPC4	ZaA1_C30.Contig235.70	2.7053561824085977E-6	0.9816532190697358
ZaPEPC4	ZaA1_C31.Contig299.96	1.0293131098208864E-7	0.9928123736978138
ZaPEPC4	ZaA1_C31.Contig7.46	1.7224024837008707E-6	-0.983884
ZaPEPC4	ZaA1_C31.Contig7.8.128	8.492967115033175E-7	-0.986843
ZaPEPC4	ZaA1_C31.Contig7.8.81	1.7501806986866766E-8	0.9956709471032335
ZaPEPC4	ZaA1_C31.Contig852.36	4.331112992398781E-7	-0.989153
ZaPEPC4	ZaA1_C32.Contig96.310	1.345465051703762E-6	0.9849864520228011
ZaPEPC4	ZaA1_C32.Contig96.317	1.1228561059482134E-6	0.9857456015177138
ZaPEPC4	ZaA1_C33.Contig500.68	1.5902511142303385E-8	0.9957880022906638
ZaPEPC4	ZaA2_C01.Contig13.4.37	1.8307677951474516E-6	0.9835990486666998
ZaPEPC4	ZaA2_C01.Contig13.5.65	3.227824601273309E-6	-0.980699
ZaPEPC4	ZaA2_C01.Contig13.5.70	1.180748193213147E-6	-0.985539
ZaPEPC4	ZaA2_C01.Contig301.14	1.3456062394362558E-6	0.9849860000123936
ZaPEPC4	ZaA2_C01.Contig301.40	1.100557002808976E-6	0.9858273859527239
ZaPEPC4	ZaA2_C01.Contig464.33	3.1200367955021698E-6	0.9808861210594879
ZaPEPC4	ZaA2_C01.Contig513.46	2.638995107222011E-6	-0.981784
ZaPEPC4	ZaA2_C01.Contig592.10	1.1492689425790569E-6	0.985650212133432
ZaPEPC4	ZaA2_C01.Contig592.38	3.429618679037402E-6	-0.98036
ZaPEPC4	ZaA2_C01.Contig598.8	2.2400070848333497E-7	0.991019745818631
ZaPEPC4	ZaA2_C01.Contig841.116	1.9944824817730772E-6	0.9831908294130215
ZaPEPC4	ZaA2_C02.Contig156.12	2.2756481727796097E-6	0.982542209768676
ZaPEPC4	ZaA2_C02.Contig156.48	2.2789583385943536E-7	0.9909752921733656
ZaPEPC4	ZaA2_C02.Contig351.38	7.711677979264653E-8	-0.993383
ZaPEPC4	ZaA2_C02.Contig653.4	1.0935141052682556E-6	-0.985853
ZaPEPC4	ZaA2_C02.Contig827.6	1.153057063417887E-6	-0.985637
ZaPEPC4	ZaA2_C02.Contig827.7	2.2012641069622638E-6	-0.982708
ZaPEPC4	ZaA2_C02.Contig827.8	4.5423759389989413E-7	-0.989003
ZaPEPC4	ZaA2_C03.Contig644.66	1.3558402039498312E-6	0.984953325658994
ZaPEPC4	ZaA2_C03.Contig645.3	9.348772767826799E-7	0.9864753424391811
ZaPEPC4	ZaA2_C03.Contig896.3	1.0301477191778323E-6	-0.986094
ZaPEPC4	ZaA2_C03.Contig897.32	1.224079089729671E-7	0.9924467626173815
ZaPEPC4	ZaA2_C05.Contig15.1.7	5.572374238220619E-8	0.9939702326741934
ZaPEPC4	ZaA2_C05.Contig15.8.34	9.540737700162084E-7	-0.986396
ZaPEPC4	ZaA2_C05.Contig15.8.39	6.45471464994888E-7	-0.987838
ZaPEPC4	ZaA2_C05.Contig48.24	2.0095911682772355E-6	0.983154374790588
ZaPEPC4	ZaA2_C06.Contig229.35	3.047372498112212E-6	0.9810150647813811
ZaPEPC4	ZaA2_C06.Contig515.12	2.1297887777216595E-7	0.9911485948682478
ZaPEPC4	ZaA2_C06.Contig829.10	8.830947693902263E-7	0.9866945658870598
ZaPEPC4	ZaA2_C06.Contig829.114	3.358688918515547E-7	-0.989915
ZaPEPC4	ZaA2_C07.Contig124.18	1.975278379608886E-7	-0.991337
ZaPEPC4	ZaA2_C07.Contig124.9	1.355629757402798E-7	-0.992223
ZaPEPC4	ZaA2_C07.Contig136.13	2.9814806545749644E-6	0.9811338951389129
ZaPEPC4	ZaA2_C07.Contig136.23	1.138024344174379E-6	0.985690628921046
ZaPEPC4	ZaA2_C07.Contig222.3	2.905251475326105E-6	-0.981274
ZaPEPC4	ZaA2_C07.Contig2529.12	1.577575279642796E-7	-0.991878
ZaPEPC4	ZaA2_C07.Contig33.13	2.194150592453813E-6	-0.982724
ZaPEPC4	ZaA2_C07.Contig33.5.2	1.0342426143819826E-6	-0.986078
ZaPEPC4	ZaA2_C07.Contig78.144	3.4294840361320377E-6	0.980359759850844
ZaPEPC4	ZaA2_C07.Contig78.145	3.9808990045839543E-7	-0.989411
ZaPEPC4	ZaA2_C07.Contig78.175	2.1057960637346673E-6	0.9829267097726947
ZaPEPC4	ZaA2_C07.Contig78.216	1.0063360896882993E-6	-0.986187
ZaPEPC4	ZaA2_C07.Contig78.296	2.5895489560117895E-6	-0.981882
ZaPEPC4	ZaA2_C07.Contig78.30	9.859762893729855E-7	-0.986267
ZaPEPC4	ZaA2_C07.Contig78.335	3.914654107604177E-7	0.9894622742125332
ZaPEPC4	ZaA2_C07.Contig78.371	4.895587819005036E-7	-0.988765
ZaPEPC4	ZaA2_C07.Contig78.66	2.7043092414545396E-7	-0.990522
ZaPEPC4	ZaA2_C07.Contig78.74	1.4545965921185598E-6	-0.984647
ZaPEPC4	ZaA2_C07.Contig78.8	8.340134443891993E-7	0.9869109744759494
ZaPEPC4	ZaA2_C07.Contig78.81	2.9768980532543406E-6	-0.981142
ZaPEPC4	ZaA2_C07.Contig801.15	3.0475022441485926E-6	0.9810148326065282
ZaPEPC4	ZaA2_C08.Contig1018.133	1.747476397506551E-7	0.9916362094056705
ZaPEPC4	ZaA2_C08.Contig1361.20	2.341498421437733E-6	0.982398635211292
ZaPEPC4	ZaA2_C08.Contig165.10	2.7084359124312546E-6	-0.981647
ZaPEPC4	ZaA2_C08.Contig165.146	4.6897172985472863E-7	0.9889023781999543
ZaPEPC4	ZaA2_C08.Contig165.189	9.962239210500666E-7	0.986226547095234
ZaPEPC4	ZaA2_C08.Contig165.3	1.3613820527961016E-6	0.9849357052205197
ZaPEPC4	ZaA2_C08.Contig165.64	8.478796593335045E-7	0.986848936303874
ZaPEPC4	ZaA2_C08.Contig1890.7	1.571826425217521E-6	0.9843013848740217
ZaPEPC4	ZaA2_C08.Contig213.6	2.7573411943509764E-7	0.9904690000481513
ZaPEPC4	ZaA2_C08.Contig712.27	2.9310547386040096E-6	-0.981226
ZaPEPC4	ZaA2_C08.Contig712.33	1.3710711630818686E-7	0.9921974804400958
ZaPEPC4	ZaA2_C08.Contig736.10	1.5678633314934167E-6	-0.984313
ZaPEPC4	ZaA2_C09.Contig151.162	1.8079516619460735E-6	0.9836579791459034
ZaPEPC4	ZaA2_C09.Contig151.35	8.332841385282588E-8	-0.993234
ZaPEPC4	ZaA2_C09.Contig151.50	3.3820121152643158E-6	-0.980438
ZaPEPC4	ZaA2_C09.Contig164.9	1.3371894527402623E-6	-0.985013
ZaPEPC4	ZaA2_C09.Contig493.26	2.5216870957041654E-6	0.982019922472052
ZaPEPC4	ZaA2_C09.Contig605.7	2.2748676124461037E-7	0.9909799351959887
ZaPEPC4	ZaA2_C09.Contig630.38	1.6309654176929949E-6	-0.984134
ZaPEPC4	ZaA2_C10.Contig253.18	6.105014998063448E-7	0.9880309075010921
ZaPEPC4	ZaA2_C10.Contig257.45	2.630625715564755E-7	0.9905965879597056
ZaPEPC4	ZaA2_C10.Contig36.1.2	2.1052350422014495E-6	-0.982928
ZaPEPC4	ZaA2_C10.Contig36.303	1.2150969866134794E-7	-0.992463
ZaPEPC4	ZaA2_C10.Contig36.50	1.6620434907800734E-6	-0.984048
ZaPEPC4	ZaA2_C10.Contig36.63	2.0063828976014587E-6	-0.983162
ZaPEPC4	ZaA2_C10.Contig41.124	3.4086428528320103E-6	-0.980394
ZaPEPC4	ZaA2_C10.Contig41.152	9.662920769746417E-7	-0.986347
ZaPEPC4	ZaA2_C10.Contig41.153	3.6331413851571827E-6	0.9800315286098876
ZaPEPC4	ZaA2_C10.Contig41.48	9.126807250794266E-10	0.998139666791685
ZaPEPC4	ZaA2_C10.Contig41.67	9.980678700365077E-7	-0.986219
ZaPEPC4	ZaA2_C10.Contig53.55	2.367062013437349E-9	-0.997557
ZaPEPC4	ZaA2_C10.Contig6.18	1.5846369066365676E-6	-0.984265
ZaPEPC4	ZaA2_C10.Contig6.47.6	3.286180728049428E-6	-0.980599
ZaPEPC4	ZaA2_C10.Contig6.63	9.805314847547475E-7	-0.986289
ZaPEPC4	ZaA2_C10.Contig766.156	2.1649686773497435E-6	0.98279033422893
ZaPEPC4	ZaA2_C10.Contig86.41	2.061407695459249E-6	0.983030812846358
ZaPEPC4	ZaA2_C10.Contig86.7	2.5092863218667964E-6	0.9820453574210937
ZaPEPC4	ZaA2_C11.Contig276.108	2.0123646188323168E-6	0.9831477041421264
ZaPEPC4	ZaA2_C11.Contig276.15	4.4000510312184215E-7	0.9891033135247395
ZaPEPC4	ZaA2_C12.Contig155.134	2.5417790105245042E-6	0.9819789006141793
ZaPEPC4	ZaA2_C13.Contig113.35	8.594048226133149E-7	0.9867979196804675
ZaPEPC4	ZaA2_C13.Contig300.42	1.496429228969319E-6	0.9845212772211621
ZaPEPC4	ZaA2_C13.Contig371.33	1.6196084246397627E-6	0.9841658913333743
ZaPEPC4	ZaA2_C14.Contig1415.37	1.6265517900714337E-6	0.9841464399961354
ZaPEPC4	ZaA2_C14.Contig251.22	2.3847898365569203E-6	0.9823058043054783
ZaPEPC4	ZaA2_C14.Contig251.38	3.204369270159162E-6	0.980739122422084
ZaPEPC4	ZaA2_C14.Contig2847.10	5.182446810659444E-8	0.9940941280505171
ZaPEPC4	ZaA2_C14.Contig316.155	2.6164318794502367E-7	0.9906111504208608
ZaPEPC4	ZaA2_C14.Contig316.17	8.282158112408681E-8	-0.993246
ZaPEPC4	ZaA2_C14.Contig316.191	7.553694782817701E-7	0.9872774756728552
ZaPEPC4	ZaA2_C14.Contig316.23	3.277388001764353E-7	0.9899853387653045
ZaPEPC4	ZaA2_C14.Contig316.267	3.3904691293828057E-6	0.9804242120647418
ZaPEPC4	ZaA2_C14.Contig316.33	1.0710137545482013E-6	0.9859375764924304
ZaPEPC4	ZaA2_C14.Contig316.364	8.957651790384835E-7	-0.98664
ZaPEPC4	ZaA2_C14.Contig316.63	5.797471466729431E-7	0.9882069497805216
ZaPEPC4	ZaA2_C14.Contig352.112	7.443417238112019E-7	0.9873310119877937
ZaPEPC4	ZaA2_C14.Contig352.30	7.105533283098522E-7	-0.987499
ZaPEPC4	ZaA2_C14.Contig352.68	7.674937046652873E-7	0.9872192549591569
ZaPEPC4	ZaA2_C15.Contig341.80	3.532144590906058E-7	0.9897682175340815
ZaPEPC4	ZaA2_C16.Contig2100.31	1.574923332127965E-7	-0.991882
ZaPEPC4	ZaA2_C16.Contig259.164	1.4090085829690698E-7	0.9921362621549348
ZaPEPC4	ZaA2_C16.Contig259.68	2.66748397866355E-6	-0.981727
ZaPEPC4	ZaA2_C17.Contig131.61	7.177299619161413E-7	-0.987463
ZaPEPC4	ZaA2_C17.Contig87.200	6.606081227721869E-7	-0.987757
ZaPEPC4	ZaA2_C19.Contig3025.4	3.2440399370399835E-6	-0.980671
ZaPEPC4	ZaA2_C19.Contig990.5	2.018411085393252E-6	0.98313318394553
ZaPEPC4	ZaA2_C19.Contig990.89	2.1127714919453383E-7	-0.991169
ZaPEPC4	ZaA2_C20.Contig1500.9	2.8389744302058364E-8	-0.995028
ZaPEPC4	ZaA2_C21.Contig1055.43	1.8061078538952666E-6	-0.983663
ZaPEPC4	ZaA2_C21.Contig16.1.13	1.371231823685204E-6	-0.984905
ZaPEPC4	ZaA2_C21.Contig16.127	8.51137471217188E-7	-0.986834
ZaPEPC4	ZaA2_C21.Contig16.3.72	2.7061668070266303E-6	0.9816516404607155
ZaPEPC4	ZaA2_C21.Contig16.51	4.492667415459E-8	-0.994331
ZaPEPC4	ZaA2_C21.Contig16.54	8.970933998702835E-7	-0.986634
ZaPEPC4	ZaA2_C21.Contig16.6.83	2.8053314720043665E-7	0.9904217705944194
ZaPEPC4	ZaA2_C21.Contig2260.4	1.6839077155510767E-6	-0.983988
ZaPEPC4	ZaA2_C21.Contig2260.8	2.076857932591901E-6	-0.982994
ZaPEPC4	ZaA2_C21.Contig3792.2	1.826524245845952E-7	0.9915295632349571
ZaPEPC4	ZaA2_C21.Contig446.57	4.630544753765522E-8	-0.994281
ZaPEPC4	ZaA2_C21.Contig50.23	6.211390623249758E-7	-0.987971
ZaPEPC4	ZaA2_C21.Contig50.29	3.111145743589103E-6	-0.980902
ZaPEPC4	ZaA2_C21.Contig561.10	5.744785690354104E-7	0.9882377713540731
ZaPEPC4	ZaA2_C22.Contig72.403	2.876692141234048E-6	-0.981327
ZaPEPC4	ZaA2_C23.Contig210.107	2.948981321159144E-6	0.9811931938044584
ZaPEPC4	ZaA2_C23.Contig210.130	1.6274743462887057E-6	-0.984144
ZaPEPC4	ZaA2_C23.Contig210.253	1.2756574504300102E-6	-0.985214
ZaPEPC4	ZaA2_C23.Contig439.21	3.6205722050991736E-6	0.9800514018844428
ZaPEPC4	ZaA2_C23.Contig439.37	1.0976039148971393E-6	-0.985838
ZaPEPC4	ZaA2_C23.Contig439.9	1.657797864096947E-7	0.9917614472276531
ZaPEPC4	ZaA2_C24.Contig168.73	2.9912969961291693E-6	-0.981116
ZaPEPC4	ZaA2_C24.Contig1749.15	6.922995514499954E-7	0.9875915782767006
ZaPEPC4	ZaA2_C24.Contig737.11	1.987241042893211E-6	0.9832083714330929
ZaPEPC4	ZaA2_C25.Contig179.29	3.0096121583649504E-7	-0.990227
ZaPEPC4	ZaA2_C25.Contig179.31	5.382022426711635E-7	-0.988456
ZaPEPC4	ZaA2_C25.Contig247.139	3.3906309571229927E-6	0.9804239436404592
ZaPEPC4	ZaA2_C25.Contig247.195	3.2739386578636084E-7	-0.989988
ZaPEPC4	ZaA2_C25.Contig247.29	2.6553426018478953E-6	0.9817512731110601
ZaPEPC4	ZaA2_C25.Contig37.9.10	9.971780797090063E-7	-0.986223
ZaPEPC4	ZaA2_C25.Contig711.9	1.5290622782241642E-6	-0.984425
ZaPEPC4	ZaA2_C26.Contig1103.16	9.422193371145938E-8	0.992992007585446
ZaPEPC4	ZaA2_C26.Contig228.167	2.35657519737545E-7	0.9908883008945498
ZaPEPC4	ZaA2_C26.Contig228.205	1.2238981967088667E-6	0.9853888660146292
ZaPEPC4	ZaA2_C26.Contig228.206	2.425168169428496E-6	-0.98222
ZaPEPC4	ZaA2_C26.Contig228.25	1.165829012641235E-7	-0.992551
ZaPEPC4	ZaA2_C26.Contig228.26	3.401214564739754E-7	-0.989878
ZaPEPC4	ZaA2_C26.Contig2455.15	1.2366995744757732E-6	-0.985345
ZaPEPC4	ZaA2_C26.Contig3.1.64	1.401931617483644E-6	-0.984808
ZaPEPC4	ZaA2_C26.Contig3.1.82	2.2650889556578443E-6	-0.982566
ZaPEPC4	ZaA2_C26.Contig3.18	1.654466812442E-6	-0.984069
ZaPEPC4	ZaA2_C26.Contig3.39.17	1.4371229999534701E-6	-0.9847
ZaPEPC4	ZaA2_C26.Contig3.39.19	2.6269267924998286E-6	-0.981808
ZaPEPC4	ZaA2_C26.Contig3.40.18	5.656563502253188E-7	-0.98829
ZaPEPC4	ZaA2_C26.Contig3.40.39	1.8109430980324758E-6	-0.98365
ZaPEPC4	ZaA2_C26.Contig3.50.14	2.6602328400996014E-6	0.9817416279083919
ZaPEPC4	ZaA2_C26.Contig3.53.14	2.544328769211724E-6	0.9819737112600252
ZaPEPC4	ZaA2_C26.Contig3.53.7	2.925326462078615E-6	0.9812366476641495
ZaPEPC4	ZaA2_C26.Contig3.55	1.0677714651716905E-7	-0.992736
ZaPEPC4	ZaA2_C26.Contig3.59.11	1.3468538063431423E-6	-0.984982
ZaPEPC4	ZaA2_C26.Contig3.83.12	4.606332980480149E-9	-0.997045
ZaPEPC4	ZaA2_C27.Contig10.1	1.3675047485242548E-6	-0.984916
ZaPEPC4	ZaA2_C27.Contig10.6.17	1.5737817033303688E-6	-0.984296
ZaPEPC4	ZaA2_C27.Contig10.8.36	1.599228421304305E-6	-0.984223
ZaPEPC4	ZaA2_C27.Contig722.42	3.581163888988978E-7	-0.989728
ZaPEPC4	ZaA2_C27.Contig722.67	5.0273045809191155E-8	0.9941452748357806
ZaPEPC4	ZaA2_C27.Contig722.83	3.577140470077953E-6	0.9801204522470125
ZaPEPC4	ZaA2_C27.Contig722.93	1.48909303962083E-6	-0.984543
ZaPEPC4	ZaA2_C28.Contig208.9	2.8134601423391684E-6	0.9814456009443325
ZaPEPC4	ZaA2_C29.Contig1.1.16	2.7154122380178882E-8	-0.995091
ZaPEPC4	ZaA2_C29.Contig1.12.2	3.217472613704787E-6	-0.980717
ZaPEPC4	ZaA2_C29.Contig1.22.14	5.489814757363738E-7	0.9883898451777948
ZaPEPC4	ZaA2_C29.Contig1.33.104	2.7433378387515515E-6	-0.98158
ZaPEPC4	ZaA2_C29.Contig1.33.119	1.77023335901321E-6	0.9837565710718421
ZaPEPC4	ZaA2_C29.Contig1.33.59	3.891703056880247E-7	-0.98948
ZaPEPC4	ZaA2_C29.Contig1.4.109	2.947675093453997E-6	-0.981196
ZaPEPC4	ZaA2_C29.Contig1.4.136	1.599139956450607E-6	0.9842235798290485
ZaPEPC4	ZaA2_C29.Contig1.4.234	2.4795606491364585E-6	0.9821066932510185
ZaPEPC4	ZaA2_C29.Contig1.4.62	2.1199618670267657E-6	0.9828938159192907
ZaPEPC4	ZaA2_C29.Contig1.5.103	2.4133520787286263E-6	0.9822452120792954
ZaPEPC4	ZaA2_C29.Contig1.5.31	2.634128541610393E-6	-0.981793
ZaPEPC4	ZaA2_C29.Contig1.53.125	5.872776072579462E-7	-0.988163
ZaPEPC4	ZaA2_C29.Contig1.53.15	1.9273266447169086E-6	0.9833552853638498
ZaPEPC4	ZaA2_C29.Contig1.70.130	1.1707313900640245E-6	0.9855738439718823
ZaPEPC4	ZaA2_C29.Contig1.70.25	3.2150233603123105E-6	0.9807207479400624
ZaPEPC4	ZaA2_C29.Contig1.75.33	1.0137515400223419E-6	0.9861574735173722
ZaPEPC4	ZaA2_C29.Contig1.8.163	6.336004374698398E-7	-0.987903
ZaPEPC4	ZaA2_C29.Contig1.8.178	1.054140267962481E-6	0.9860014854048036
ZaPEPC4	ZaA2_C29.Contig1.8.73	2.452046809673722E-6	0.9821639331235333
ZaPEPC4	ZaA2_C29.Contig1.98.22	3.4894346329592956E-7	0.9898038212002047
ZaPEPC4	ZaA2_C29.Contig28.74	4.673154145649612E-7	0.9889136255869165
ZaPEPC4	ZaA2_C29.Contig2932.2	1.3036021286520637E-6	0.9851219917939534
ZaPEPC4	ZaA2_C29.Contig843.29	3.644139047626183E-6	-0.980014
ZaPEPC4	ZaA2_C29.Contig843.30	2.1468982344509983E-6	-0.982832
ZaPEPC4	ZaA2_C30.Contig2610.24	9.299572335220971E-7	-0.986496
ZaPEPC4	ZaA2_C30.Contig853.137	8.173545529257696E-9	0.9965181286723537
ZaPEPC4	ZaA2_C31.Contig434.101	1.1146870525067308E-6	0.9857754270641232
ZaPEPC4	ZaA2_C32.Contig4.22.8	5.170590004198663E-7	-0.988588
ZaPEPC4	ZaA2_C32.Contig4.5.63	1.0683342930296987E-6	0.9859476769302918
ZaPEPC4	ZaA2_C32.Contig481.53	2.1107754265469467E-6	-0.982915
ZaPEPC4	ZaA2_C32.Contig610.18	6.270851632903911E-7	-0.987939
ZaPEPC4	ZaA2_C32.Contig610.55	1.0507546688032472E-7	0.9927698239679378
ZaPEPC4	ZaA2_C32.Contig610.65	6.930732795261948E-7	-0.987588
ZaPEPC4	ZaA2_C32.Contig710.136	1.7063755425896593E-6	0.9839269532081094
ZaPEPC4	ZaA2_C32.Contig8.37	1.490325320872683E-6	-0.984539
ZaPEPC4	ZaA2_C33.Contig11.16	3.0377663276227996E-8	-0.994931
ZaPEPC4	ZaA2_C33.Contig11.20	2.5321796292366417E-6	-0.981998
ZaPEPC4	ZaA2_C33.Contig11.53	3.4945073381276452E-6	-0.980253
ZaPEPC4	ZaA2_C33.Contig11.68	1.8135320952788821E-6	-0.983644
ZaPEPC4	Za_Contig1.Contig44.115	4.862043041072315E-7	-0.988787
ZaPEPC4	Za_Contig2.Contig57.215	5.0509640057337994E-8	0.9941374027800449
ZaPEPC4	Za_Contig2.Contig57.51	1.1936768377703878E-7	0.9925009577007448
ZaPEPC4	Za_Contig28.Contig1800.112	1.9979750991517305E-6	-0.983182
ZaPEPC7	ZaA1_C01.Contig865.16	3.145500634839733E-6	-0.980841
ZaPEPC7	ZaA1_C03.Contig1140.7	2.8553835301502145E-6	-0.981367
ZaPEPC7	ZaA1_C03.Contig1481.37	2.866930782797481E-6	-0.981345
ZaPEPC7	ZaA1_C03.Contig77.9	1.9020783959360881E-6	0.9834181698830129
ZaPEPC7	ZaA1_C04.Contig227.29	1.298651713048127E-6	-0.985138
ZaPEPC7	ZaA1_C05.Contig290.10	7.047756847392997E-7	0.9875278733804126
ZaPEPC7	ZaA1_C07.Contig1453.31	3.48854984820757E-6	0.9802631687310492
ZaPEPC7	ZaA1_C08.Contig1197.8	5.404065599301688E-7	-0.988442
ZaPEPC7	ZaA1_C08.Contig43.70	5.602485457216197E-7	-0.988322
ZaPEPC7	ZaA1_C08.Contig43.78	2.3749259242401143E-6	-0.982327
ZaPEPC7	ZaA1_C09.Contig874.1	1.204623557291989E-6	0.9854552528924921
ZaPEPC7	ZaA1_C10.Contig534.38	8.920784637147957E-7	0.9866558884594546
ZaPEPC7	ZaA1_C10.Contig877.41	2.972882207773766E-6	0.9811495390608014
ZaPEPC7	ZaA1_C11.Contig190.73	1.742804113372148E-6	0.9838292113913656
ZaPEPC7	ZaA1_C11.Contig190.81	4.5046676525084944E-7	0.9890296849805633
ZaPEPC7	ZaA1_C11.Contig66.59	1.5553665252975657E-7	0.9919105510845212
ZaPEPC7	ZaA1_C12.Contig254.60	2.3598264139609286E-6	0.9823591862187424
ZaPEPC7	ZaA1_C12.Contig485.12	5.556128134637077E-7	0.9883498173240457
ZaPEPC7	ZaA1_C12.Contig485.17	5.886232015994199E-7	0.9881554724205112
ZaPEPC7	ZaA1_C13.Contig2439.34	9.063420553046807E-7	-0.986595
ZaPEPC7	ZaA1_C13.Contig2986.26	3.4543835222066223E-6	0.9803188982730895
ZaPEPC7	ZaA1_C13.Contig319.95	2.8405053844707595E-6	0.9813945493866267
ZaPEPC7	ZaA1_C16.Contig1050.10	2.832516746269417E-6	-0.98141
ZaPEPC7	ZaA1_C16.Contig14.4.88	3.2539737754394673E-6	0.980653938729726
ZaPEPC7	ZaA1_C17.Contig753.6	1.5219648791848522E-6	0.9844459382653149
ZaPEPC7	ZaA1_C20.Contig2239.18	3.3241955000672375E-6	-0.980535
ZaPEPC7	ZaA1_C23.Contig274.22	3.636802975177308E-6	-0.980026
ZaPEPC7	ZaA1_C23.Contig5.2.41	3.2292159467629437E-6	0.9806963379653362
ZaPEPC7	ZaA1_C23.Contig5.7.118	1.8237722819680364E-6	-0.983617
ZaPEPC7	ZaA1_C24.Contig1350.60	1.0072293911341653E-9	0.9980865000915015
ZaPEPC7	ZaA1_C24.Contig3184.5	2.0982469264773275E-6	-0.982944
ZaPEPC7	ZaA1_C25.Contig18.2.21	2.1952125861027424E-6	0.9827216529843333
ZaPEPC7	ZaA1_C25.Contig18.5.43	3.6501017628100212E-6	0.9800047897042695
ZaPEPC7	ZaA1_C25.Contig18.6.37	3.3372772440142554E-6	0.9805129397730351
ZaPEPC7	ZaA1_C25.Contig38.105	2.5292028603474322E-6	-0.982005
ZaPEPC7	ZaA1_C25.Contig407.127	3.2138729423752797E-7	0.9900413343141049
ZaPEPC7	ZaA1_C28.Contig145.10	2.738169486450676E-6	-0.98159
ZaPEPC7	ZaA1_C28.Contig157.78	2.1448097347122096E-6	-0.982836
ZaPEPC7	ZaA1_C31.Contig99.10	2.572566218828865E-6	0.9819164873017784
ZaPEPC7	ZaA2_C01.Contig1250.48	1.8829616527361623E-6	0.9834661792681073
ZaPEPC7	ZaA2_C03.Contig2173.13	4.367987074513012E-7	0.9891261294600989
ZaPEPC7	ZaA2_C05.Contig15.41	7.113511668646122E-7	0.9874946207994619
ZaPEPC7	ZaA2_C05.Contig48.24	2.5391404136156912E-6	0.9819842746752762
ZaPEPC7	ZaA2_C07.Contig222.3	1.8101473937243145E-6	-0.983652
ZaPEPC7	ZaA2_C07.Contig78.142	3.4030749709061907E-6	-0.980403
ZaPEPC7	ZaA2_C08.Contig1361.32	3.536047930343205E-6	-0.980186
ZaPEPC7	ZaA2_C09.Contig630.14	1.4599828424211706E-6	0.9846304082384206
ZaPEPC7	ZaA2_C10.Contig36.220	3.404715104005494E-6	-0.980401
ZaPEPC7	ZaA2_C10.Contig41.67	3.618147901945674E-6	-0.980055
ZaPEPC7	ZaA2_C10.Contig766.116	8.412656293762399E-7	-0.986878
ZaPEPC7	ZaA2_C10.Contig86.41	1.8276844717152092E-6	0.983606981751253
ZaPEPC7	ZaA2_C11.Contig508.79	4.524001062418131E-8	0.9943193742125556
ZaPEPC7	ZaA2_C14.Contig316.119	1.604961264706455E-6	0.9842071197844587
ZaPEPC7	ZaA2_C14.Contig316.18	3.6377369796983464E-6	0.9800242746678781
ZaPEPC7	ZaA2_C14.Contig316.39	5.518776741001399E-8	0.9939868883349888
ZaPEPC7	ZaA2_C14.Contig352.133	1.4008371577811503E-6	0.9848117099185729
ZaPEPC7	ZaA2_C14.Contig724.8	1.2432630175215536E-6	0.9853229139100362
ZaPEPC7	ZaA2_C19.Contig2257.13	1.8967362367833618E-6	0.9834315513684283
ZaPEPC7	ZaA2_C21.Contig16.3.72	1.1002063561009482E-6	0.9858286813718092
ZaPEPC7	ZaA2_C21.Contig16.90	2.884417015737846E-6	-0.981312
ZaPEPC7	ZaA2_C21.Contig250.45	5.721486381437893E-7	0.9882514658641383
ZaPEPC7	ZaA2_C23.Contig210.253	3.6212677897089114E-6	-0.98005
ZaPEPC7	ZaA2_C23.Contig210.44	5.069038924014687E-7	0.988652208331875
ZaPEPC7	ZaA2_C23.Contig210.6	9.236811295917674E-7	0.9865219950042072
ZaPEPC7	ZaA2_C23.Contig210.67	2.521514097684569E-6	-0.98202
ZaPEPC7	ZaA2_C25.Contig353.66	5.855878198163619E-7	0.9881730137431571
ZaPEPC7	ZaA2_C25.Contig4.57.6	2.229155844243765E-6	0.9826453680062502
ZaPEPC7	ZaA2_C26.Contig1103.95	1.9714426605161264E-6	-0.983247
ZaPEPC7	ZaA2_C26.Contig2455.15	3.4540731846353757E-6	-0.980319
ZaPEPC7	ZaA2_C26.Contig3.1.64	1.818853401858985E-6	-0.98363
ZaPEPC7	ZaA2_C26.Contig3.40.18	8.673462255103294E-7	-0.986763
ZaPEPC7	ZaA2_C27.Contig10.8.81	1.737925104910942E-6	-0.983842
ZaPEPC7	ZaA2_C29.Contig1.22.14	3.3031135510759085E-6	0.9805704588466735
ZaPEPC7	ZaA2_C29.Contig1.70.137	2.0572659550126128E-6	-0.983041
ZaPEPC7	ZaA2_C29.Contig1.8.73	1.8454283135574583E-6	0.9835614581483322
ZaPEPC7	ZaA2_C29.Contig1.8.96	1.7887572747811405E-6	0.9837079665144244
ZaPEPC7	ZaA2_C30.Contig2610.24	3.31372499877866E-6	-0.980553
ZaPEPC7	ZaA2_C31.Contig530.43	3.361287406573272E-6	0.9804727655845288
ZaPEPC7	ZaA2_C32.Contig4.6.1	2.286252182468059E-6	-0.982519
ZaPEPC7	ZaA2_C32.Contig710.51	3.5213288889096827E-6	-0.98021
ZaPEPC7	ZaA2_C33.Contig11.68	1.6750478162788753E-6	-0.984012
ZaPEPC7	Za_Contig1.Contig44.57	1.7065747493461348E-6	0.9839264146950921
ZaPEPC7	Za_Contig2.Contig57.100	1.6330181263361386E-6	0.9841283780966101
ZaPEPC11	ZaA1_C01.Contig127.287	3.0544388111839474E-6	-0.981002
ZaPEPC11	ZaA1_C01.Contig127.365	1.0941535894033115E-6	0.9858510890138741
ZaPEPC11	ZaA1_C01.Contig61.23	6.557403037406806E-7	-0.987783
ZaPEPC11	ZaA1_C01.Contig865.20	1.0725551747505145E-8	-0.996237
ZaPEPC11	ZaA1_C02.Contig12.9.72	1.6774580886711402E-6	-0.984006
ZaPEPC11	ZaA1_C02.Contig293.74	9.700782224424458E-7	-0.986331
ZaPEPC11	ZaA1_C03.Contig1140.6	1.1856112897850938E-6	0.9855214811539635
ZaPEPC11	ZaA1_C03.Contig1481.52	1.4470583457022008E-6	-0.98467
ZaPEPC11	ZaA1_C03.Contig1735.24	1.6763182789991645E-7	0.9917351942880286
ZaPEPC11	ZaA1_C03.Contig1735.45	8.223316925252998E-7	-0.986964
ZaPEPC11	ZaA1_C03.Contig1869.62	7.911305573066186E-10	0.9982141406283843
ZaPEPC11	ZaA1_C03.Contig2496.36	6.431069558619268E-7	0.9878510386291942
ZaPEPC11	ZaA1_C03.Contig2496.5	5.3595257620839704E-8	-0.994037
ZaPEPC11	ZaA1_C03.Contig330.119	7.219136369517593E-7	-0.987442
ZaPEPC11	ZaA1_C03.Contig330.95	5.847434110758739E-9	0.9968361305708142
ZaPEPC11	ZaA1_C03.Contig382.15	9.433589084982264E-7	-0.98644
ZaPEPC11	ZaA1_C03.Contig77.9	1.0307691036972735E-6	0.9860912189157561
ZaPEPC11	ZaA1_C03.Contig77.90	1.7063031934373212E-7	0.9916931252988803
ZaPEPC11	ZaA1_C03.Contig806.21	6.919390756437609E-7	-0.987593
ZaPEPC11	ZaA1_C03.Contig81.17	3.1274516477482974E-6	0.9808730838430509
ZaPEPC11	ZaA1_C03.Contig81.32	1.170380889172069E-6	-0.985575
ZaPEPC11	ZaA1_C03.Contig861.15	2.5163166865039684E-7	-0.990715
ZaPEPC11	ZaA1_C03.Contig902.6	1.5790922560710066E-7	0.9918754055702637
ZaPEPC11	ZaA1_C04.Contig2102.5	2.0625318073767208E-7	0.9912295729777425
ZaPEPC11	ZaA1_C04.Contig226.42	3.6302300538189113E-7	-0.989688
ZaPEPC11	ZaA1_C04.Contig226.67	4.608540399572327E-8	0.9942891970922965
ZaPEPC11	ZaA1_C04.Contig227.31	7.503187210082094E-7	-0.987302
ZaPEPC11	ZaA1_C04.Contig40.1.6	2.0296634263196066E-6	-0.983106
ZaPEPC11	ZaA1_C04.Contig40.17	3.3253744157543566E-7	-0.989944
ZaPEPC11	ZaA1_C04.Contig443.118	3.2428882301406915E-6	0.9806728949111926
ZaPEPC11	ZaA1_C04.Contig443.21	1.1928056740782365E-6	-0.985496
ZaPEPC11	ZaA1_C04.Contig443.57	1.4563193121262997E-6	-0.984641
ZaPEPC11	ZaA1_C04.Contig9.61	1.8944327044798695E-7	-0.991441
ZaPEPC11	ZaA1_C04.Contig9.66	2.6372160050377604E-7	-0.99059
ZaPEPC11	ZaA1_C04.Contig9.7.32	1.99976666363408E-6	0.9831780573300933
ZaPEPC11	ZaA1_C04.Contig9.7.35	1.0494220860453215E-7	0.9927724502753058
ZaPEPC11	ZaA1_C05.Contig1128.9	4.2204385892486665E-7	0.9892326873947098
ZaPEPC11	ZaA1_C05.Contig1718.12	3.373419063272845E-8	-0.994777
ZaPEPC11	ZaA1_C06.Contig1199.36	2.0051278321899215E-6	0.9831651236857997
ZaPEPC11	ZaA1_C06.Contig1199.50	1.685279575483148E-7	0.9917225657163493
ZaPEPC11	ZaA1_C06.Contig405.107	1.3545470412782069E-8	-0.995977
ZaPEPC11	ZaA1_C07.Contig2757.5	2.0463166282709764E-6	0.9830665687699354
ZaPEPC11	ZaA1_C07.Contig361.126	2.016672002205599E-7	-0.991286
ZaPEPC11	ZaA1_C07.Contig361.49	3.004183377586534E-6	0.9810927436877933
ZaPEPC11	ZaA1_C07.Contig452.18	5.26459150054023E-7	-0.988528
ZaPEPC11	ZaA1_C07.Contig643.7	2.3750152341394544E-6	0.9823266587927754
ZaPEPC11	ZaA1_C07.Contig682.137	1.4216759317488086E-6	-0.984747
ZaPEPC11	ZaA1_C07.Contig682.87	2.9382740713604358E-6	-0.981213
ZaPEPC11	ZaA1_C07.Contig719.5	2.0480161345626998E-7	-0.991247
ZaPEPC11	ZaA1_C08.Contig1197.54	1.6047879079184951E-6	-0.984208
ZaPEPC11	ZaA1_C08.Contig1197.55	1.2530752091382295E-8	-0.996066
ZaPEPC11	ZaA1_C08.Contig25.10	7.970260629017253E-8	-0.99332
ZaPEPC11	ZaA1_C08.Contig25.3.41	6.668822642479359E-7	-0.987724
ZaPEPC11	ZaA1_C08.Contig43.19	3.44922914217722E-6	-0.980327
ZaPEPC11	ZaA1_C08.Contig43.24	3.4958644075931285E-6	-0.980251
ZaPEPC11	ZaA1_C08.Contig79.146	1.024144144929439E-7	-0.992823
ZaPEPC11	ZaA1_C08.Contig79.206	2.724001883976366E-6	-0.981617
ZaPEPC11	ZaA1_C08.Contig79.229	2.410086774213557E-6	-0.982252
ZaPEPC11	ZaA1_C08.Contig79.5	1.417292499941614E-6	0.9847607300276108
ZaPEPC11	ZaA1_C08.Contig79.77	7.147271575239479E-7	-0.987478
ZaPEPC11	ZaA1_C09.Contig429.44	8.029609478314259E-7	0.9870526178204871
ZaPEPC11	ZaA1_C09.Contig771.5	1.5351614979606714E-6	0.98440735586665
ZaPEPC11	ZaA1_C10.Contig1027.17	1.789893574530691E-8	0.9956430723159863
ZaPEPC11	ZaA1_C10.Contig1198.36	3.040000984944739E-7	-0.990199
ZaPEPC11	ZaA1_C10.Contig286.117	9.424668905686561E-7	-0.986444
ZaPEPC11	ZaA1_C10.Contig413.82	4.206449083433494E-7	0.9892429274795285
ZaPEPC11	ZaA1_C10.Contig534.39	1.438806842301515E-7	0.9920889967852103
ZaPEPC11	ZaA1_C10.Contig877.49	2.9233307651360935E-7	-0.990308
ZaPEPC11	ZaA1_C11.Contig1036.32	5.437215130833405E-7	-0.988422
ZaPEPC11	ZaA1_C11.Contig104.119	1.0875328582183754E-7	-0.992698
ZaPEPC11	ZaA1_C11.Contig104.135	3.561824065677962E-6	-0.980145
ZaPEPC11	ZaA1_C11.Contig104.164	1.1325135210708666E-6	0.9857105405199134
ZaPEPC11	ZaA1_C11.Contig104.34	4.3827290824431507E-8	-0.994371
ZaPEPC11	ZaA1_C11.Contig104.61	1.0495128020919756E-6	-0.986019
ZaPEPC11	ZaA1_C11.Contig104.73	1.7580510289022194E-6	-0.983789
ZaPEPC11	ZaA1_C11.Contig104.84	2.2323318137737484E-6	0.982638272635228
ZaPEPC11	ZaA1_C11.Contig1895.4	2.1355418410316885E-6	-0.982858
ZaPEPC11	ZaA1_C11.Contig190.31	6.954691081414626E-7	0.9875753170867129
ZaPEPC11	ZaA1_C11.Contig2026.11	4.1090573864324404E-7	-0.989315
ZaPEPC11	ZaA1_C11.Contig2026.44	6.373274775714646E-9	-0.996757
ZaPEPC11	ZaA1_C11.Contig2437.2	1.0856970243063453E-9	-0.998045
ZaPEPC11	ZaA1_C11.Contig66.41	2.5067577507842726E-6	0.9820505546866581
ZaPEPC11	ZaA1_C11.Contig66.53	2.27642675592401E-7	-0.990978
ZaPEPC11	ZaA1_C12.Contig1148.142	3.30704307477758E-7	-0.989959
ZaPEPC11	ZaA1_C12.Contig170.20	7.100142905414912E-8	-0.993537
ZaPEPC11	ZaA1_C12.Contig170.40	2.0992833383581502E-8	-0.99544
ZaPEPC11	ZaA1_C12.Contig218.42	2.0279957441317778E-7	-0.991272
ZaPEPC11	ZaA1_C12.Contig2204.28	8.346327534667624E-7	-0.986908
ZaPEPC11	ZaA1_C12.Contig2204.49	3.385221855162503E-8	0.9947717070165286
ZaPEPC11	ZaA1_C12.Contig254.65	1.776311666045744E-6	0.9837405825836374
ZaPEPC11	ZaA1_C12.Contig273.2	3.352150167358599E-7	0.9899204099582154
ZaPEPC11	ZaA1_C12.Contig485.65	3.5455244460012695E-7	0.989757127024101
ZaPEPC11	ZaA1_C12.Contig485.69	3.4622113554596567E-6	-0.980306
ZaPEPC11	ZaA1_C12.Contig838.40	3.5188409802623906E-7	0.989779274568794
ZaPEPC11	ZaA1_C13.Contig150.181	8.788002499110876E-7	-0.986713
ZaPEPC11	ZaA1_C13.Contig150.73	1.4469301447924905E-7	0.9920762329977867
ZaPEPC11	ZaA1_C13.Contig20.2.1	5.16558001293729E-7	0.9885906790364313
ZaPEPC11	ZaA1_C13.Contig20.7.17	4.5860709764694683E-7	-0.988973
ZaPEPC11	ZaA1_C13.Contig2439.31	7.825789421010926E-7	-0.987148
ZaPEPC11	ZaA1_C13.Contig2439.32	3.7601035457719197E-7	-0.989583
ZaPEPC11	ZaA1_C13.Contig319.131	1.967974601487777E-6	0.9832552659734276
ZaPEPC11	ZaA1_C13.Contig319.145	8.311901429322407E-8	-0.993239
ZaPEPC11	ZaA1_C13.Contig319.7	1.3102921135898882E-6	0.9851001255932579
ZaPEPC11	ZaA1_C14.Contig326.8	1.5646888412684975E-6	-0.984322
ZaPEPC11	ZaA1_C14.Contig84.447	5.474033471780161E-7	-0.988399
ZaPEPC11	ZaA1_C14.Contig85.57	2.281672314478545E-6	-0.982529
ZaPEPC11	ZaA1_C15.Contig1823.36	1.1510313875306173E-6	0.9856439028804141
ZaPEPC11	ZaA1_C16.Contig1174.16	8.960717362471561E-7	-0.986639
ZaPEPC11	ZaA1_C16.Contig14.7.63	3.1089940930802653E-7	0.9901355484250665
ZaPEPC11	ZaA1_C16.Contig14.9.104	4.01262341280226E-7	-0.989387
ZaPEPC11	ZaA1_C16.Contig3974.3	1.315088967904836E-6	-0.985084
ZaPEPC11	ZaA1_C16.Contig735.86	5.347463404014737E-7	-0.988477
ZaPEPC11	ZaA1_C16.Contig89.55	2.9963922044501293E-6	-0.981107
ZaPEPC11	ZaA1_C16.Contig89.89	6.913402540394869E-9	0.9966809308618483
ZaPEPC11	ZaA1_C17.Contig1680.7	3.5292655336364504E-6	0.9801972609275426
ZaPEPC11	ZaA1_C17.Contig2169.48	1.3276196066725469E-6	-0.985044
ZaPEPC11	ZaA1_C17.Contig893.29	4.602431014982055E-8	0.9942913645945363
ZaPEPC11	ZaA1_C18.Contig390.31	1.977126473049446E-6	-0.983233
ZaPEPC11	ZaA1_C19.Contig1874.26	3.409512238643451E-7	-0.989871
ZaPEPC11	ZaA1_C19.Contig2924.11	1.1931970723432667E-7	-0.992502
ZaPEPC11	ZaA1_C20.Contig1003.50	3.560686415781495E-6	-0.980147
ZaPEPC11	ZaA1_C20.Contig22.5	1.1464056756296458E-7	-0.992587
ZaPEPC11	ZaA1_C20.Contig2239.14	1.5435992409519227E-6	-0.984383
ZaPEPC11	ZaA1_C20.Contig284.6	2.7448855363256103E-6	-0.981577
ZaPEPC11	ZaA1_C20.Contig514.30	2.631481520745768E-6	0.9817985173310508
ZaPEPC11	ZaA1_C21.Contig466.34	1.1895988359964056E-9	0.9979932702753556
ZaPEPC11	ZaA1_C21.Contig579.1	3.3030027504606982E-6	0.9805706460808596
ZaPEPC11	ZaA1_C21.Contig787.125	1.799685556659742E-6	-0.983679
ZaPEPC11	ZaA1_C22.Contig106.39	6.882993378485333E-7	-0.987612
ZaPEPC11	ZaA1_C22.Contig3746.25	6.677257453496682E-8	-0.99365
ZaPEPC11	ZaA1_C22.Contig831.22	8.94143479855534E-7	-0.986647
ZaPEPC11	ZaA1_C23.Contig198.28	3.600534155087914E-7	-0.989712
ZaPEPC11	ZaA1_C23.Contig274.167	2.2766374546044062E-7	-0.990978
ZaPEPC11	ZaA1_C23.Contig274.250	1.8320072727847287E-6	-0.983596
ZaPEPC11	ZaA1_C23.Contig5.2.147	1.5688272081764185E-6	0.9843099868946726
ZaPEPC11	ZaA1_C23.Contig5.2.60	1.28726881942402E-7	0.9923371196251218
ZaPEPC11	ZaA1_C23.Contig5.32.6	1.0490014594738414E-6	-0.986021
ZaPEPC11	ZaA1_C23.Contig5.7.177	3.0972658539082905E-6	-0.980926
ZaPEPC11	ZaA1_C23.Contig885.40	3.062122759590442E-6	-0.980989
ZaPEPC11	ZaA1_C23.Contig885.45	2.1625477221430774E-8	-0.995401
ZaPEPC11	ZaA1_C24.Contig3184.22	3.0405921070087922E-6	0.9810272077906556
ZaPEPC11	ZaA1_C24.Contig3184.32	4.0219771840558044E-8	0.9945073960763953
ZaPEPC11	ZaA1_C24.Contig3744.5	4.843140423286697E-7	0.9887995163009956
ZaPEPC11	ZaA1_C24.Contig520.6	1.4378844195591906E-7	0.9920904493932523
ZaPEPC11	ZaA1_C24.Contig709.18	7.590772714034409E-7	0.9872596005849592
ZaPEPC11	ZaA1_C24.Contig824.85	3.732250724552984E-7	-0.989605
ZaPEPC11	ZaA1_C25.Contig38.100	7.621780091682598E-7	-0.987245
ZaPEPC11	ZaA1_C25.Contig407.144	2.7379233404649428E-6	-0.98159
ZaPEPC11	ZaA1_C25.Contig407.155	2.844016284308255E-6	0.9813879474760948
ZaPEPC11	ZaA1_C25.Contig474.32	5.905675301383862E-7	0.9881442700735517
ZaPEPC11	ZaA1_C25.Contig474.6	9.146636420607008E-7	-0.98656
ZaPEPC11	ZaA1_C27.Contig19.7.23	1.2589402469329102E-6	-0.98527
ZaPEPC11	ZaA1_C27.Contig19.9.28	1.9121429700117592E-7	0.9914177017407753
ZaPEPC11	ZaA1_C27.Contig2859.23	3.926561976111506E-7	0.9894530987641968
ZaPEPC11	ZaA1_C27.Contig2981.12	2.624417185410143E-6	0.9818125629425921
ZaPEPC11	ZaA1_C27.Contig421.38	2.3699777489007708E-6	-0.982337
ZaPEPC11	ZaA1_C27.Contig510.73	4.913122049926584E-7	0.9887533673869233
ZaPEPC11	ZaA1_C27.Contig510.79	3.1724054412902384E-6	-0.980795
ZaPEPC11	ZaA1_C28.Contig157.13	3.739510047665357E-7	-0.9896
ZaPEPC11	ZaA1_C28.Contig157.88	3.387575520459749E-7	-0.98989
ZaPEPC11	ZaA1_C28.Contig69.112	1.1376831828071561E-8	-0.996173
ZaPEPC11	ZaA1_C28.Contig69.236	3.6846045009010016E-9	-0.997228
ZaPEPC11	ZaA1_C28.Contig69.317	1.8457905629519266E-8	-0.995605
ZaPEPC11	ZaA1_C29.Contig265.76	1.091414070270545E-6	0.9858612598696403
ZaPEPC11	ZaA1_C30.Contig235.144	1.771035982160631E-6	0.983754457600817
ZaPEPC11	ZaA1_C30.Contig235.19	1.1572440855811259E-7	-0.992567
ZaPEPC11	ZaA1_C31.Contig299.27	3.706592060214704E-7	-0.989626
ZaPEPC11	ZaA1_C31.Contig415.28	2.3367568481146527E-6	0.9824088766772506
ZaPEPC11	ZaA1_C31.Contig7.46	4.2226561874170246E-7	-0.989231
ZaPEPC11	ZaA1_C31.Contig7.60	9.935245008968699E-7	-0.986237
ZaPEPC11	ZaA1_C31.Contig7.8.81	2.607425488341643E-7	0.9906204199393548
ZaPEPC11	ZaA1_C32.Contig96.101	2.5917436795533813E-6	-0.981878
ZaPEPC11	ZaA1_C32.Contig96.156	2.2274268711579587E-6	0.9826492336949496
ZaPEPC11	ZaA1_C32.Contig96.317	9.946011350487628E-7	0.986232985883735
ZaPEPC11	ZaA1_C32.Contig96.347	1.8757193423640052E-6	0.9834844580485357
ZaPEPC11	ZaA1_C33.Contig660.41	6.69548786977196E-7	-0.98771
ZaPEPC11	ZaA2_C01.Contig1250.12	2.1975097912460013E-8	-0.99538
ZaPEPC11	ZaA2_C01.Contig301.14	2.2248089957978855E-8	0.9953633501467097
ZaPEPC11	ZaA2_C01.Contig513.53	2.725198162294308E-6	-0.981615
ZaPEPC11	ZaA2_C01.Contig592.112	1.0008760646870905E-6	-0.986208
ZaPEPC11	ZaA2_C01.Contig592.38	4.4466487980107245E-8	-0.994347
ZaPEPC11	ZaA2_C01.Contig841.136	2.785812261236658E-6	0.9814981521703969
ZaPEPC11	ZaA2_C02.Contig1185.16	1.5165531542736997E-7	0.9919688796553163
ZaPEPC11	ZaA2_C02.Contig156.14	6.546213209184346E-7	-0.987789
ZaPEPC11	ZaA2_C02.Contig156.48	3.352333039657737E-6	0.9804877242396419
ZaPEPC11	ZaA2_C02.Contig156.7	9.800969370477355E-7	-0.986291
ZaPEPC11	ZaA2_C02.Contig1758.1	1.9045434230476285E-6	0.9834120042940169
ZaPEPC11	ZaA2_C02.Contig1758.11	3.9496811680417036E-8	-0.994536
ZaPEPC11	ZaA2_C02.Contig1910.1	1.0890675231855685E-6	-0.98587
ZaPEPC11	ZaA2_C02.Contig351.38	1.3297104645782175E-6	-0.985037
ZaPEPC11	ZaA2_C04.Contig410.59	2.5611043513559735E-7	0.9906684583400833
ZaPEPC11	ZaA2_C04.Contig833.12	1.769865965640363E-6	-0.983758
ZaPEPC11	ZaA2_C05.Contig133.138	2.096005431645088E-6	-0.98295
ZaPEPC11	ZaA2_C05.Contig15.1.6	5.767294626257469E-7	0.9882245789230433
ZaPEPC11	ZaA2_C05.Contig15.3.24	1.351472021793621E-6	-0.984967
ZaPEPC11	ZaA2_C05.Contig15.8.34	3.2072969681312065E-6	-0.980734
ZaPEPC11	ZaA2_C05.Contig15.8.39	2.1743291692180375E-7	-0.991096
ZaPEPC11	ZaA2_C06.Contig229.69	2.740560858944242E-6	-0.981585
ZaPEPC11	ZaA2_C06.Contig515.12	5.052909662982563E-7	0.9886625693344765
ZaPEPC11	ZaA2_C06.Contig829.10	2.231240039983815E-6	0.9826407109349771
ZaPEPC11	ZaA2_C06.Contig829.114	2.9605651638114826E-6	-0.981172
ZaPEPC11	ZaA2_C07.Contig124.18	1.4782105111726354E-7	-0.992028
ZaPEPC11	ZaA2_C07.Contig124.41	6.174796226594064E-7	-0.987992
ZaPEPC11	ZaA2_C07.Contig124.9	1.4475867731776443E-6	-0.984668
ZaPEPC11	ZaA2_C07.Contig2529.12	8.867464086289336E-8	-0.993113
ZaPEPC11	ZaA2_C07.Contig33.13	1.2607462451299885E-9	-0.99796
ZaPEPC11	ZaA2_C07.Contig33.5.2	2.0253517051673612E-7	-0.991275
ZaPEPC11	ZaA2_C07.Contig78.144	3.6302882975253684E-6	0.9800360353652572
ZaPEPC11	ZaA2_C07.Contig78.161	9.470269187196268E-7	-0.986425
ZaPEPC11	ZaA2_C07.Contig78.17	4.3275706004380213E-7	-0.989155
ZaPEPC11	ZaA2_C07.Contig78.175	1.1385115069400226E-8	0.996171959571003
ZaPEPC11	ZaA2_C07.Contig78.216	8.304325602812345E-7	-0.986927
ZaPEPC11	ZaA2_C07.Contig78.335	3.5086221543663374E-6	0.9802306090697582
ZaPEPC11	ZaA2_C07.Contig78.371	4.241517522489039E-7	-0.989217
ZaPEPC11	ZaA2_C07.Contig78.66	8.238058828570608E-9	-0.99651
ZaPEPC11	ZaA2_C07.Contig78.81	9.335085382674526E-9	-0.996383
ZaPEPC11	ZaA2_C08.Contig1018.133	3.1651273778290925E-6	0.9808071777021402
ZaPEPC11	ZaA2_C08.Contig1018.53	4.581914573394326E-7	0.9889760973381997
ZaPEPC11	ZaA2_C08.Contig1018.59	1.0364709087692057E-6	-0.986069
ZaPEPC11	ZaA2_C08.Contig1018.68	3.320531932644279E-8	-0.9948
ZaPEPC11	ZaA2_C08.Contig1361.31	3.573462233142673E-6	0.9801263274538499
ZaPEPC11	ZaA2_C08.Contig213.11	1.0149329278695574E-6	-0.986153
ZaPEPC11	ZaA2_C08.Contig328.13	5.04851965226906E-8	0.994138214854858
ZaPEPC11	ZaA2_C08.Contig712.33	3.503097486548019E-6	0.9802395574969336
ZaPEPC11	ZaA2_C08.Contig736.10	4.5494325302154736E-8	-0.99431
ZaPEPC11	ZaA2_C08.Contig736.17	1.4255245195447905E-6	0.9847353845933325
ZaPEPC11	ZaA2_C08.Contig776.30	1.8947143133510205E-7	0.9914401785676052
ZaPEPC11	ZaA2_C09.Contig151.162	7.3117832913391336E-9	0.9966273240063332
ZaPEPC11	ZaA2_C09.Contig164.5	2.32668024375448E-6	0.9824306906320517
ZaPEPC11	ZaA2_C09.Contig310.15	6.219703013368446E-7	-0.987967
ZaPEPC11	ZaA2_C09.Contig493.10	1.3108767678289752E-7	0.9922971415818751
ZaPEPC11	ZaA2_C09.Contig605.7	6.358132657179901E-7	0.9878907003819083
ZaPEPC11	ZaA2_C09.Contig691.9	1.6864769299185311E-6	-0.983981
ZaPEPC11	ZaA2_C10.Contig253.18	7.359750194526499E-7	0.9873720078657241
ZaPEPC11	ZaA2_C10.Contig36.1.2	1.8330537331953727E-9	-0.997729
ZaPEPC11	ZaA2_C10.Contig36.140	1.0676305036530527E-7	-0.992737
ZaPEPC11	ZaA2_C10.Contig36.241	7.432180881601935E-7	-0.987336
ZaPEPC11	ZaA2_C10.Contig36.285	4.9724818929065E-7	0.988714588652294
ZaPEPC11	ZaA2_C10.Contig36.303	2.348538541484847E-6	-0.982383
ZaPEPC11	ZaA2_C10.Contig41.152	2.385211165153435E-6	-0.982305
ZaPEPC11	ZaA2_C10.Contig41.48	1.680579985673368E-6	0.9839970673038894
ZaPEPC11	ZaA2_C10.Contig41.62	1.2236358034775017E-6	-0.98539
ZaPEPC11	ZaA2_C10.Contig41.89	1.3140519637189791E-6	-0.985088
ZaPEPC11	ZaA2_C10.Contig53.55	1.2606097263340988E-6	-0.985264
ZaPEPC11	ZaA2_C10.Contig766.131	2.519749173829179E-6	-0.982024
ZaPEPC11	ZaA2_C10.Contig766.132	1.3620373953489233E-7	-0.992212
ZaPEPC11	ZaA2_C10.Contig766.80	1.2044932841596295E-7	-0.992482
ZaPEPC11	ZaA2_C11.Contig276.108	3.576607743619888E-6	0.9801213028989351
ZaPEPC11	ZaA2_C11.Contig276.15	2.4663417485653363E-6	0.9821341371884935
ZaPEPC11	ZaA2_C11.Contig276.26	6.417476857119269E-7	0.9878584057096874
ZaPEPC11	ZaA2_C11.Contig276.45	1.2207811653806245E-7	-0.992453
ZaPEPC11	ZaA2_C12.Contig155.134	6.342083387200669E-7	0.987899471141451
ZaPEPC11	ZaA2_C12.Contig155.84	1.4451158204372475E-7	-0.992079
ZaPEPC11	ZaA2_C13.Contig371.116	2.738634595665441E-7	0.9904875688060549
ZaPEPC11	ZaA2_C14.Contig1781.11	8.354788719248903E-7	0.9869043835201795
ZaPEPC11	ZaA2_C14.Contig1781.21	5.185541718988663E-8	-0.994093
ZaPEPC11	ZaA2_C14.Contig251.22	2.847996361521276E-7	0.9903802632690125
ZaPEPC11	ZaA2_C14.Contig251.36	1.8235426429886078E-7	0.9915335254784746
ZaPEPC11	ZaA2_C14.Contig2705.6	1.5153400236056447E-7	-0.991971
ZaPEPC11	ZaA2_C14.Contig2847.5	4.4027222277427803E-7	0.9891014181183481
ZaPEPC11	ZaA2_C14.Contig316.17	3.105676251411369E-6	-0.980911
ZaPEPC11	ZaA2_C14.Contig316.267	2.0281415811561506E-6	0.9831098816392974
ZaPEPC11	ZaA2_C14.Contig316.44	5.566128080560186E-7	0.9883438107685093
ZaPEPC11	ZaA2_C14.Contig316.62	6.133429577502403E-7	0.988014964077205
ZaPEPC11	ZaA2_C14.Contig316.63	4.92384603100139E-9	0.9969879058394625
ZaPEPC11	ZaA2_C14.Contig352.118	2.839028925361278E-6	0.9813973274601133
ZaPEPC11	ZaA2_C14.Contig352.20	3.5409686866465963E-6	0.9801784167529042
ZaPEPC11	ZaA2_C14.Contig352.42	1.7490760794484437E-6	0.9838125301052614
ZaPEPC11	ZaA2_C15.Contig341.80	1.9768496527572424E-6	0.9832336236945698
ZaPEPC11	ZaA2_C16.Contig259.164	2.2387120392031903E-7	0.9910212332399153
ZaPEPC11	ZaA2_C16.Contig259.68	2.0268408534725935E-7	-0.991273
ZaPEPC11	ZaA2_C17.Contig131.55	1.7471311641269148E-7	0.9916366826444832
ZaPEPC11	ZaA2_C17.Contig131.61	2.910704669431853E-7	-0.99032
ZaPEPC11	ZaA2_C17.Contig87.110	1.708853257535703E-6	-0.98392
ZaPEPC11	ZaA2_C19.Contig990.33	5.137971569098698E-7	0.9886081907014522
ZaPEPC11	ZaA2_C19.Contig990.5	2.767698065096709E-7	0.9904587580840023
ZaPEPC11	ZaA2_C21.Contig1055.94	8.909442378705976E-8	-0.993103
ZaPEPC11	ZaA2_C21.Contig16.1.13	1.8608742113697896E-6	-0.983522
ZaPEPC11	ZaA2_C21.Contig16.127	3.5601073230662367E-6	-0.980148
ZaPEPC11	ZaA2_C21.Contig16.154	2.2870864392502E-6	-0.982517
ZaPEPC11	ZaA2_C21.Contig16.20	4.976578696040802E-8	-0.994162
ZaPEPC11	ZaA2_C21.Contig16.26	4.7017261690034044E-8	0.9942563876717206
ZaPEPC11	ZaA2_C21.Contig16.3.73	3.5314385761463503E-6	0.9801937585837868
ZaPEPC11	ZaA2_C21.Contig16.3.74	2.068720143370947E-7	0.9912220441962499
ZaPEPC11	ZaA2_C21.Contig16.6.67	1.5356912879456227E-6	-0.984406
ZaPEPC11	ZaA2_C21.Contig2260.4	7.650908653764651E-9	-0.996583
ZaPEPC11	ZaA2_C21.Contig50.24	1.97770249030761E-6	-0.983232
ZaPEPC11	ZaA2_C21.Contig561.10	2.775321306523938E-6	0.9815181897606551
ZaPEPC11	ZaA2_C22.Contig106.75	4.200150033233164E-7	-0.989248
ZaPEPC11	ZaA2_C22.Contig72.191	9.745278753702664E-7	0.9863132568770479
ZaPEPC11	ZaA2_C22.Contig72.244	1.2191023693609623E-7	-0.992456
ZaPEPC11	ZaA2_C22.Contig72.293	1.5757757560320036E-6	-0.98429
ZaPEPC11	ZaA2_C22.Contig72.36	9.943811490331263E-8	0.992883068902138
ZaPEPC11	ZaA2_C23.Contig210.130	3.900844658467632E-7	-0.989473
ZaPEPC11	ZaA2_C23.Contig439.21	1.6692498436034605E-6	0.9840281056396738
ZaPEPC11	ZaA2_C24.Contig1123.11	3.024547127812522E-7	-0.990213
ZaPEPC11	ZaA2_C24.Contig1220.16	3.3046366547258474E-6	0.9805678855132487
ZaPEPC11	ZaA2_C24.Contig168.125	1.4510241062443323E-6	-0.984658
ZaPEPC11	ZaA2_C24.Contig1749.94	1.9232645293856867E-7	-0.991403
ZaPEPC11	ZaA2_C25.Contig353.94	1.0409926709490402E-7	0.9927891186457675
ZaPEPC11	ZaA2_C25.Contig711.17	5.5657687840831605E-8	-0.993972
ZaPEPC11	ZaA2_C25.Contig711.9	5.629580277793006E-7	-0.988306
ZaPEPC11	ZaA2_C26.Contig1103.141	1.3320936792169212E-7	-0.992262
ZaPEPC11	ZaA2_C26.Contig1103.147	1.3299896746136506E-6	-0.985036
ZaPEPC11	ZaA2_C26.Contig1103.62	3.305943128527031E-6	-0.980566
ZaPEPC11	ZaA2_C26.Contig146.24	7.648833817575248E-7	-0.987232
ZaPEPC11	ZaA2_C26.Contig146.3	1.7228710830937553E-8	-0.99569
ZaPEPC11	ZaA2_C26.Contig228.144	2.248988374999347E-6	-0.982601
ZaPEPC11	ZaA2_C26.Contig228.167	2.4987998584917764E-7	0.9907340593180295
ZaPEPC11	ZaA2_C26.Contig228.26	1.4171270435264967E-6	-0.984761
ZaPEPC11	ZaA2_C26.Contig228.47	1.547712521089548E-6	-0.984371
ZaPEPC11	ZaA2_C26.Contig228.59	1.159590885601047E-6	0.9856133587708942
ZaPEPC11	ZaA2_C26.Contig242.41	2.2596089268919785E-6	-0.982578
ZaPEPC11	ZaA2_C26.Contig248.11	1.8272589750196577E-6	-0.983608
ZaPEPC11	ZaA2_C26.Contig248.3	2.8629650449569113E-7	0.9903658057551598
ZaPEPC11	ZaA2_C26.Contig3.1.166	1.990830598906868E-8	-0.995508
ZaPEPC11	ZaA2_C26.Contig3.1.82	7.814187627286957E-7	-0.987153
ZaPEPC11	ZaA2_C26.Contig3.35	1.7025679943198083E-6	-0.983937
ZaPEPC11	ZaA2_C26.Contig3.39.19	1.9995680001318662E-7	-0.991307
ZaPEPC11	ZaA2_C26.Contig3.40.39	7.571882005941507E-8	-0.993417
ZaPEPC11	ZaA2_C26.Contig3.59.11	1.1292646021437428E-8	-0.996181
ZaPEPC11	ZaA2_C26.Contig3.7.243	1.1683977737656707E-6	0.9855820989530221
ZaPEPC11	ZaA2_C26.Contig3.83.12	3.663194819262975E-7	-0.989661
ZaPEPC11	ZaA2_C27.Contig10.3.120	2.956310904653053E-6	-0.98118
ZaPEPC11	ZaA2_C27.Contig10.3.56	4.994602516317659E-9	0.9969755914953433
ZaPEPC11	ZaA2_C27.Contig10.8.58	3.4813549963900606E-8	-0.99473
ZaPEPC11	ZaA2_C27.Contig249.21	1.912705601288263E-6	-0.983392
ZaPEPC11	ZaA2_C27.Contig461.21	4.048819871869423E-7	-0.98936
ZaPEPC11	ZaA2_C27.Contig722.73	2.4854194160245867E-7	-0.990748
ZaPEPC11	ZaA2_C27.Contig722.80	1.4691866746061901E-6	0.9846026679061954
ZaPEPC11	ZaA2_C28.Contig208.9	1.109573362524653E-6	0.9857941766391509
ZaPEPC11	ZaA2_C28.Contig438.158	2.7166989077577257E-6	0.9816311607747973
ZaPEPC11	ZaA2_C29.Contig1.1.16	1.3475908852392702E-8	-0.995983
ZaPEPC11	ZaA2_C29.Contig1.10.1	1.2440212665277902E-6	-0.98532
ZaPEPC11	ZaA2_C29.Contig1.12.2	9.74419756756933E-8	-0.992924
ZaPEPC11	ZaA2_C29.Contig1.29.19	4.7647388080566706E-7	-0.988852
ZaPEPC11	ZaA2_C29.Contig1.33.128	1.728141483094343E-6	-0.983868
ZaPEPC11	ZaA2_C29.Contig1.33.50	2.4071136546091666E-6	0.9822584026129974
ZaPEPC11	ZaA2_C29.Contig1.33.59	2.8894444277038927E-8	-0.995003
ZaPEPC11	ZaA2_C29.Contig1.4.109	5.631866689093545E-7	-0.988305
ZaPEPC11	ZaA2_C29.Contig1.4.138	2.4177027658088592E-6	-0.982236
ZaPEPC11	ZaA2_C29.Contig1.4.225	2.1139221012086134E-6	0.9829078214374383
ZaPEPC11	ZaA2_C29.Contig1.41.10	2.362024886313728E-6	-0.982354
ZaPEPC11	ZaA2_C29.Contig1.5.103	1.742662943238537E-6	0.9838295873469511
ZaPEPC11	ZaA2_C29.Contig1.5.31	3.0547363373983708E-6	-0.981002
ZaPEPC11	ZaA2_C29.Contig1.5.61	2.9225427963775376E-6	-0.981242
ZaPEPC11	ZaA2_C29.Contig1.7.73	3.1420803829372103E-6	-0.980847
ZaPEPC11	ZaA2_C29.Contig1.70.21	8.077337231433649E-7	0.9870305963946042
ZaPEPC11	ZaA2_C29.Contig1.70.40	1.8826553530481032E-7	-0.991456
ZaPEPC11	ZaA2_C29.Contig1.75.33	1.4944360386977117E-6	0.9845271962088245
ZaPEPC11	ZaA2_C29.Contig1.8.108	3.0836267514632315E-6	-0.98095
ZaPEPC11	ZaA2_C29.Contig1.8.168	9.503500278670134E-7	-0.986412
ZaPEPC11	ZaA2_C29.Contig1.8.178	8.883817217469928E-8	0.9931090550220181
ZaPEPC11	ZaA2_C29.Contig1.8.246	1.8084300110323412E-6	-0.983657
ZaPEPC11	ZaA2_C29.Contig1.8.98	2.3570382200028107E-6	-0.982365
ZaPEPC11	ZaA2_C29.Contig1.83.27	1.6456805918649064E-6	-0.984093
ZaPEPC11	ZaA2_C29.Contig740.8	1.7811113644089432E-6	-0.983728
ZaPEPC11	ZaA2_C29.Contig843.30	1.4450981625661815E-8	-0.995902
ZaPEPC11	ZaA2_C30.Contig2610.44	3.2148944033519194E-6	0.9807209700854502
ZaPEPC11	ZaA2_C30.Contig458.7	2.9392355587494075E-6	-0.981211
ZaPEPC11	ZaA2_C30.Contig853.164	8.070462007519159E-7	0.9870337628766244
ZaPEPC11	ZaA2_C30.Contig853.18	2.037070568337607E-6	0.9830885686512688
ZaPEPC11	ZaA2_C32.Contig4.22.8	4.60219893451626E-7	-0.988962
ZaPEPC11	ZaA2_C32.Contig4.3.127	8.098419403823648E-7	-0.987021
ZaPEPC11	ZaA2_C32.Contig4.5.63	2.052286048041553E-7	0.9912420735344176
ZaPEPC11	ZaA2_C32.Contig4.6.15	1.0695858339127083E-6	-0.985943
ZaPEPC11	ZaA2_C32.Contig481.53	4.064327554155754E-9	-0.997149
ZaPEPC11	ZaA2_C32.Contig610.18	1.5083657280931692E-7	-0.991981
ZaPEPC11	ZaA2_C32.Contig610.73	1.1249427476579862E-6	-0.985738
ZaPEPC11	ZaA2_C33.Contig11.16	2.27860985058687E-6	-0.982536
ZaPEPC11	Za_Contig1.Contig44.18	1.2938225717464686E-6	-0.985154
ZaPEPC11	Za_Contig2.Contig57.215	3.618822596427487E-8	0.9946709211868926
ZaPEPC11	Za_Contig2.Contig57.269	3.248164401043058E-6	0.9806638669694798
ZaPEPC11	Za_Contig28.Contig1800.112	2.4516515983177552E-6	-0.982165
ZaPEPC11	Za_Contig28.Contig1800.14	1.4985120004298808E-7	-0.991996
ZaPEPC11	Za_Contig28.Contig1800.64	4.483515561242524E-7	-0.989044
ZaPEPC1	ZaA1_C22.Contig819.98	2.9890457761392655E-6	-0.98112
ZaPEPC1	ZaA2_C11.Contig139.42	9.465317482326058E-7	-0.986427
ZaPEPC3	ZaA1_C27.Contig510.43	3.18134452807169E-6	-0.980779
ZaPEPC12	ZaA1_C01.Contig1799.16	2.033285012056655E-6	0.9830975964269132
ZaPEPC12	ZaA1_C03.Contig1735.23	1.8954260346457024E-6	-0.983435
ZaPEPC12	ZaA1_C04.Contig226.109	3.4401135251548653E-6	0.9803422904885984
ZaPEPC12	ZaA1_C04.Contig443.86	9.741623025070771E-8	0.9929248004053658
ZaPEPC12	ZaA1_C04.Contig9.49	1.2257214100999329E-6	0.9853826250247728
ZaPEPC12	ZaA1_C08.Contig79.126	2.839756851534512E-6	-0.981396
ZaPEPC12	ZaA1_C10.Contig534.1	2.1095068773213505E-6	0.9829180778559903
ZaPEPC12	ZaA1_C13.Contig319.100	2.5810600210205082E-6	0.9818993618387257
ZaPEPC12	ZaA1_C16.Contig2408.9	1.2387287406772638E-6	0.9853382906779489
ZaPEPC12	ZaA1_C18.Contig390.25	5.248475297153387E-7	-0.988538
ZaPEPC12	ZaA1_C18.Contig741.12	1.6102366461739687E-6	-0.984192
ZaPEPC12	ZaA1_C19.Contig1874.1	2.573639633625566E-6	0.9819143208318323
ZaPEPC12	ZaA1_C20.Contig22.24	2.672802620722783E-6	0.9817168937932096
ZaPEPC12	ZaA1_C23.Contig274.137	3.2195110214081097E-6	0.9807130212955525
ZaPEPC12	ZaA1_C25.Contig38.121	2.8279289935313684E-6	0.9814182458246864
ZaPEPC12	ZaA1_C28.Contig21.7	4.980948737887676E-7	0.9887090843330241
ZaPEPC12	ZaA1_C31.Contig7.8.57	2.030008895646054E-6	0.9831054189517803
ZaPEPC12	ZaA2_C02.Contig827.19	2.3697304687644395E-6	0.9823379594826203
ZaPEPC12	ZaA2_C03.Contig734.50	2.0282044933452972E-6	0.9831097312381238
ZaPEPC12	ZaA2_C07.Contig78.162	3.3946012611032324E-6	0.98041736093404
ZaPEPC12	ZaA2_C10.Contig36.3.53	5.222633535143622E-7	0.9885547009550137
ZaPEPC12	ZaA2_C10.Contig36.70	2.329362557101799E-6	0.9824248773736112
ZaPEPC12	ZaA2_C10.Contig36.94	3.6266516932335316E-6	0.9800417834209091
ZaPEPC12	ZaA2_C10.Contig41.2.12	1.2010462720976298E-6	0.9854676570536741
ZaPEPC12	ZaA2_C10.Contig6.6.138	2.0646688463588482E-6	-0.983023
ZaPEPC12	ZaA2_C10.Contig6.7.117	2.7901839721449136E-6	0.9814898181001153
ZaPEPC12	ZaA2_C10.Contig86.2	7.655411940097609E-7	0.9872285864764544
ZaPEPC12	ZaA2_C13.Contig2426.4	2.445028161551875E-6	-0.982179
ZaPEPC12	ZaA2_C16.Contig259.74	3.561907036004485E-6	0.9801448124607444
ZaPEPC12	ZaA2_C20.Contig1741.30	1.0706582414127416E-6	-0.985939
ZaPEPC12	ZaA2_C21.Contig16.99	8.52321565409628E-7	0.9868292158710162
ZaPEPC12	ZaA2_C26.Contig3.31.7	2.9757848176311685E-6	0.9811442544896439
ZaPEPC12	ZaA2_C27.Contig10.4.10	2.0203614202355586E-6	-0.983129
ZaPEPC12	ZaA2_C27.Contig194.8	1.5460131982215816E-6	0.9843758056986102
ZaPEPC12	ZaA2_C32.Contig4.3.193	6.336315795980556E-7	0.9879026269319777
ZaPEPC12	Za_Contig28.Contig1800.106	3.14266985392866E-6	0.9808463950270166
ZaPEPC8	ZaA1_C01.Contig127.141	2.2452866488554255E-6	-0.982609
ZaPEPC8	ZaA1_C01.Contig127.377	2.9625905347427925E-7	-0.990271
ZaPEPC8	ZaA1_C01.Contig1622.20	1.8330834530961614E-6	-0.983593
ZaPEPC8	ZaA1_C01.Contig2007.11	2.676819750146957E-6	-0.981709
ZaPEPC8	ZaA1_C01.Contig2007.4	3.3793523558900034E-8	0.9947743024324305
ZaPEPC8	ZaA1_C01.Contig2007.5	3.4540635997167E-6	0.9803194219550653
ZaPEPC8	ZaA1_C01.Contig35.4.21	5.208561942279482E-10	-0.998415
ZaPEPC8	ZaA1_C01.Contig61.8.3	2.222284096702618E-7	0.9910401549680503
ZaPEPC8	ZaA1_C01.Contig61.8.4	6.812130822623236E-8	0.9936133931106294
ZaPEPC8	ZaA1_C01.Contig677.1	4.566972011778703E-8	0.9943039855208594
ZaPEPC8	ZaA1_C01.Contig865.16	8.678111678903162E-8	-0.993155
ZaPEPC8	ZaA1_C01.Contig865.2	2.760423720738315E-7	0.9904659488596605
ZaPEPC8	ZaA1_C01.Contig91.55	5.4527373835338876E-8	-0.994008
ZaPEPC8	ZaA1_C02.Contig12.1.82	4.176859051559428E-9	0.9971263344983224
ZaPEPC8	ZaA1_C02.Contig12.1.86	4.385155894271165E-7	0.9891138977576359
ZaPEPC8	ZaA1_C02.Contig12.5.102	3.3031696703962594E-8	0.9948082849048011
ZaPEPC8	ZaA1_C02.Contig12.7.107	3.6219691601582157E-6	0.9800491907219775
ZaPEPC8	ZaA1_C02.Contig12.7.62	2.6794223315990976E-7	0.9905469473097577
ZaPEPC8	ZaA1_C02.Contig12.8.57	1.0236144991253696E-6	0.9861189783771209
ZaPEPC8	ZaA1_C02.Contig12.8.58	8.478633166722801E-7	0.9868490089949897
ZaPEPC8	ZaA1_C02.Contig12.8.73	2.6354314132974543E-7	-0.990592
ZaPEPC8	ZaA1_C02.Contig1754.48	6.305041745475357E-7	0.9879197745393713
ZaPEPC8	ZaA1_C02.Contig2038.26	3.556640534714803E-6	0.9801532515030403
ZaPEPC8	ZaA1_C02.Contig293.71	3.0677729776147906E-7	-0.990173
ZaPEPC8	ZaA1_C02.Contig772.21	3.281558668271212E-6	0.9806069673274764
ZaPEPC8	ZaA1_C02.Contig868.31	2.8351755621553722E-8	0.9950303408016863
ZaPEPC8	ZaA1_C03.Contig1108.33	2.990666245321549E-6	-0.981117
ZaPEPC8	ZaA1_C03.Contig1340.3	1.3332401170289875E-6	0.9850257186681629
ZaPEPC8	ZaA1_C03.Contig1481.43	2.0169921079613416E-7	0.9912854782579154
ZaPEPC8	ZaA1_C03.Contig1481.5	1.8719742667707007E-6	-0.983494
ZaPEPC8	ZaA1_C03.Contig1735.11	2.374553462803039E-6	0.9823276455088428
ZaPEPC8	ZaA1_C03.Contig1735.21	2.027985075088053E-6	0.9831102558053005
ZaPEPC8	ZaA1_C03.Contig1735.3	8.020710990666585E-7	0.9870567338570706
ZaPEPC8	ZaA1_C03.Contig1735.52	2.7258245831651864E-6	0.9816134615025018
ZaPEPC8	ZaA1_C03.Contig1735.73	2.7535987497995605E-7	0.9904727077153169
ZaPEPC8	ZaA1_C03.Contig1735.77	1.3548481297761716E-7	0.9922240279909145
ZaPEPC8	ZaA1_C03.Contig2409.28	1.0543296548346741E-7	0.99276278995655
ZaPEPC8	ZaA1_C03.Contig2496.25	2.594560770342856E-9	0.9974920992792939
ZaPEPC8	ZaA1_C03.Contig271.91	7.539224160694659E-7	-0.987284
ZaPEPC8	ZaA1_C03.Contig330.100	2.9581131249954453E-6	0.9811764850487865
ZaPEPC8	ZaA1_C03.Contig330.103	4.5276820688409754E-8	0.9943180519026583
ZaPEPC8	ZaA1_C03.Contig330.121	1.5944574406172572E-6	0.9842368508566692
ZaPEPC8	ZaA1_C03.Contig330.90	8.104130819963641E-7	0.9870182745125538
ZaPEPC8	ZaA1_C03.Contig77.51	7.527671065363088E-8	0.9934281718678357
ZaPEPC8	ZaA1_C03.Contig902.3	5.490334293144279E-8	0.9939957738555005
ZaPEPC8	ZaA1_C03.Contig902.7	3.387424420497218E-6	0.9804292640339599
ZaPEPC8	ZaA1_C04.Contig2028.1	2.457382163967951E-6	0.9821527978557093
ZaPEPC8	ZaA1_C04.Contig226.122	2.790314871427071E-6	-0.98149
ZaPEPC8	ZaA1_C04.Contig226.182	2.910087288425074E-6	-0.981265
ZaPEPC8	ZaA1_C04.Contig226.64	1.0012558886565783E-6	-0.986207
ZaPEPC8	ZaA1_C04.Contig226.88	1.5869815165740625E-7	-0.991864
ZaPEPC8	ZaA1_C04.Contig226.98	5.92597168357632E-8	-0.993863
ZaPEPC8	ZaA1_C04.Contig227.29	3.847803327745394E-7	-0.989514
ZaPEPC8	ZaA1_C04.Contig443.105	1.027097531435712E-8	0.9962830706097127
ZaPEPC8	ZaA1_C04.Contig443.124	2.697931081863001E-7	0.9905282869732349
ZaPEPC8	ZaA1_C04.Contig443.127	7.374287374073699E-7	0.9873648610741829
ZaPEPC8	ZaA1_C04.Contig443.28	2.3721340131091768E-6	-0.982333
ZaPEPC8	ZaA1_C04.Contig443.67	3.2722506106161104E-6	-0.980623
ZaPEPC8	ZaA1_C04.Contig9.2.59	3.024491702003992E-6	0.981056119379562
ZaPEPC8	ZaA1_C04.Contig9.20	1.7136881018314051E-6	-0.983907
ZaPEPC8	ZaA1_C04.Contig9.3.63	8.120611670814998E-7	0.9870107096756906
ZaPEPC8	ZaA1_C04.Contig9.4.82	2.7853591808175657E-6	0.9814990164382786
ZaPEPC8	ZaA1_C04.Contig9.56	3.537172630536149E-6	-0.980185
ZaPEPC8	ZaA1_C04.Contig9.6.24	7.782519730346171E-8	0.9933652414880618
ZaPEPC8	ZaA1_C04.Contig9.7.82	1.5881382443144175E-6	0.984254804557902
ZaPEPC8	ZaA1_C04.Contig9.7.97	3.1702751418345908E-6	-0.980798
ZaPEPC8	ZaA1_C05.Contig109.66	7.856186865928884E-7	0.9871334280197087
ZaPEPC8	ZaA1_C05.Contig1730.24	3.833375655817372E-10	0.9985482155584029
ZaPEPC8	ZaA1_C05.Contig2256.16	2.3784013268099608E-6	0.9823194275340423
ZaPEPC8	ZaA1_C05.Contig2256.23	3.6084907026613015E-7	0.9897053313032164
ZaPEPC8	ZaA1_C05.Contig290.47	1.5606559301291085E-6	0.984333482383729
ZaPEPC8	ZaA1_C05.Contig3664.1	5.963009536134195E-8	0.9938521673599646
ZaPEPC8	ZaA1_C05.Contig477.102	1.0697138782642752E-6	0.9859424742270096
ZaPEPC8	ZaA1_C05.Contig477.111	9.897927079708833E-7	0.9862521084873943
ZaPEPC8	ZaA1_C05.Contig477.123	4.763440935361352E-8	-0.994235
ZaPEPC8	ZaA1_C06.Contig1199.8	4.984880389613895E-9	-0.996977
ZaPEPC8	ZaA1_C06.Contig26.9.57	8.34421755452815E-7	0.9869091372141641
ZaPEPC8	ZaA1_C06.Contig339.48	1.9771111012243379E-7	0.9913351807524569
ZaPEPC8	ZaA1_C06.Contig339.51	2.609518414381257E-7	0.9906182638340993
ZaPEPC8	ZaA1_C06.Contig405.72	8.957880601269806E-7	0.9866399984636923
ZaPEPC8	ZaA1_C06.Contig880.39	1.0318193049952598E-6	0.9860871557520415
ZaPEPC8	ZaA1_C07.Contig1453.20	8.905269237733588E-7	0.9866625484132725
ZaPEPC8	ZaA1_C07.Contig1453.38	3.1580819279194687E-6	0.9808194597300984
ZaPEPC8	ZaA1_C07.Contig2324.4	1.5519277112861647E-6	0.9843586762017011
ZaPEPC8	ZaA1_C07.Contig361.114	1.2061790438664076E-6	0.985449867455527
ZaPEPC8	ZaA1_C07.Contig361.157	9.496561648704715E-7	0.9864143664895131
ZaPEPC8	ZaA1_C07.Contig361.162	1.8473128701678425E-6	0.9835566414553802
ZaPEPC8	ZaA1_C07.Contig361.223	1.3253556075789078E-7	-0.992273
ZaPEPC8	ZaA1_C07.Contig361.235	6.144003011352051E-7	0.9880090447548215
ZaPEPC8	ZaA1_C07.Contig361.255	3.456437254622589E-7	0.989831541563683
ZaPEPC8	ZaA1_C07.Contig361.62	8.332763007824645E-7	0.9869142929958638
ZaPEPC8	ZaA1_C07.Contig3772.16	1.1045730591113998E-6	-0.985813
ZaPEPC8	ZaA1_C07.Contig3772.18	1.0415897480128914E-7	-0.992788
ZaPEPC8	ZaA1_C07.Contig452.17	7.924623579201987E-7	0.987101388080363
ZaPEPC8	ZaA1_C07.Contig682.126	1.977590478714734E-6	-0.983232
ZaPEPC8	ZaA1_C07.Contig682.15	3.1052417615301466E-7	0.9901389608960969
ZaPEPC8	ZaA1_C07.Contig682.69	2.6883718264438068E-6	0.9816863720267082
ZaPEPC8	ZaA1_C07.Contig682.96	2.611883723405769E-6	0.981837548832749
ZaPEPC8	ZaA1_C07.Contig714.16	1.764474951895955E-8	0.9956608623499795
ZaPEPC8	ZaA1_C07.Contig808.7	1.2269478284087384E-6	0.9853784306243233
ZaPEPC8	ZaA1_C08.Contig1197.21	1.7669905596069378E-7	-0.99161
ZaPEPC8	ZaA1_C08.Contig1197.60	2.634877431209952E-6	-0.981792
ZaPEPC8	ZaA1_C08.Contig297.36	1.7821382515359309E-6	-0.983725
ZaPEPC8	ZaA1_C08.Contig298.46	2.117462507575749E-7	-0.991163
ZaPEPC8	ZaA1_C08.Contig43.128	4.227189581945367E-7	0.9892277544310677
ZaPEPC8	ZaA1_C08.Contig43.2	2.0565243415513E-6	0.9830423627460361
ZaPEPC8	ZaA1_C08.Contig43.69	1.1388220899761457E-6	-0.985688
ZaPEPC8	ZaA1_C08.Contig43.70	2.3631964139325083E-7	-0.990881
ZaPEPC8	ZaA1_C08.Contig43.78	2.065938411286439E-9	-0.99765
ZaPEPC8	ZaA1_C08.Contig43.95	2.51757977837248E-6	0.9820283370238313
ZaPEPC8	ZaA1_C08.Contig79.1	5.072423934000446E-7	0.9886500368755886
ZaPEPC8	ZaA1_C08.Contig79.124	3.865829493228585E-7	-0.9895
ZaPEPC8	ZaA1_C08.Contig79.177	7.593902481442944E-7	-0.987258
ZaPEPC8	ZaA1_C08.Contig79.23	6.101653929351779E-9	0.9967973913709669
ZaPEPC8	ZaA1_C08.Contig79.251	2.1002905765665004E-6	0.9829395363358977
ZaPEPC8	ZaA1_C08.Contig79.8	8.623353735509334E-7	-0.986785
ZaPEPC8	ZaA1_C08.Contig79.96	1.33267527584869E-7	-0.992261
ZaPEPC8	ZaA1_C09.Contig549.3	4.6261347505525775E-8	0.9942829663561077
ZaPEPC8	ZaA1_C09.Contig586.158	9.903307543735979E-7	0.9862499654515906
ZaPEPC8	ZaA1_C09.Contig586.176	2.8556679873828983E-6	0.9813660790221208
ZaPEPC8	ZaA1_C09.Contig70.68	3.5038468672015204E-8	0.9947199275231419
ZaPEPC8	ZaA1_C10.Contig2023.18	3.1128871456975425E-7	0.9901320110796468
ZaPEPC8	ZaA1_C10.Contig2023.41	1.9559300599020496E-7	-0.991362
ZaPEPC8	ZaA1_C10.Contig2023.5	1.720327456399142E-7	0.9916736299337322
ZaPEPC8	ZaA1_C10.Contig2284.1	1.406191785262465E-6	0.9847950743095537
ZaPEPC8	ZaA1_C10.Contig286.16	1.9440119518011125E-7	0.991376976862306
ZaPEPC8	ZaA1_C10.Contig286.57	4.696412427200565E-8	0.9942582460332996
ZaPEPC8	ZaA1_C10.Contig286.58	3.529560670560359E-6	0.9801967851584427
ZaPEPC8	ZaA1_C10.Contig286.63	4.903023048176538E-7	0.9887599980662984
ZaPEPC8	ZaA1_C10.Contig286.64	4.776233373101658E-7	0.9888440841193423
ZaPEPC8	ZaA1_C10.Contig286.65	3.933542321655007E-9	0.997175231361465
ZaPEPC8	ZaA1_C10.Contig413.55	1.225950434831647E-7	0.9924434582558637
ZaPEPC8	ZaA1_C10.Contig413.69	4.804033436000658E-7	0.9888255123927566
ZaPEPC8	ZaA1_C10.Contig413.71	2.9281633668717305E-7	0.9903034549423124
ZaPEPC8	ZaA1_C10.Contig534.110	2.8608165024680077E-7	0.9903678776097801
ZaPEPC8	ZaA1_C10.Contig534.157	3.297208202413384E-8	0.9948109676095674
ZaPEPC8	ZaA1_C10.Contig534.180	2.924645343045624E-9	0.9974047409976585
ZaPEPC8	ZaA1_C10.Contig534.185	2.7997807275135547E-6	0.9814715557163309
ZaPEPC8	ZaA1_C10.Contig534.213	6.380545041557058E-7	0.9878784785968664
ZaPEPC8	ZaA1_C10.Contig534.226	2.3919970782243015E-7	0.9908492785963378
ZaPEPC8	ZaA1_C10.Contig534.243	1.5483832369311529E-6	0.9843689360478841
ZaPEPC8	ZaA1_C10.Contig534.38	6.754859934192431E-8	0.99362880771772
ZaPEPC8	ZaA1_C10.Contig534.58	2.0472926492849085E-7	0.991248181966745
ZaPEPC8	ZaA1_C10.Contig534.82	1.5344396244536857E-6	-0.984409
ZaPEPC8	ZaA1_C10.Contig534.87	5.742228618982453E-7	0.9882392723750942
ZaPEPC8	ZaA1_C10.Contig534.95	3.296220291246545E-6	0.9805821157977445
ZaPEPC8	ZaA1_C10.Contig877.105	3.1016715489839635E-6	0.9809185070329528
ZaPEPC8	ZaA1_C10.Contig877.41	4.341747513083944E-8	0.9943858265756945
ZaPEPC8	ZaA1_C10.Contig877.96	2.090379397407103E-6	0.9829626876123237
ZaPEPC8	ZaA1_C11.Contig1036.18	1.7079442637055053E-6	-0.983923
ZaPEPC8	ZaA1_C11.Contig1036.45	2.884951617992332E-6	0.9813113969577731
ZaPEPC8	ZaA1_C11.Contig1036.54	1.8759780177628052E-6	0.9834838043166938
ZaPEPC8	ZaA1_C11.Contig1036.59	2.9904745777782475E-6	0.9811175659898921
ZaPEPC8	ZaA1_C11.Contig104.102	5.876980595235766E-7	0.9881608119304265
ZaPEPC8	ZaA1_C11.Contig104.23	3.02343187416222E-6	-0.981058
ZaPEPC8	ZaA1_C11.Contig104.29	1.2859444690055302E-6	-0.98518
ZaPEPC8	ZaA1_C11.Contig104.79	4.588686674288707E-8	-0.994296
ZaPEPC8	ZaA1_C11.Contig104.99	5.487326116224576E-7	0.988391354053436
ZaPEPC8	ZaA1_C11.Contig1487.17	4.3012003788049124E-7	0.9891740391951349
ZaPEPC8	ZaA1_C11.Contig190.18	2.397111303856177E-9	0.9975482174443167
ZaPEPC8	ZaA1_C11.Contig190.44	1.2349821311686012E-6	0.9853510265489649
ZaPEPC8	ZaA1_C11.Contig190.64	3.0172395261494393E-7	0.9902198488761944
ZaPEPC8	ZaA1_C11.Contig190.81	1.381989772388021E-7	0.9921797389577751
ZaPEPC8	ZaA1_C11.Contig190.87	2.1174423820498962E-6	0.9828996548575483
ZaPEPC8	ZaA1_C11.Contig197.15	2.7654499745889797E-6	-0.981537
ZaPEPC8	ZaA1_C11.Contig197.7	1.9217299964564812E-8	-0.995554
ZaPEPC8	ZaA1_C11.Contig2026.14	8.975284450869817E-7	-0.986633
ZaPEPC8	ZaA1_C11.Contig2437.16	7.965933270402443E-7	0.9870821434401326
ZaPEPC8	ZaA1_C11.Contig66.3	9.851154798028707E-8	-0.992902
ZaPEPC8	ZaA1_C11.Contig66.4	7.509785771394349E-12	-0.999528
ZaPEPC8	ZaA1_C11.Contig66.5	3.347847494393684E-6	-0.980495
ZaPEPC8	ZaA1_C11.Contig66.59	7.415174584208118E-7	0.9873448136941572
ZaPEPC8	ZaA1_C11.Contig814.4	4.396352321217277E-8	0.9943657113656409
ZaPEPC8	ZaA1_C12.Contig1029.16	6.271985220706609E-7	0.9879379654744218
ZaPEPC8	ZaA1_C12.Contig1115.7	2.748055560491131E-8	0.9950745198984604
ZaPEPC8	ZaA1_C12.Contig1148.116	8.558211086171108E-8	0.9931823201752324
ZaPEPC8	ZaA1_C12.Contig1148.117	1.7784311742095144E-6	0.9837350165472717
ZaPEPC8	ZaA1_C12.Contig1148.121	4.5905675057889924E-8	-0.994296
ZaPEPC8	ZaA1_C12.Contig1148.6	9.378463551812925E-8	0.9930013341066938
ZaPEPC8	ZaA1_C12.Contig1148.75	2.838675840568098E-8	0.99502858614958
ZaPEPC8	ZaA1_C12.Contig1148.96	5.172861800029207E-7	-0.988586
ZaPEPC8	ZaA1_C12.Contig1148.99	2.5232614383612953E-6	0.9820166997429186
ZaPEPC8	ZaA1_C12.Contig170.15	2.4268149877800853E-7	-0.990811
ZaPEPC8	ZaA1_C12.Contig189.11	8.396068301096392E-7	-0.986886
ZaPEPC8	ZaA1_C12.Contig189.15	5.103157087358814E-8	0.9941201294604224
ZaPEPC8	ZaA1_C12.Contig189.18	2.033335266926394E-7	0.9912653125790954
ZaPEPC8	ZaA1_C12.Contig218.1	1.1734987273082605E-6	0.9855640699070652
ZaPEPC8	ZaA1_C12.Contig254.58	9.150694838838777E-7	0.9865581531017837
ZaPEPC8	ZaA1_C12.Contig254.60	9.242340372885484E-8	0.9930305659042482
ZaPEPC8	ZaA1_C12.Contig254.67	2.0883176151892008E-7	0.9911983071751473
ZaPEPC8	ZaA1_C12.Contig254.72	2.5518089326012994E-6	0.9819585086962377
ZaPEPC8	ZaA1_C12.Contig3063.4	8.62724891122149E-7	0.9867833137154298
ZaPEPC8	ZaA1_C12.Contig485.12	3.123720958498658E-7	0.9901221837166974
ZaPEPC8	ZaA1_C12.Contig485.52	1.0880333768641364E-6	0.9858738362638969
ZaPEPC8	ZaA1_C12.Contig485.64	9.24422040606863E-7	0.9865188953412342
ZaPEPC8	ZaA1_C12.Contig485.77	7.086232692130895E-7	0.9875083892454414
ZaPEPC8	ZaA1_C12.Contig838.16	6.672505931278964E-7	0.9877219934134541
ZaPEPC8	ZaA1_C12.Contig838.33	1.2534708953170139E-6	0.9852884422134115
ZaPEPC8	ZaA1_C12.Contig838.34	1.2986376525910193E-6	0.985138269864222
ZaPEPC8	ZaA1_C12.Contig838.41	1.5499388318013746E-7	0.9919186449189749
ZaPEPC8	ZaA1_C12.Contig838.75	2.769971559152077E-6	0.9815284284580224
ZaPEPC8	ZaA1_C13.Contig117.4	5.223976572901088E-7	0.9885538574131798
ZaPEPC8	ZaA1_C13.Contig142.11	6.728152401533908E-7	0.9876927240679614
ZaPEPC8	ZaA1_C13.Contig150.206	4.86904141077979E-7	0.9887823810258108
ZaPEPC8	ZaA1_C13.Contig150.24	2.343807378851971E-6	-0.982394
ZaPEPC8	ZaA1_C13.Contig150.55	3.205090099824618E-6	0.9807378778804249
ZaPEPC8	ZaA1_C13.Contig20.5.25	1.4285923686043834E-6	0.984725965690428
ZaPEPC8	ZaA1_C13.Contig20.6.53	5.586144409160675E-7	0.9883318108411807
ZaPEPC8	ZaA1_C13.Contig206.28	1.219837008892961E-6	-0.985403
ZaPEPC8	ZaA1_C13.Contig2439.34	5.2995921082122915E-9	-0.996924
ZaPEPC8	ZaA1_C13.Contig2439.40	3.374676592678878E-6	-0.98045
ZaPEPC8	ZaA1_C13.Contig2986.21	2.9188094714978483E-6	0.9812486632348051
ZaPEPC8	ZaA1_C13.Contig2986.26	2.017794295798621E-7	0.9912844857323463
ZaPEPC8	ZaA1_C13.Contig2986.32	6.624389328165234E-7	0.9877474426449865
ZaPEPC8	ZaA1_C13.Contig2986.33	3.5291237528691816E-7	0.9897707256364777
ZaPEPC8	ZaA1_C13.Contig319.101	2.94676193287804E-6	-0.981197
ZaPEPC8	ZaA1_C13.Contig319.105	5.616738849977767E-7	-0.988314
ZaPEPC8	ZaA1_C13.Contig319.110	1.3128691498602576E-6	0.9850917237597182
ZaPEPC8	ZaA1_C13.Contig319.113	2.148736657168106E-6	0.9828274775917087
ZaPEPC8	ZaA1_C13.Contig319.168	3.148374791822853E-6	-0.980836
ZaPEPC8	ZaA1_C13.Contig319.4	1.0138093433973079E-7	-0.992844
ZaPEPC8	ZaA1_C13.Contig319.6	2.3351792859232335E-6	0.9824122873786167
ZaPEPC8	ZaA1_C13.Contig319.95	9.93629298914016E-9	0.9963181217727644
ZaPEPC8	ZaA1_C13.Contig3226.14	1.613339360636472E-7	0.9918253324569036
ZaPEPC8	ZaA1_C13.Contig3226.18	7.304502276475326E-8	0.9934845398335036
ZaPEPC8	ZaA1_C13.Contig573.3	1.3393254665515156E-7	-0.99225
ZaPEPC8	ZaA1_C13.Contig573.33	8.733627870559274E-7	-0.986737
ZaPEPC8	ZaA1_C13.Contig573.66	1.8617887669658705E-7	0.9914830464176583
ZaPEPC8	ZaA1_C14.Contig1075.20	7.795259448260306E-7	-0.987162
ZaPEPC8	ZaA1_C14.Contig1658.56	1.7288664607763226E-6	0.9838664343272024
ZaPEPC8	ZaA1_C14.Contig2372.6	1.0588878823121043E-6	-0.985983
ZaPEPC8	ZaA1_C14.Contig465.37	1.0891502976477623E-7	-0.992695
ZaPEPC8	ZaA1_C14.Contig84.130	1.3292362277958108E-7	-0.992266
ZaPEPC8	ZaA1_C14.Contig84.199	1.716259294929288E-7	-0.991679
ZaPEPC8	ZaA1_C14.Contig84.91	1.6255575205652355E-6	-0.984149
ZaPEPC8	ZaA1_C14.Contig84.95	1.1837302197621886E-6	0.985528074767437
ZaPEPC8	ZaA1_C15.Contig1033.4	1.2223065952412426E-6	-0.985394
ZaPEPC8	ZaA1_C15.Contig47.4.4	3.649782830947824E-6	0.980005291700848
ZaPEPC8	ZaA1_C15.Contig47.4.9	1.5177695672309208E-6	0.9844582537907077
ZaPEPC8	ZaA1_C15.Contig59.42	4.84521119671298E-7	0.9887981439446895
ZaPEPC8	ZaA1_C16.Contig1050.10	8.716161740089329E-9	-0.996454
ZaPEPC8	ZaA1_C16.Contig14.4.37	2.389213287734981E-6	0.9822963866868067
ZaPEPC8	ZaA1_C16.Contig14.4.54	1.3325403563072375E-6	0.9850279740511236
ZaPEPC8	ZaA1_C16.Contig14.4.88	2.88831173226715E-7	0.9903414470121853
ZaPEPC8	ZaA1_C16.Contig14.6.45	1.0651992104933275E-6	0.9859595177919145
ZaPEPC8	ZaA1_C16.Contig14.7.47	1.979303723262593E-6	0.9832276515199976
ZaPEPC8	ZaA1_C16.Contig14.7.48	1.8699425283723474E-6	0.98349907412113
ZaPEPC8	ZaA1_C16.Contig14.7.57	2.816757654313863E-6	-0.981439
ZaPEPC8	ZaA1_C16.Contig14.7.74	1.9084253208934954E-6	-0.983402
ZaPEPC8	ZaA1_C16.Contig14.7.76	2.794166593793262E-6	0.9814822338564322
ZaPEPC8	ZaA1_C16.Contig14.7.88	1.805461666764618E-6	0.9836644423811935
ZaPEPC8	ZaA1_C16.Contig14.7.92	1.5648348899033232E-6	0.9843214553968057
ZaPEPC8	ZaA1_C16.Contig14.7.98	3.71511447341197E-7	0.989619073015716
ZaPEPC8	ZaA1_C16.Contig14.8.46	1.2898273721303206E-6	0.9851672673840938
ZaPEPC8	ZaA1_C16.Contig14.9.66	6.826443819931867E-7	0.9876414425650871
ZaPEPC8	ZaA1_C16.Contig14.9.80	5.927426577225164E-7	0.9881317690599757
ZaPEPC8	ZaA1_C16.Contig23.1.32	2.2795163794490695E-6	0.9825336947060036
ZaPEPC8	ZaA1_C16.Contig23.20	4.689633668312284E-8	0.9942606189301736
ZaPEPC8	ZaA1_C16.Contig23.44	9.941221799336152E-7	0.9862348876814435
ZaPEPC8	ZaA1_C16.Contig23.8.107	1.467390222548337E-7	0.9920443098454367
ZaPEPC8	ZaA1_C16.Contig23.8.74	9.802951632554023E-7	0.9862900744491222
ZaPEPC8	ZaA1_C16.Contig23.9.52	5.416814750339835E-7	0.9884343095199606
ZaPEPC8	ZaA1_C16.Contig735.117	1.219430112622766E-7	-0.992455
ZaPEPC8	ZaA1_C16.Contig735.120	1.522197768752517E-6	0.9844452553158666
ZaPEPC8	ZaA1_C16.Contig735.6	4.809910455551243E-7	0.98882159608239
ZaPEPC8	ZaA1_C17.Contig147.115	9.032650173212446E-7	0.9866081129027795
ZaPEPC8	ZaA1_C17.Contig147.117	1.7719479754757593E-7	0.9916028327528623
ZaPEPC8	ZaA1_C17.Contig147.5	9.415197131605295E-7	0.9864478522310577
ZaPEPC8	ZaA1_C17.Contig2169.17	8.525019593288348E-7	0.9868284165363611
ZaPEPC8	ZaA1_C17.Contig2169.54	2.0845699763055213E-8	0.9954489141114166
ZaPEPC8	ZaA1_C17.Contig2169.6	1.3067536248507574E-7	0.992304086559408
ZaPEPC8	ZaA1_C17.Contig2175.6	1.2373536398056821E-6	0.9853429618765654
ZaPEPC8	ZaA1_C17.Contig2290.1	3.861536848480342E-7	0.9895034469698836
ZaPEPC8	ZaA1_C17.Contig2290.17	1.0189858313611567E-6	-0.986137
ZaPEPC8	ZaA1_C17.Contig2290.46	3.012340512767547E-6	0.9810780119032156
ZaPEPC8	ZaA1_C17.Contig2290.52	2.1632687760606378E-7	-0.991109
ZaPEPC8	ZaA1_C17.Contig2290.53	4.779332881974976E-9	0.997013454604033
ZaPEPC8	ZaA1_C17.Contig2290.54	6.384633363950121E-10	0.9983203029580734
ZaPEPC8	ZaA1_C17.Contig2916.20	9.504282483778394E-7	0.986411199591029
ZaPEPC8	ZaA1_C17.Contig447.12	6.611608847027424E-7	0.9877542244590983
ZaPEPC8	ZaA1_C17.Contig753.17	2.084620135555746E-6	0.982976176427478
ZaPEPC8	ZaA1_C17.Contig753.4	5.951968912578011E-7	0.9881177031301758
ZaPEPC8	ZaA1_C17.Contig753.6	4.4205259690361095E-7	0.9890888059665224
ZaPEPC8	ZaA1_C17.Contig893.117	3.976206872275642E-7	0.9894150578199291
ZaPEPC8	ZaA1_C17.Contig893.145	1.8266382140558816E-7	0.9915294118744545
ZaPEPC8	ZaA1_C17.Contig893.32	1.4043970369584771E-8	0.9959351109620677
ZaPEPC8	ZaA1_C17.Contig893.5	1.5225400807415963E-8	-0.99584
ZaPEPC8	ZaA1_C17.Contig893.60	5.172002468895245E-8	0.9940975367537633
ZaPEPC8	ZaA1_C17.Contig893.66	1.4581505707862256E-6	0.9846359455492322
ZaPEPC8	ZaA1_C18.Contig2106.10	4.023079340266386E-7	0.9893794506617422
ZaPEPC8	ZaA1_C18.Contig287.1	2.6743319360907373E-6	-0.981714
ZaPEPC8	ZaA1_C18.Contig287.5	1.3630695895952696E-6	-0.98493
ZaPEPC8	ZaA1_C19.Contig1057.15	2.7876625341591095E-6	0.9814946237429472
ZaPEPC8	ZaA1_C19.Contig1874.63	1.430538376029093E-7	0.9921020415394693
ZaPEPC8	ZaA1_C19.Contig55.6.24	1.7527346414645694E-6	-0.983803
ZaPEPC8	ZaA1_C20.Contig1003.33	3.650904915775838E-8	0.9946574452650276
ZaPEPC8	ZaA1_C20.Contig1003.44	1.9067056883005983E-7	0.9914246981871829
ZaPEPC8	ZaA1_C20.Contig1003.60	2.814071636322698E-6	-0.981444
ZaPEPC8	ZaA1_C20.Contig1003.93	1.3684355546158299E-9	0.9979112954434308
ZaPEPC8	ZaA1_C20.Contig2180.16	6.405085026667313E-9	0.99675263303169
ZaPEPC8	ZaA1_C20.Contig2239.18	2.4668628086365883E-6	-0.982133
ZaPEPC8	ZaA1_C20.Contig514.37	2.253838474095604E-6	-0.98259
ZaPEPC8	ZaA1_C20.Contig514.45	6.534066256443395E-9	-0.996734
ZaPEPC8	ZaA1_C20.Contig514.9	7.404246303917282E-7	0.9873501642065403
ZaPEPC8	ZaA1_C20.Contig754.31	1.1284244928513022E-7	-0.992621
ZaPEPC8	ZaA1_C21.Contig1400.12	1.913917564340647E-7	0.9914154213438163
ZaPEPC8	ZaA1_C21.Contig1990.4	4.152964753569217E-8	0.9944567922609803
ZaPEPC8	ZaA1_C21.Contig214.31	1.1808071088520105E-6	-0.985538
ZaPEPC8	ZaA1_C21.Contig214.34	9.192050077395629E-7	0.986540758990473
ZaPEPC8	ZaA1_C21.Contig215.26	1.9869244724401545E-7	0.9913228848172015
ZaPEPC8	ZaA1_C21.Contig466.103	3.641810412128434E-6	0.9800178503811744
ZaPEPC8	ZaA1_C21.Contig466.125	2.387722040949695E-6	0.9822995601948626
ZaPEPC8	ZaA1_C21.Contig466.139	2.523159838232621E-6	0.9820169076784062
ZaPEPC8	ZaA1_C21.Contig466.155	1.3618270037099231E-6	0.9849342927045605
ZaPEPC8	ZaA1_C21.Contig466.74	2.81664754949738E-6	0.9814395661854688
ZaPEPC8	ZaA1_C21.Contig787.17	2.34491464897383E-6	0.9823912655405398
ZaPEPC8	ZaA1_C22.Contig106.18	2.68883328589891E-6	-0.981685
ZaPEPC8	ZaA1_C22.Contig1192.5	3.429321389395223E-6	0.9803600274565443
ZaPEPC8	ZaA1_C22.Contig1864.13	7.759732389068058E-7	0.9871789242697024
ZaPEPC8	ZaA1_C22.Contig1963.12	2.0877600294629246E-6	0.9829688191731184
ZaPEPC8	ZaA1_C22.Contig1963.27	8.868484753178624E-7	0.9866783711634879
ZaPEPC8	ZaA1_C22.Contig1963.7	1.7125534220555577E-6	0.9839102734061068
ZaPEPC8	ZaA1_C22.Contig367.21	3.2490646087084896E-6	0.980662327685314
ZaPEPC8	ZaA1_C22.Contig367.220	3.065518462849646E-6	0.9809826614071001
ZaPEPC8	ZaA1_C22.Contig367.311	1.1470577778975274E-6	0.9856581374770015
ZaPEPC8	ZaA1_C22.Contig367.96	1.4007040648721321E-6	-0.984812
ZaPEPC8	ZaA1_C22.Contig582.45	7.062727200681763E-7	0.9875202834230702
ZaPEPC8	ZaA1_C22.Contig729.41	5.129330115125524E-7	0.9886136856327656
ZaPEPC8	ZaA1_C22.Contig780.19	1.0834886087451493E-6	0.9858907870087639
ZaPEPC8	ZaA1_C22.Contig780.4	2.304435599236122E-6	0.9824790851552733
ZaPEPC8	ZaA1_C22.Contig831.24	4.2285009908094754E-7	-0.989227
ZaPEPC8	ZaA1_C23.Contig274.276	5.956481796108618E-9	-0.996819
ZaPEPC8	ZaA1_C23.Contig274.277	1.5442772081971477E-6	-0.984381
ZaPEPC8	ZaA1_C23.Contig5.2.27	2.556021014237603E-6	-0.98195
ZaPEPC8	ZaA1_C23.Contig5.2.37	8.15601362436364E-8	0.9932756169074531
ZaPEPC8	ZaA1_C23.Contig5.2.40	6.971705280466408E-7	0.987566609834881
ZaPEPC8	ZaA1_C23.Contig5.2.41	2.5764791552158893E-6	0.9819085929312209
ZaPEPC8	ZaA1_C23.Contig5.2.74	4.6126101125043265E-7	0.9889549819520868
ZaPEPC8	ZaA1_C23.Contig5.2.75	7.018821526378589E-7	0.9875425761752684
ZaPEPC8	ZaA1_C23.Contig5.4.9	6.262807786306782E-7	-0.987943
ZaPEPC8	ZaA1_C23.Contig5.5.73	1.0084603969747387E-6	-0.986178
ZaPEPC8	ZaA1_C23.Contig5.5.85	2.39483428041072E-7	0.9908461708727392
ZaPEPC8	ZaA1_C23.Contig5.6.16	1.7529188383944219E-6	0.9838023307010657
ZaPEPC8	ZaA1_C23.Contig5.7.118	1.8945202458965425E-6	-0.983437
ZaPEPC8	ZaA1_C23.Contig5.7.127	1.2955442380195314E-6	0.9851484353062777
ZaPEPC8	ZaA1_C23.Contig5.7.170	1.0481660384888974E-8	0.9962614218055023
ZaPEPC8	ZaA1_C23.Contig5.7.186	6.334530183835595E-9	0.9967629030777856
ZaPEPC8	ZaA1_C23.Contig5.7.48	2.7797264180681814E-7	0.9904468974107864
ZaPEPC8	ZaA1_C23.Contig5.8.21	1.7855473328826056E-6	0.9837163632794859
ZaPEPC8	ZaA1_C23.Contig507.4	1.7312518438651256E-7	-0.991659
ZaPEPC8	ZaA1_C23.Contig75.68	3.2446608674072726E-6	-0.98067
ZaPEPC8	ZaA1_C23.Contig777.17	2.1512790360701312E-7	0.9911231050928099
ZaPEPC8	ZaA1_C23.Contig885.157	6.853902261396592E-7	0.9876272107579718
ZaPEPC8	ZaA1_C23.Contig885.36	3.2200161086315465E-7	-0.990036
ZaPEPC8	ZaA1_C23.Contig885.44	3.2883600165881068E-6	0.9805954292078211
ZaPEPC8	ZaA1_C24.Contig1059.13	1.0966084611763454E-6	0.9858419903442974
ZaPEPC8	ZaA1_C24.Contig3184.40	7.543427296186701E-9	0.9965971062836767
ZaPEPC8	ZaA1_C24.Contig824.29	2.181368690918918E-6	-0.982753
ZaPEPC8	ZaA1_C25.Contig18.2.21	4.941878701643213E-7	0.9887345397350582
ZaPEPC8	ZaA1_C25.Contig18.3.17	7.400504965493151E-7	0.9873519972672657
ZaPEPC8	ZaA1_C25.Contig18.5.64	9.898022744992734E-7	0.9862520703767229
ZaPEPC8	ZaA1_C25.Contig18.5.71	5.8330325988256475E-8	0.9938908222299563
ZaPEPC8	ZaA1_C25.Contig18.6.37	6.6414587273958E-7	0.9877383994873121
ZaPEPC8	ZaA1_C25.Contig18.6.50	1.7192446516224636E-6	-0.983892
ZaPEPC8	ZaA1_C25.Contig18.6.53	6.670212676788782E-8	0.9936517623736317
ZaPEPC8	ZaA1_C25.Contig18.6.66	4.0300655723014395E-7	0.9893741688506613
ZaPEPC8	ZaA1_C25.Contig18.7.27	2.1119812283696743E-6	0.9829123281413216
ZaPEPC8	ZaA1_C25.Contig18.7.49	4.354499881376138E-7	-0.989136
ZaPEPC8	ZaA1_C25.Contig18.7.7	2.7159945803330874E-6	0.9816325285767142
ZaPEPC8	ZaA1_C25.Contig18.8.19	1.9098242394693374E-6	-0.983399
ZaPEPC8	ZaA1_C25.Contig181.115	6.463842949677396E-7	0.9878333213467012
ZaPEPC8	ZaA1_C25.Contig181.70	1.7863856712194454E-6	0.9837141692663101
ZaPEPC8	ZaA1_C25.Contig1975.11	2.0179323359443294E-6	0.9831343325020283
ZaPEPC8	ZaA1_C25.Contig38.105	5.2261647479933836E-8	-0.99408
ZaPEPC8	ZaA1_C25.Contig38.133	1.4867167180915617E-6	0.9845501727049696
ZaPEPC8	ZaA1_C25.Contig38.16	3.7111474557612666E-7	-0.989622
ZaPEPC8	ZaA1_C25.Contig38.5.5	3.4171180136114166E-6	0.9803801316927025
ZaPEPC8	ZaA1_C25.Contig38.72	5.058990378398031E-7	0.988658660483378
ZaPEPC8	ZaA1_C25.Contig38.89	6.651727678720356E-8	0.993656802748256
ZaPEPC8	ZaA1_C25.Contig407.121	3.2958413255982095E-6	0.9805827571558662
ZaPEPC8	ZaA1_C25.Contig474.8	2.9505503678994243E-6	0.981190320253313
ZaPEPC8	ZaA1_C25.Contig713.30	8.0160995449202E-7	0.9870588681821543
ZaPEPC8	ZaA1_C25.Contig805.14	2.611533796694758E-6	0.9818382476464474
ZaPEPC8	ZaA1_C25.Contig856.21	4.945068233327682E-7	0.9887324562873682
ZaPEPC8	ZaA1_C26.Contig1098.14	6.929939544548743E-7	0.987588011161162
ZaPEPC8	ZaA1_C26.Contig1119.128	3.4525340761176623E-7	0.9898348329932918
ZaPEPC8	ZaA1_C26.Contig1119.60	2.3756239187453686E-6	0.9823253583599609
ZaPEPC8	ZaA1_C26.Contig1127.31	2.4139758711810695E-7	0.9908252724581925
ZaPEPC8	ZaA1_C26.Contig1953.3	2.282103989014824E-7	0.9909717258619746
ZaPEPC8	ZaA1_C26.Contig209.13	1.8627011597836694E-6	0.9835174411574731
ZaPEPC8	ZaA1_C26.Contig2171.13	3.4218608137246467E-6	0.9803723121943241
ZaPEPC8	ZaA1_C26.Contig460.127	3.4001542027112254E-6	-0.980408
ZaPEPC8	ZaA1_C26.Contig460.18	1.129578358723042E-8	0.996180574625062
ZaPEPC8	ZaA1_C26.Contig460.23	1.790364143300276E-6	0.9837037671951927
ZaPEPC8	ZaA1_C26.Contig460.58	1.7806496234337758E-6	0.9837291957362101
ZaPEPC8	ZaA1_C26.Contig460.66	5.382768520579676E-7	0.9884551931815875
ZaPEPC8	ZaA1_C26.Contig706.3	5.490299097391743E-8	0.9939957848710955
ZaPEPC8	ZaA1_C26.Contig706.8	1.123729915198445E-6	0.985742420361495
ZaPEPC8	ZaA1_C27.Contig19.30	1.3331240203921804E-6	0.9850260927982919
ZaPEPC8	ZaA1_C27.Contig19.5.14	1.7869115811222095E-6	0.9837127932828043
ZaPEPC8	ZaA1_C27.Contig19.5.21	2.4708598285281454E-7	0.990763856706346
ZaPEPC8	ZaA1_C27.Contig19.7.16	8.43525348970166E-8	0.9932105042569573
ZaPEPC8	ZaA1_C27.Contig19.9.9	3.579225695329684E-7	-0.989729
ZaPEPC8	ZaA1_C27.Contig2133.12	3.7823340544955155E-7	0.9895655956064981
ZaPEPC8	ZaA1_C27.Contig2133.15	1.660718155680737E-6	0.9840515768631414
ZaPEPC8	ZaA1_C27.Contig2133.20	2.3746482901414292E-6	0.9823274428700168
ZaPEPC8	ZaA1_C27.Contig2133.21	3.8044110811593015E-7	0.989548179762733
ZaPEPC8	ZaA1_C27.Contig2133.4	1.6512229650308122E-8	-0.995742
ZaPEPC8	ZaA1_C27.Contig279.13	2.3823080958713336E-7	0.9908599112520929
ZaPEPC8	ZaA1_C27.Contig279.20	3.036082038554875E-7	0.9902023895280101
ZaPEPC8	ZaA1_C27.Contig2859.24	1.7119977445881995E-6	0.9839117719384126
ZaPEPC8	ZaA1_C27.Contig2859.29	3.0242874023650163E-7	-0.990213
ZaPEPC8	ZaA1_C27.Contig2859.32	1.5066534295650672E-6	0.984491003288522
ZaPEPC8	ZaA1_C27.Contig418.6	3.5643516534551193E-6	0.9801408982203242
ZaPEPC8	ZaA1_C27.Contig421.19	3.1097719561852014E-6	0.9809042057027672
ZaPEPC8	ZaA1_C27.Contig421.3	3.0742344166886548E-6	0.9809671457498681
ZaPEPC8	ZaA1_C27.Contig421.36	1.1364230803390583E-7	0.9926057511201374
ZaPEPC8	ZaA1_C27.Contig421.37	4.958689724510461E-7	0.9887235692948334
ZaPEPC8	ZaA1_C27.Contig421.40	1.7133518143075177E-6	0.9839081209343989
ZaPEPC8	ZaA1_C27.Contig497.7	2.0895629927827375E-6	0.9829645981105378
ZaPEPC8	ZaA1_C27.Contig510.11	1.2022757350266323E-6	0.9854633909538975
ZaPEPC8	ZaA1_C27.Contig510.13	3.1521218909665453E-6	0.9808298648285052
ZaPEPC8	ZaA1_C27.Contig510.61	7.562945766616513E-8	0.9934193716818858
ZaPEPC8	ZaA1_C27.Contig510.65	4.1714743338314853E-7	0.989268635015631
ZaPEPC8	ZaA1_C27.Contig510.71	1.8782046962724566E-7	0.9914616065132178
ZaPEPC8	ZaA1_C28.Contig145.10	2.401001628474922E-9	-0.997547
ZaPEPC8	ZaA1_C28.Contig145.11	2.210605049842377E-8	-0.995372
ZaPEPC8	ZaA1_C28.Contig157.72	5.412598173535826E-7	0.9884368908488446
ZaPEPC8	ZaA1_C28.Contig157.78	1.7351572019400945E-7	-0.991653
ZaPEPC8	ZaA1_C28.Contig157.91	1.4194827986926896E-6	0.9847539761417216
ZaPEPC8	ZaA1_C28.Contig21.21	1.3565297456916783E-7	-0.992221
ZaPEPC8	ZaA1_C28.Contig21.6.3	3.2398940997666842E-6	-0.980678
ZaPEPC8	ZaA1_C28.Contig69.119	3.0996641780134738E-6	-0.980922
ZaPEPC8	ZaA1_C28.Contig69.308	5.180856092781376E-7	-0.988581
ZaPEPC8	ZaA1_C29.Contig265.73	2.067856085112666E-6	0.9830155911807338
ZaPEPC8	ZaA1_C29.Contig2902.2	1.0152856853201176E-6	0.9861514682834024
ZaPEPC8	ZaA1_C29.Contig2902.25	2.539329846088134E-7	0.9906912542914617
ZaPEPC8	ZaA1_C29.Contig839.2	2.8646947118683064E-6	0.9813491808378806
ZaPEPC8	ZaA1_C30.Contig235.143	6.017404077302594E-7	0.9880804011814777
ZaPEPC8	ZaA1_C30.Contig235.153	3.403775279563368E-7	0.9898761750168441
ZaPEPC8	ZaA1_C30.Contig235.70	1.6867075145529477E-8	0.9957164518932998
ZaPEPC8	ZaA1_C31.Contig262.13	1.0605713845366031E-9	-0.998058
ZaPEPC8	ZaA1_C31.Contig299.19	1.5477416797650606E-6	-0.984371
ZaPEPC8	ZaA1_C31.Contig299.39	5.915247762862217E-8	-0.993866
ZaPEPC8	ZaA1_C31.Contig299.65	9.576110219516059E-8	-0.992959
ZaPEPC8	ZaA1_C31.Contig7.6.97	2.779182586479122E-6	0.981510808509426
ZaPEPC8	ZaA1_C31.Contig7.7.4	1.018526272969662E-6	-0.986139
ZaPEPC8	ZaA1_C31.Contig7.82	1.6468395702231538E-6	0.9840899417695113
ZaPEPC8	ZaA1_C31.Contig852.3	1.669891901181407E-6	-0.984026
ZaPEPC8	ZaA1_C31.Contig852.36	2.9618449244780502E-6	-0.98117
ZaPEPC8	ZaA1_C31.Contig99.10	4.81627587182503E-7	0.9888173581599728
ZaPEPC8	ZaA1_C32.Contig96.127	1.3002936323660407E-6	0.9851328351392431
ZaPEPC8	ZaA1_C32.Contig96.147	5.576963648729956E-7	0.988337310961104
ZaPEPC8	ZaA1_C32.Contig96.160	5.304118663807892E-10	0.9984070065252386
ZaPEPC8	ZaA1_C32.Contig96.202	7.41866285885806E-7	0.987343107009026
ZaPEPC8	ZaA1_C32.Contig96.203	1.5889146730456315E-6	0.9842525958808943
ZaPEPC8	ZaA1_C32.Contig96.204	3.9711186037335106E-7	0.9894189411410861
ZaPEPC8	ZaA1_C32.Contig96.208	2.536415693541916E-6	0.9819898283153927
ZaPEPC8	ZaA1_C32.Contig96.233	3.213419493600423E-7	0.9900417369030475
ZaPEPC8	ZaA1_C32.Contig96.340	3.3037612880500463E-6	0.9805693643707715
ZaPEPC8	ZaA1_C32.Contig96.370	1.976415782170433E-6	0.983234680101664
ZaPEPC8	ZaA1_C33.Contig27.57	3.161276249664374E-6	0.9808138887951098
ZaPEPC8	ZaA1_C33.Contig27.62	3.294242779843987E-7	0.9899706094242717
ZaPEPC8	ZaA1_C33.Contig27.80	2.2782078401278567E-7	0.9909761435527652
ZaPEPC8	ZaA1_C33.Contig500.42	1.9837275545688286E-7	0.9913268857199385
ZaPEPC8	ZaA1_C33.Contig500.50	2.17211593159461E-6	0.9827740421443011
ZaPEPC8	ZaA1_C33.Contig500.62	6.320930151317819E-7	0.9879110553506284
ZaPEPC8	ZaA1_C33.Contig500.69	7.26104792291995E-7	0.9874207998641864
ZaPEPC8	ZaA1_C33.Contig660.50	1.2308158142014036E-6	0.9853652214768535
ZaPEPC8	ZaA2_C01.Contig1250.48	1.5718405351653113E-6	0.98430134443306
ZaPEPC8	ZaA2_C01.Contig13.12	1.3993876706105686E-7	0.9921516747600494
ZaPEPC8	ZaA2_C01.Contig13.5.65	2.6968510056534266E-6	-0.98167
[truncated: 1,748 more rows]

## Sheet: The number of genes co-expresse
Co-expressed gene pairs					ZaPEPC genes	The number of genes co-expressed with ZaPEPCs		Names of transcription factors co-expressed with ZaPEPCs	Number
ZaPEPC genes	co-expressed genes	TF			ZaPEPC10	1313		bHLH	25
ZaPEPC2	ZaA1_C01.Contig127.248				ZaPEPC8	1057		MYB_related	19
ZaPEPC2	ZaA1_C02.Contig12.1.76				ZaPEPC4	440		WRKY	18
ZaPEPC2	ZaA1_C02.Contig2905.1				ZaPEPC11	395		C3H	14
ZaPEPC2	ZaA1_C03.Contig1108.31				ZaPEPC5	286		C2H2	12
ZaPEPC2	ZaA1_C03.Contig1481.24				ZaPEPC2	123		HD-ZIP	12
ZaPEPC2	ZaA1_C03.Contig271.96				ZaPEPC7	89		NAC	12
ZaPEPC2	ZaA1_C03.Contig2938.8				ZaPEPC12	39		ERF	11
ZaPEPC2	ZaA1_C03.Contig861.61	ERF			ZaPEPC1	2		ARF	9
ZaPEPC2	ZaA1_C04.Contig226.111				ZaPEPC3	1		GRAS	9
ZaPEPC2	ZaA1_C04.Contig226.5				ZaPEPC6	1		TALE	9
ZaPEPC2	ZaA1_C04.Contig40.21				Sum	3746		CO-like	8
ZaPEPC2	ZaA1_C04.Contig443.114							bZIP	7
ZaPEPC2	ZaA1_C05.Contig109.33	NAC						G2-like	6
ZaPEPC2	ZaA1_C06.Contig880.20							MYB	6
ZaPEPC2	ZaA1_C06.Contig880.75	G2-like						Trihelix	6
ZaPEPC2	ZaA1_C07.Contig682.138							BBR-BPC	5
ZaPEPC2	ZaA1_C08.Contig1197.58							HSF	4
ZaPEPC2	ZaA1_C08.Contig1197.92							MIKC_MADS	4
ZaPEPC2	ZaA1_C08.Contig25.23							AP2	3
ZaPEPC2	ZaA1_C08.Contig25.9.58							B3	3
ZaPEPC2	ZaA1_C08.Contig43.33							NF-YB	3
ZaPEPC2	ZaA1_C08.Contig79.202							TCP	3
ZaPEPC2	ZaA1_C08.Contig79.232							EIL	2
ZaPEPC2	ZaA1_C10.Contig286.19							GATA	2
ZaPEPC2	ZaA1_C11.Contig104.162							ARR-B	1
ZaPEPC2	ZaA1_C11.Contig104.76							DBB	1
ZaPEPC2	ZaA1_C13.Contig117.40							Dof	1
ZaPEPC2	ZaA1_C13.Contig20.30							FAR1	1
ZaPEPC2	ZaA1_C13.Contig319.48							HB-other	1
ZaPEPC2	ZaA1_C13.Contig573.21							HB-PHD	1
ZaPEPC2	ZaA1_C14.Contig84.353							M-type_MADS	1
ZaPEPC2	ZaA1_C16.Contig14.3.9							Nin-like	1
ZaPEPC2	ZaA1_C16.Contig14.5.21							RAV	1
ZaPEPC2	ZaA1_C16.Contig23.25							SBP	1
ZaPEPC2	ZaA1_C16.Contig23.35							Whirly	1
ZaPEPC2	ZaA1_C16.Contig23.8.73							Sum	223
ZaPEPC2	ZaA1_C16.Contig23.8.92
ZaPEPC2	ZaA1_C16.Contig2348.2
ZaPEPC2	ZaA1_C16.Contig735.27
ZaPEPC2	ZaA1_C17.Contig472.6
ZaPEPC2	ZaA1_C20.Contig1003.17
ZaPEPC2	ZaA1_C20.Contig754.26
ZaPEPC2	ZaA1_C23.Contig274.64
ZaPEPC2	ZaA1_C23.Contig885.143
ZaPEPC2	ZaA1_C26.Contig1953.6	HD-ZIP
ZaPEPC2	ZaA1_C27.Contig2133.5
ZaPEPC2	ZaA1_C27.Contig279.6
ZaPEPC2	ZaA1_C28.Contig157.2
ZaPEPC2	ZaA1_C28.Contig157.30
ZaPEPC2	ZaA1_C28.Contig21.6.9
ZaPEPC2	ZaA1_C28.Contig2436.4
ZaPEPC2	ZaA1_C28.Contig69.10
ZaPEPC2	ZaA1_C28.Contig69.136
ZaPEPC2	ZaA1_C28.Contig69.157
ZaPEPC2	ZaA1_C28.Contig69.290
ZaPEPC2	ZaA1_C31.Contig7.6.98
ZaPEPC2	ZaA1_C31.Contig7.67
ZaPEPC2	ZaA1_C31.Contig7.72.10
ZaPEPC2	ZaA1_C31.Contig7.96
ZaPEPC2	ZaA1_C32.Contig96.377
ZaPEPC2	ZaA2_C01.Contig301.122
ZaPEPC2	ZaA2_C01.Contig301.8
ZaPEPC2	ZaA2_C02.Contig156.74
ZaPEPC2	ZaA2_C05.Contig1178.47
ZaPEPC2	ZaA2_C05.Contig133.63
ZaPEPC2	ZaA2_C05.Contig3378.15
ZaPEPC2	ZaA2_C05.Contig42.32
ZaPEPC2	ZaA2_C06.Contig829.35
ZaPEPC2	ZaA2_C07.Contig78.103
ZaPEPC2	ZaA2_C07.Contig78.334
ZaPEPC2	ZaA2_C08.Contig129.15
ZaPEPC2	ZaA2_C08.Contig165.16
ZaPEPC2	ZaA2_C10.Contig36.188
ZaPEPC2	ZaA2_C10.Contig41.91
ZaPEPC2	ZaA2_C10.Contig6.7.107
ZaPEPC2	ZaA2_C10.Contig766.44
ZaPEPC2	ZaA2_C10.Contig86.4
ZaPEPC2	ZaA2_C11.Contig1113.5
ZaPEPC2	ZaA2_C11.Contig508.133
ZaPEPC2	ZaA2_C14.Contig316.11
ZaPEPC2	ZaA2_C14.Contig316.58
ZaPEPC2	ZaA2_C14.Contig352.33
ZaPEPC2	ZaA2_C14.Contig391.18
ZaPEPC2	ZaA2_C14.Contig391.2
ZaPEPC2	ZaA2_C17.Contig87.194
ZaPEPC2	ZaA2_C17.Contig87.43
ZaPEPC2	ZaA2_C18.Contig268.31
ZaPEPC2	ZaA2_C19.Contig1065.8
ZaPEPC2	ZaA2_C19.Contig990.73
ZaPEPC2	ZaA2_C21.Contig16.144
ZaPEPC2	ZaA2_C21.Contig250.72
ZaPEPC2	ZaA2_C22.Contig879.103	C2H2
ZaPEPC2	ZaA2_C22.Contig879.51
ZaPEPC2	ZaA2_C22.Contig882.3
ZaPEPC2	ZaA2_C23.Contig1794.2
ZaPEPC2	ZaA2_C24.Contig759.15
ZaPEPC2	ZaA2_C25.Contig179.59
ZaPEPC2	ZaA2_C25.Contig247.173
ZaPEPC2	ZaA2_C25.Contig247.98
ZaPEPC2	ZaA2_C26.Contig1103.17	bZIP
ZaPEPC2	ZaA2_C26.Contig1103.52
ZaPEPC2	ZaA2_C26.Contig1103.70
ZaPEPC2	ZaA2_C26.Contig1114.34
ZaPEPC2	ZaA2_C26.Contig228.102	MYB_related
ZaPEPC2	ZaA2_C26.Contig3.1.117
ZaPEPC2	ZaA2_C26.Contig3.5.66
ZaPEPC2	ZaA2_C26.Contig3.5.67
ZaPEPC2	ZaA2_C26.Contig3.50.27
ZaPEPC2	ZaA2_C26.Contig54.3
ZaPEPC2	ZaA2_C27.Contig10.6.35
ZaPEPC2	ZaA2_C29.Contig1.1.19
ZaPEPC2	ZaA2_C29.Contig1.49.13	bHLH
ZaPEPC2	ZaA2_C29.Contig1.5.66
ZaPEPC2	ZaA2_C29.Contig1.53.27
ZaPEPC2	ZaA2_C29.Contig940.15
ZaPEPC2	ZaA2_C32.Contig4.14
ZaPEPC2	ZaA2_C32.Contig4.3.100
ZaPEPC2	ZaA2_C32.Contig4.3.158
ZaPEPC2	ZaA2_C32.Contig4.3.69
ZaPEPC2	ZaA2_C32.Contig610.181
ZaPEPC2	ZaA2_C32.Contig610.78
ZaPEPC2	Za_Contig1.Contig44.134
ZaPEPC2	Za_Contig2.Contig57.129
ZaPEPC5	ZaA1_C01.Contig127.349
ZaPEPC5	ZaA1_C01.Contig127.365
ZaPEPC5	ZaA1_C01.Contig1622.4
ZaPEPC5	ZaA1_C01.Contig2007.6
ZaPEPC5	ZaA1_C01.Contig865.20
ZaPEPC5	ZaA1_C01.Contig865.4
ZaPEPC5	ZaA1_C02.Contig12.3.29
ZaPEPC5	ZaA1_C03.Contig1108.98
ZaPEPC5	ZaA1_C03.Contig1481.28
ZaPEPC5	ZaA1_C03.Contig1735.24
ZaPEPC5	ZaA1_C03.Contig1735.45
ZaPEPC5	ZaA1_C03.Contig1869.62
ZaPEPC5	ZaA1_C03.Contig2496.36
ZaPEPC5	ZaA1_C03.Contig2496.5
ZaPEPC5	ZaA1_C03.Contig330.95
ZaPEPC5	ZaA1_C03.Contig382.15
ZaPEPC5	ZaA1_C03.Contig77.90
ZaPEPC5	ZaA1_C03.Contig806.21
ZaPEPC5	ZaA1_C03.Contig81.17
ZaPEPC5	ZaA1_C03.Contig861.15
ZaPEPC5	ZaA1_C03.Contig861.25
ZaPEPC5	ZaA1_C03.Contig902.6
ZaPEPC5	ZaA1_C04.Contig226.42
ZaPEPC5	ZaA1_C04.Contig226.67
ZaPEPC5	ZaA1_C04.Contig227.31
ZaPEPC5	ZaA1_C04.Contig40.17
ZaPEPC5	ZaA1_C04.Contig443.118
ZaPEPC5	ZaA1_C04.Contig443.57
ZaPEPC5	ZaA1_C04.Contig9.29
ZaPEPC5	ZaA1_C04.Contig9.61
ZaPEPC5	ZaA1_C04.Contig9.66
ZaPEPC5	ZaA1_C04.Contig9.7.32
ZaPEPC5	ZaA1_C04.Contig9.7.35
ZaPEPC5	ZaA1_C05.Contig1718.10
ZaPEPC5	ZaA1_C05.Contig1718.12
ZaPEPC5	ZaA1_C05.Contig2375.5	bHLH
ZaPEPC5	ZaA1_C06.Contig1199.50
ZaPEPC5	ZaA1_C06.Contig405.107
ZaPEPC5	ZaA1_C06.Contig45.33
ZaPEPC5	ZaA1_C07.Contig361.126
ZaPEPC5	ZaA1_C07.Contig361.152
ZaPEPC5	ZaA1_C07.Contig361.49
ZaPEPC5	ZaA1_C07.Contig452.18
ZaPEPC5	ZaA1_C07.Contig546.15
ZaPEPC5	ZaA1_C07.Contig719.5
ZaPEPC5	ZaA1_C08.Contig1197.55
ZaPEPC5	ZaA1_C08.Contig25.3.41
ZaPEPC5	ZaA1_C08.Contig43.41
ZaPEPC5	ZaA1_C08.Contig43.59
ZaPEPC5	ZaA1_C08.Contig79.146
ZaPEPC5	ZaA1_C08.Contig79.206
ZaPEPC5	ZaA1_C08.Contig79.77
ZaPEPC5	ZaA1_C10.Contig1027.17
ZaPEPC5	ZaA1_C10.Contig1198.36
ZaPEPC5	ZaA1_C10.Contig286.117
ZaPEPC5	ZaA1_C10.Contig392.6
ZaPEPC5	ZaA1_C10.Contig413.82
ZaPEPC5	ZaA1_C10.Contig534.39
ZaPEPC5	ZaA1_C10.Contig877.49
ZaPEPC5	ZaA1_C11.Contig1036.32
ZaPEPC5	ZaA1_C11.Contig104.119
ZaPEPC5	ZaA1_C11.Contig104.164
ZaPEPC5	ZaA1_C11.Contig104.26	MYB_related
ZaPEPC5	ZaA1_C11.Contig104.34
ZaPEPC5	ZaA1_C11.Contig1895.4
ZaPEPC5	ZaA1_C11.Contig2026.11
ZaPEPC5	ZaA1_C11.Contig2026.44
ZaPEPC5	ZaA1_C11.Contig2437.2
ZaPEPC5	ZaA1_C11.Contig66.53
ZaPEPC5	ZaA1_C12.Contig1148.142
ZaPEPC5	ZaA1_C12.Contig170.20
ZaPEPC5	ZaA1_C12.Contig170.40
ZaPEPC5	ZaA1_C12.Contig2204.28
ZaPEPC5	ZaA1_C12.Contig2204.49
ZaPEPC5	ZaA1_C12.Contig254.65
ZaPEPC5	ZaA1_C12.Contig838.40
ZaPEPC5	ZaA1_C12.Contig838.63
ZaPEPC5	ZaA1_C13.Contig150.181
ZaPEPC5	ZaA1_C13.Contig150.73
ZaPEPC5	ZaA1_C13.Contig20.7.17
ZaPEPC5	ZaA1_C13.Contig2439.31
ZaPEPC5	ZaA1_C13.Contig2439.32
ZaPEPC5	ZaA1_C13.Contig2439.4	BBR-BPC
ZaPEPC5	ZaA1_C13.Contig319.145
ZaPEPC5	ZaA1_C13.Contig319.28
ZaPEPC5	ZaA1_C14.Contig84.447
ZaPEPC5	ZaA1_C16.Contig1174.16
ZaPEPC5	ZaA1_C16.Contig14.8.14	WRKY
ZaPEPC5	ZaA1_C16.Contig735.86
ZaPEPC5	ZaA1_C16.Contig89.55
ZaPEPC5	ZaA1_C16.Contig89.89
ZaPEPC5	ZaA1_C17.Contig1680.7
ZaPEPC5	ZaA1_C17.Contig2169.48
ZaPEPC5	ZaA1_C17.Contig2290.18
ZaPEPC5	ZaA1_C17.Contig753.16
ZaPEPC5	ZaA1_C17.Contig893.29
ZaPEPC5	ZaA1_C19.Contig2924.11
ZaPEPC5	ZaA1_C20.Contig22.1.17
ZaPEPC5	ZaA1_C20.Contig22.5
ZaPEPC5	ZaA1_C20.Contig2239.14
ZaPEPC5	ZaA1_C20.Contig514.28	CO-like
ZaPEPC5	ZaA1_C21.Contig1001.8
ZaPEPC5	ZaA1_C21.Contig466.34
ZaPEPC5	ZaA1_C21.Contig579.1
ZaPEPC5	ZaA1_C21.Contig787.125
ZaPEPC5	ZaA1_C22.Contig106.39
ZaPEPC5	ZaA1_C22.Contig367.43	MYB_related
ZaPEPC5	ZaA1_C22.Contig3746.25
ZaPEPC5	ZaA1_C22.Contig831.22
ZaPEPC5	ZaA1_C23.Contig198.28
ZaPEPC5	ZaA1_C23.Contig274.167
ZaPEPC5	ZaA1_C23.Contig274.250
ZaPEPC5	ZaA1_C23.Contig274.8
ZaPEPC5	ZaA1_C23.Contig5.5.97
ZaPEPC5	ZaA1_C23.Contig5.7.177
ZaPEPC5	ZaA1_C23.Contig885.156
ZaPEPC5	ZaA1_C23.Contig885.40
ZaPEPC5	ZaA1_C23.Contig885.45
ZaPEPC5	ZaA1_C24.Contig3184.22
ZaPEPC5	ZaA1_C24.Contig3184.32
ZaPEPC5	ZaA1_C25.Contig38.100
ZaPEPC5	ZaA1_C25.Contig474.32
ZaPEPC5	ZaA1_C27.Contig19.9.28
ZaPEPC5	ZaA1_C27.Contig2859.23
ZaPEPC5	ZaA1_C27.Contig510.73
ZaPEPC5	ZaA1_C27.Contig510.79
ZaPEPC5	ZaA1_C27.Contig510.81	GRAS
ZaPEPC5	ZaA1_C28.Contig157.13
ZaPEPC5	ZaA1_C28.Contig157.88
ZaPEPC5	ZaA1_C28.Contig69.112
ZaPEPC5	ZaA1_C28.Contig69.236
ZaPEPC5	ZaA1_C28.Contig69.317
ZaPEPC5	ZaA1_C29.Contig265.76
ZaPEPC5	ZaA1_C29.Contig2902.22
ZaPEPC5	ZaA1_C30.Contig235.19
ZaPEPC5	ZaA1_C31.Contig7.46
ZaPEPC5	ZaA1_C31.Contig7.8.81
ZaPEPC5	ZaA1_C31.Contig99.20
ZaPEPC5	ZaA1_C32.Contig96.156
ZaPEPC5	ZaA1_C32.Contig96.347
ZaPEPC5	ZaA1_C33.Contig660.41
ZaPEPC5	ZaA2_C01.Contig13.4.37
ZaPEPC5	ZaA2_C01.Contig301.14
ZaPEPC5	ZaA2_C01.Contig301.99
ZaPEPC5	ZaA2_C01.Contig592.112
ZaPEPC5	ZaA2_C01.Contig592.38
ZaPEPC5	ZaA2_C02.Contig1185.16
ZaPEPC5	ZaA2_C02.Contig1185.59
ZaPEPC5	ZaA2_C02.Contig156.14
ZaPEPC5	ZaA2_C02.Contig156.47
ZaPEPC5	ZaA2_C02.Contig156.7
ZaPEPC5	ZaA2_C02.Contig1758.11
ZaPEPC5	ZaA2_C02.Contig1910.1
ZaPEPC5	ZaA2_C05.Contig133.138
ZaPEPC5	ZaA2_C05.Contig15.8.34
ZaPEPC5	ZaA2_C05.Contig15.8.39
ZaPEPC5	ZaA2_C06.Contig229.39
ZaPEPC5	ZaA2_C06.Contig829.10
ZaPEPC5	ZaA2_C07.Contig124.18
ZaPEPC5	ZaA2_C07.Contig124.41
ZaPEPC5	ZaA2_C07.Contig2529.12
ZaPEPC5	ZaA2_C07.Contig2720.1	B3
ZaPEPC5	ZaA2_C07.Contig33.13
ZaPEPC5	ZaA2_C07.Contig33.5.2
ZaPEPC5	ZaA2_C07.Contig78.141
ZaPEPC5	ZaA2_C07.Contig78.144
ZaPEPC5	ZaA2_C07.Contig78.15
ZaPEPC5	ZaA2_C07.Contig78.161
ZaPEPC5	ZaA2_C07.Contig78.17
ZaPEPC5	ZaA2_C07.Contig78.175
ZaPEPC5	ZaA2_C07.Contig78.371
ZaPEPC5	ZaA2_C07.Contig78.66
ZaPEPC5	ZaA2_C07.Contig78.8
ZaPEPC5	ZaA2_C07.Contig78.81
ZaPEPC5	ZaA2_C08.Contig1018.53
ZaPEPC5	ZaA2_C08.Contig1018.59
ZaPEPC5	ZaA2_C08.Contig1018.68
ZaPEPC5	ZaA2_C08.Contig1361.31
ZaPEPC5	ZaA2_C08.Contig328.13
ZaPEPC5	ZaA2_C08.Contig712.33
ZaPEPC5	ZaA2_C08.Contig736.10
ZaPEPC5	ZaA2_C09.Contig151.162
ZaPEPC5	ZaA2_C09.Contig151.29
ZaPEPC5	ZaA2_C09.Contig151.35
ZaPEPC5	ZaA2_C09.Contig164.5
ZaPEPC5	ZaA2_C09.Contig493.10
ZaPEPC5	ZaA2_C09.Contig493.20
ZaPEPC5	ZaA2_C09.Contig691.9
ZaPEPC5	ZaA2_C10.Contig253.18
ZaPEPC5	ZaA2_C10.Contig36.1.2
ZaPEPC5	ZaA2_C10.Contig36.140
ZaPEPC5	ZaA2_C10.Contig36.285
ZaPEPC5	ZaA2_C10.Contig36.93
ZaPEPC5	ZaA2_C10.Contig41.62
ZaPEPC5	ZaA2_C10.Contig53.54
ZaPEPC5	ZaA2_C10.Contig766.131
ZaPEPC5	ZaA2_C10.Contig766.195
ZaPEPC5	ZaA2_C11.Contig276.15
ZaPEPC5	ZaA2_C11.Contig276.45
ZaPEPC5	ZaA2_C12.Contig155.134
ZaPEPC5	ZaA2_C12.Contig155.84
ZaPEPC5	ZaA2_C12.Contig366.23
ZaPEPC5	ZaA2_C13.Contig1013.7
ZaPEPC5	ZaA2_C14.Contig1781.11
ZaPEPC5	ZaA2_C14.Contig1781.21
ZaPEPC5	ZaA2_C14.Contig251.22
ZaPEPC5	ZaA2_C14.Contig251.36
ZaPEPC5	ZaA2_C14.Contig2705.6
ZaPEPC5	ZaA2_C14.Contig2847.5
ZaPEPC5	ZaA2_C14.Contig316.267
ZaPEPC5	ZaA2_C14.Contig316.63
ZaPEPC5	ZaA2_C16.Contig259.164
ZaPEPC5	ZaA2_C16.Contig2850.4	CO-like
ZaPEPC5	ZaA2_C17.Contig131.55
ZaPEPC5	ZaA2_C17.Contig87.110
ZaPEPC5	ZaA2_C18.Contig349.72
ZaPEPC5	ZaA2_C19.Contig990.33
ZaPEPC5	ZaA2_C19.Contig990.5
ZaPEPC5	ZaA2_C21.Contig16.20
ZaPEPC5	ZaA2_C21.Contig16.24	Trihelix
ZaPEPC5	ZaA2_C21.Contig16.26
ZaPEPC5	ZaA2_C21.Contig2260.4
ZaPEPC5	ZaA2_C21.Contig446.59
ZaPEPC5	ZaA2_C21.Contig50.16
ZaPEPC5	ZaA2_C21.Contig50.24
ZaPEPC5	ZaA2_C21.Contig561.10
ZaPEPC5	ZaA2_C21.Contig561.38	WRKY
ZaPEPC5	ZaA2_C22.Contig72.191
ZaPEPC5	ZaA2_C22.Contig72.244
ZaPEPC5	ZaA2_C22.Contig72.36
ZaPEPC5	ZaA2_C23.Contig210.130
ZaPEPC5	ZaA2_C23.Contig210.56
ZaPEPC5	ZaA2_C24.Contig168.125
ZaPEPC5	ZaA2_C24.Contig1749.94
ZaPEPC5	ZaA2_C25.Contig179.31
ZaPEPC5	ZaA2_C25.Contig353.102
ZaPEPC5	ZaA2_C25.Contig353.52	TALE
ZaPEPC5	ZaA2_C25.Contig353.94
ZaPEPC5	ZaA2_C25.Contig711.17
ZaPEPC5	ZaA2_C26.Contig1103.141
ZaPEPC5	ZaA2_C26.Contig1103.147
ZaPEPC5	ZaA2_C26.Contig146.24
ZaPEPC5	ZaA2_C26.Contig146.3
ZaPEPC5	ZaA2_C26.Contig228.167
ZaPEPC5	ZaA2_C26.Contig228.26
ZaPEPC5	ZaA2_C26.Contig228.47
ZaPEPC5	ZaA2_C26.Contig228.74	ERF
ZaPEPC5	ZaA2_C26.Contig242.41
ZaPEPC5	ZaA2_C26.Contig248.3
ZaPEPC5	ZaA2_C26.Contig3.1.166
ZaPEPC5	ZaA2_C26.Contig3.39.19
ZaPEPC5	ZaA2_C26.Contig3.40.39
ZaPEPC5	ZaA2_C26.Contig3.59.11
ZaPEPC5	ZaA2_C27.Contig10.3.120
ZaPEPC5	ZaA2_C27.Contig10.3.56
ZaPEPC5	ZaA2_C27.Contig10.8.58
ZaPEPC5	ZaA2_C27.Contig722.73
ZaPEPC5	ZaA2_C29.Contig1.1.16
ZaPEPC5	ZaA2_C29.Contig1.10.1
ZaPEPC5	ZaA2_C29.Contig1.12.2
ZaPEPC5	ZaA2_C29.Contig1.33.59
ZaPEPC5	ZaA2_C29.Contig1.41.10
ZaPEPC5	ZaA2_C29.Contig1.5.103
ZaPEPC5	ZaA2_C29.Contig1.5.61
ZaPEPC5	ZaA2_C29.Contig1.70.40
ZaPEPC5	ZaA2_C29.Contig1.8.108
ZaPEPC5	ZaA2_C29.Contig1.8.168
ZaPEPC5	ZaA2_C29.Contig1.8.178
ZaPEPC5	ZaA2_C29.Contig1.8.246
ZaPEPC5	ZaA2_C29.Contig1.83.27
ZaPEPC5	ZaA2_C29.Contig843.30
ZaPEPC5	ZaA2_C32.Contig4.22.8
ZaPEPC5	ZaA2_C32.Contig4.3.127
ZaPEPC5	ZaA2_C32.Contig4.6.15
ZaPEPC5	ZaA2_C32.Contig481.32	HD-ZIP
ZaPEPC5	ZaA2_C32.Contig481.53
ZaPEPC5	ZaA2_C32.Contig610.18
ZaPEPC5	ZaA2_C32.Contig710.15
ZaPEPC5	ZaA2_C33.Contig11.12
ZaPEPC5	ZaA2_C33.Contig11.15
ZaPEPC5	ZaA2_C33.Contig11.22	ARF
ZaPEPC5	Za_Contig1.Contig44.18
ZaPEPC5	Za_Contig2.Contig57.215
ZaPEPC5	Za_Contig28.Contig1800.112
ZaPEPC5	Za_Contig28.Contig1800.14
ZaPEPC5	Za_Contig28.Contig1800.64
ZaPEPC6	ZaA2_C27.Contig10.4.53
ZaPEPC4	ZaA1_C01.Contig1537.42
ZaPEPC4	ZaA1_C01.Contig1934.7
ZaPEPC4	ZaA1_C01.Contig2007.11
ZaPEPC4	ZaA1_C01.Contig2007.4
ZaPEPC4	ZaA1_C01.Contig677.1
ZaPEPC4	ZaA1_C01.Contig865.20
ZaPEPC4	ZaA1_C02.Contig12.1.86
ZaPEPC4	ZaA1_C02.Contig12.3.29
ZaPEPC4	ZaA1_C02.Contig12.7.107
ZaPEPC4	ZaA1_C02.Contig12.8.73
ZaPEPC4	ZaA1_C02.Contig293.74
ZaPEPC4	ZaA1_C03.Contig1108.100
ZaPEPC4	ZaA1_C03.Contig1108.67
ZaPEPC4	ZaA1_C03.Contig1481.43
ZaPEPC4	ZaA1_C03.Contig1735.21
ZaPEPC4	ZaA1_C03.Contig1735.45
ZaPEPC4	ZaA1_C03.Contig1735.75
ZaPEPC4	ZaA1_C03.Contig1869.62
ZaPEPC4	ZaA1_C03.Contig2409.34
ZaPEPC4	ZaA1_C03.Contig2496.36
ZaPEPC4	ZaA1_C03.Contig271.95
ZaPEPC4	ZaA1_C03.Contig330.103
ZaPEPC4	ZaA1_C03.Contig330.95
ZaPEPC4	ZaA1_C03.Contig384.3
ZaPEPC4	ZaA1_C03.Contig77.10
ZaPEPC4	ZaA1_C03.Contig77.51
ZaPEPC4	ZaA1_C03.Contig77.9
ZaPEPC4	ZaA1_C03.Contig77.90
ZaPEPC4	ZaA1_C03.Contig793.17
ZaPEPC4	ZaA1_C03.Contig806.21
ZaPEPC4	ZaA1_C03.Contig81.32
ZaPEPC4	ZaA1_C03.Contig861.15
ZaPEPC4	ZaA1_C03.Contig861.57	bHLH
ZaPEPC4	ZaA1_C03.Contig902.7
ZaPEPC4	ZaA1_C04.Contig2102.5
ZaPEPC4	ZaA1_C04.Contig226.102
ZaPEPC4	ZaA1_C04.Contig226.25
ZaPEPC4	ZaA1_C04.Contig226.64
ZaPEPC4	ZaA1_C04.Contig443.28
ZaPEPC4	ZaA1_C04.Contig443.57
ZaPEPC4	ZaA1_C04.Contig9.2.22
ZaPEPC4	ZaA1_C04.Contig9.2.55
ZaPEPC4	ZaA1_C04.Contig9.20
ZaPEPC4	ZaA1_C04.Contig9.29
ZaPEPC4	ZaA1_C04.Contig9.6.24
ZaPEPC4	ZaA1_C04.Contig9.66
ZaPEPC4	ZaA1_C05.Contig1640.30
ZaPEPC4	ZaA1_C05.Contig1730.24
ZaPEPC4	ZaA1_C05.Contig2375.5	bHLH
ZaPEPC4	ZaA1_C06.Contig1199.50
ZaPEPC4	ZaA1_C07.Contig1453.17
ZaPEPC4	ZaA1_C07.Contig1453.38
ZaPEPC4	ZaA1_C07.Contig2070.3
ZaPEPC4	ZaA1_C07.Contig361.126
ZaPEPC4	ZaA1_C07.Contig361.223
ZaPEPC4	ZaA1_C07.Contig406.16
ZaPEPC4	ZaA1_C07.Contig643.7
ZaPEPC4	ZaA1_C07.Contig682.87
ZaPEPC4	ZaA1_C07.Contig719.5
ZaPEPC4	ZaA1_C08.Contig1197.21
ZaPEPC4	ZaA1_C08.Contig1197.54
ZaPEPC4	ZaA1_C08.Contig1197.55
ZaPEPC4	ZaA1_C08.Contig25.10
ZaPEPC4	ZaA1_C08.Contig25.2.10	TCP
ZaPEPC4	ZaA1_C08.Contig25.3.41
ZaPEPC4	ZaA1_C08.Contig297.16
ZaPEPC4	ZaA1_C08.Contig298.4
ZaPEPC4	ZaA1_C08.Contig43.19
ZaPEPC4	ZaA1_C08.Contig79.146
ZaPEPC4	ZaA1_C08.Contig79.161	AP2
ZaPEPC4	ZaA1_C08.Contig79.194
ZaPEPC4	ZaA1_C08.Contig79.206
ZaPEPC4	ZaA1_C08.Contig79.23
ZaPEPC4	ZaA1_C08.Contig79.5
ZaPEPC4	ZaA1_C08.Contig79.77
ZaPEPC4	ZaA1_C08.Contig88.44
ZaPEPC4	ZaA1_C09.Contig429.44
ZaPEPC4	ZaA1_C10.Contig1027.17
ZaPEPC4	ZaA1_C10.Contig1746.27
ZaPEPC4	ZaA1_C10.Contig286.117
ZaPEPC4	ZaA1_C10.Contig286.56
ZaPEPC4	ZaA1_C10.Contig2894.1
ZaPEPC4	ZaA1_C10.Contig534.110
ZaPEPC4	ZaA1_C10.Contig534.160
ZaPEPC4	ZaA1_C10.Contig534.180
ZaPEPC4	ZaA1_C10.Contig534.39
ZaPEPC4	ZaA1_C10.Contig534.46
ZaPEPC4	ZaA1_C10.Contig534.72
ZaPEPC4	ZaA1_C10.Contig534.89
ZaPEPC4	ZaA1_C11.Contig1036.32
ZaPEPC4	ZaA1_C11.Contig104.102
ZaPEPC4	ZaA1_C11.Contig104.23
ZaPEPC4	ZaA1_C11.Contig104.34
ZaPEPC4	ZaA1_C11.Contig104.84
ZaPEPC4	ZaA1_C11.Contig190.81
ZaPEPC4	ZaA1_C11.Contig197.16	MYB_related
ZaPEPC4	ZaA1_C11.Contig2026.44
ZaPEPC4	ZaA1_C11.Contig2437.2
ZaPEPC4	ZaA1_C12.Contig1148.116
ZaPEPC4	ZaA1_C12.Contig1148.25
ZaPEPC4	ZaA1_C12.Contig170.20
ZaPEPC4	ZaA1_C12.Contig170.40
ZaPEPC4	ZaA1_C12.Contig218.42
ZaPEPC4	ZaA1_C12.Contig2204.28
ZaPEPC4	ZaA1_C12.Contig2204.49
ZaPEPC4	ZaA1_C12.Contig254.54
ZaPEPC4	ZaA1_C12.Contig254.67
ZaPEPC4	ZaA1_C12.Contig273.2
ZaPEPC4	ZaA1_C12.Contig485.64
ZaPEPC4	ZaA1_C12.Contig485.65
ZaPEPC4	ZaA1_C12.Contig838.40
ZaPEPC4	ZaA1_C12.Contig838.61
ZaPEPC4	ZaA1_C13.Contig150.139
ZaPEPC4	ZaA1_C13.Contig2986.21
ZaPEPC4	ZaA1_C13.Contig319.145
ZaPEPC4	ZaA1_C14.Contig1075.20
ZaPEPC4	ZaA1_C14.Contig1195.133
ZaPEPC4	ZaA1_C14.Contig326.25
ZaPEPC4	ZaA1_C14.Contig84.424
ZaPEPC4	ZaA1_C15.Contig1823.36
ZaPEPC4	ZaA1_C16.Contig1050.10
ZaPEPC4	ZaA1_C16.Contig14.4.88
ZaPEPC4	ZaA1_C16.Contig14.7.63
ZaPEPC4	ZaA1_C16.Contig14.7.92
ZaPEPC4	ZaA1_C16.Contig14.8.14	WRKY
ZaPEPC4	ZaA1_C16.Contig23.26
ZaPEPC4	ZaA1_C16.Contig23.8.74
ZaPEPC4	ZaA1_C16.Contig2702.13
ZaPEPC4	ZaA1_C16.Contig735.120
ZaPEPC4	ZaA1_C16.Contig735.86
ZaPEPC4	ZaA1_C16.Contig735.87
ZaPEPC4	ZaA1_C16.Contig89.55
ZaPEPC4	ZaA1_C16.Contig89.89
ZaPEPC4	ZaA1_C17.Contig147.156
ZaPEPC4	ZaA1_C17.Contig2169.48
ZaPEPC4	ZaA1_C17.Contig2169.54
ZaPEPC4	ZaA1_C17.Contig2290.18
ZaPEPC4	ZaA1_C17.Contig753.16
ZaPEPC4	ZaA1_C17.Contig893.29
ZaPEPC4	ZaA1_C18.Contig287.1
ZaPEPC4	ZaA1_C18.Contig287.5
ZaPEPC4	ZaA1_C19.Contig1874.26
ZaPEPC4	ZaA1_C19.Contig55.6.24
ZaPEPC4	ZaA1_C20.Contig1003.2
ZaPEPC4	ZaA1_C20.Contig1003.93
ZaPEPC4	ZaA1_C20.Contig2239.18
ZaPEPC4	ZaA1_C20.Contig284.6
ZaPEPC4	ZaA1_C20.Contig514.30
ZaPEPC4	ZaA1_C20.Contig514.37
ZaPEPC4	ZaA1_C21.Contig1001.8
ZaPEPC4	ZaA1_C21.Contig1400.14
ZaPEPC4	ZaA1_C21.Contig1400.15
ZaPEPC4	ZaA1_C21.Contig466.155
ZaPEPC4	ZaA1_C21.Contig466.34
ZaPEPC4	ZaA1_C21.Contig787.17
ZaPEPC4	ZaA1_C22.Contig106.18
ZaPEPC4	ZaA1_C22.Contig367.96
ZaPEPC4	ZaA1_C22.Contig831.24
ZaPEPC4	ZaA1_C23.Contig274.167
ZaPEPC4	ZaA1_C23.Contig274.277
ZaPEPC4	ZaA1_C23.Contig400.48	C2H2
ZaPEPC4	ZaA1_C23.Contig5.2.147
ZaPEPC4	ZaA1_C23.Contig5.2.27
ZaPEPC4	ZaA1_C23.Contig5.2.37
ZaPEPC4	ZaA1_C23.Contig5.5.73
ZaPEPC4	ZaA1_C23.Contig5.5.97
ZaPEPC4	ZaA1_C23.Contig5.7.118
ZaPEPC4	ZaA1_C23.Contig5.7.178
ZaPEPC4	ZaA1_C23.Contig885.156
ZaPEPC4	ZaA1_C23.Contig885.40
ZaPEPC4	ZaA1_C23.Contig885.45
ZaPEPC4	ZaA1_C24.Contig3184.32
ZaPEPC4	ZaA1_C24.Contig520.6
ZaPEPC4	ZaA1_C24.Contig824.85
ZaPEPC4	ZaA1_C25.Contig18.2.20
ZaPEPC4	ZaA1_C25.Contig18.6.37
ZaPEPC4	ZaA1_C25.Contig18.6.50
ZaPEPC4	ZaA1_C25.Contig18.7.27
ZaPEPC4	ZaA1_C25.Contig38.100
ZaPEPC4	ZaA1_C25.Contig38.105
ZaPEPC4	ZaA1_C25.Contig38.89
ZaPEPC4	ZaA1_C25.Contig474.32
ZaPEPC4	ZaA1_C25.Contig474.6
ZaPEPC4	ZaA1_C26.Contig460.130
ZaPEPC4	ZaA1_C26.Contig706.8
ZaPEPC4	ZaA1_C27.Contig19.7.23
ZaPEPC4	ZaA1_C27.Contig19.9.28
ZaPEPC4	ZaA1_C27.Contig19.9.30	HSF
ZaPEPC4	ZaA1_C27.Contig2859.23
ZaPEPC4	ZaA1_C27.Contig2981.12
ZaPEPC4	ZaA1_C27.Contig510.73
ZaPEPC4	ZaA1_C28.Contig157.12	BBR-BPC
ZaPEPC4	ZaA1_C28.Contig69.112
ZaPEPC4	ZaA1_C28.Contig69.236
ZaPEPC4	ZaA1_C28.Contig69.317
ZaPEPC4	ZaA1_C30.Contig235.19
ZaPEPC4	ZaA1_C30.Contig235.70
ZaPEPC4	ZaA1_C31.Contig299.96
ZaPEPC4	ZaA1_C31.Contig7.46
ZaPEPC4	ZaA1_C31.Contig7.8.128
ZaPEPC4	ZaA1_C31.Contig7.8.81
ZaPEPC4	ZaA1_C31.Contig852.36
ZaPEPC4	ZaA1_C32.Contig96.310
ZaPEPC4	ZaA1_C32.Contig96.317
ZaPEPC4	ZaA1_C33.Contig500.68
ZaPEPC4	ZaA2_C01.Contig13.4.37
ZaPEPC4	ZaA2_C01.Contig13.5.65
ZaPEPC4	ZaA2_C01.Contig13.5.70
ZaPEPC4	ZaA2_C01.Contig1711.5	ARF
ZaPEPC4	ZaA2_C01.Contig301.14
ZaPEPC4	ZaA2_C01.Contig301.40
ZaPEPC4	ZaA2_C01.Contig301.45	HD-ZIP
ZaPEPC4	ZaA2_C01.Contig464.33
ZaPEPC4	ZaA2_C01.Contig513.46
ZaPEPC4	ZaA2_C01.Contig592.10
ZaPEPC4	ZaA2_C01.Contig592.38
ZaPEPC4	ZaA2_C01.Contig598.8
ZaPEPC4	ZaA2_C01.Contig841.116
ZaPEPC4	ZaA2_C02.Contig156.10	NF-YB
ZaPEPC4	ZaA2_C02.Contig156.12
ZaPEPC4	ZaA2_C02.Contig156.48
ZaPEPC4	ZaA2_C02.Contig1758.17	CO-like
ZaPEPC4	ZaA2_C02.Contig351.38
ZaPEPC4	ZaA2_C02.Contig653.4
ZaPEPC4	ZaA2_C02.Contig827.6
ZaPEPC4	ZaA2_C02.Contig827.7
ZaPEPC4	ZaA2_C02.Contig827.8
ZaPEPC4	ZaA2_C03.Contig644.66
ZaPEPC4	ZaA2_C03.Contig645.3
ZaPEPC4	ZaA2_C03.Contig896.3
ZaPEPC4	ZaA2_C03.Contig897.32
ZaPEPC4	ZaA2_C05.Contig15.1.7
ZaPEPC4	ZaA2_C05.Contig15.8.34
ZaPEPC4	ZaA2_C05.Contig15.8.39
ZaPEPC4	ZaA2_C05.Contig48.24
ZaPEPC4	ZaA2_C06.Contig229.35
ZaPEPC4	ZaA2_C06.Contig515.12
ZaPEPC4	ZaA2_C06.Contig829.10
ZaPEPC4	ZaA2_C06.Contig829.114
ZaPEPC4	ZaA2_C07.Contig124.18
ZaPEPC4	ZaA2_C07.Contig124.9
ZaPEPC4	ZaA2_C07.Contig136.13
ZaPEPC4	ZaA2_C07.Contig136.23
ZaPEPC4	ZaA2_C07.Contig222.3
ZaPEPC4	ZaA2_C07.Contig2529.12
ZaPEPC4	ZaA2_C07.Contig2720.1	B3
ZaPEPC4	ZaA2_C07.Contig33.1.1	NAC
ZaPEPC4	ZaA2_C07.Contig33.13
ZaPEPC4	ZaA2_C07.Contig33.5.2
ZaPEPC4	ZaA2_C07.Contig78.144
ZaPEPC4	ZaA2_C07.Contig78.145
ZaPEPC4	ZaA2_C07.Contig78.175
ZaPEPC4	ZaA2_C07.Contig78.216
ZaPEPC4	ZaA2_C07.Contig78.296
ZaPEPC4	ZaA2_C07.Contig78.30
ZaPEPC4	ZaA2_C07.Contig78.335
ZaPEPC4	ZaA2_C07.Contig78.371
ZaPEPC4	ZaA2_C07.Contig78.66
ZaPEPC4	ZaA2_C07.Contig78.74
ZaPEPC4	ZaA2_C07.Contig78.8
ZaPEPC4	ZaA2_C07.Contig78.81
ZaPEPC4	ZaA2_C07.Contig801.15
ZaPEPC4	ZaA2_C08.Contig1018.133
ZaPEPC4	ZaA2_C08.Contig1361.20
ZaPEPC4	ZaA2_C08.Contig165.10
ZaPEPC4	ZaA2_C08.Contig165.146
ZaPEPC4	ZaA2_C08.Contig165.189
ZaPEPC4	ZaA2_C08.Contig165.3
ZaPEPC4	ZaA2_C08.Contig165.64
ZaPEPC4	ZaA2_C08.Contig1890.7
ZaPEPC4	ZaA2_C08.Contig213.6
ZaPEPC4	ZaA2_C08.Contig712.147	G2-like
ZaPEPC4	ZaA2_C08.Contig712.27
ZaPEPC4	ZaA2_C08.Contig712.33
ZaPEPC4	ZaA2_C08.Contig736.10
ZaPEPC4	ZaA2_C09.Contig151.162
ZaPEPC4	ZaA2_C09.Contig151.35
ZaPEPC4	ZaA2_C09.Contig151.50
ZaPEPC4	ZaA2_C09.Contig164.9
ZaPEPC4	ZaA2_C09.Contig493.26
ZaPEPC4	ZaA2_C09.Contig605.7
ZaPEPC4	ZaA2_C09.Contig630.38
ZaPEPC4	ZaA2_C10.Contig253.18
ZaPEPC4	ZaA2_C10.Contig257.45
ZaPEPC4	ZaA2_C10.Contig36.1.2
ZaPEPC4	ZaA2_C10.Contig36.303
ZaPEPC4	ZaA2_C10.Contig36.50
ZaPEPC4	ZaA2_C10.Contig36.63
ZaPEPC4	ZaA2_C10.Contig41.124
ZaPEPC4	ZaA2_C10.Contig41.152
ZaPEPC4	ZaA2_C10.Contig41.153
ZaPEPC4	ZaA2_C10.Contig41.48
ZaPEPC4	ZaA2_C10.Contig41.67
ZaPEPC4	ZaA2_C10.Contig53.55
ZaPEPC4	ZaA2_C10.Contig6.12	C3H
ZaPEPC4	ZaA2_C10.Contig6.18
ZaPEPC4	ZaA2_C10.Contig6.47.6
ZaPEPC4	ZaA2_C10.Contig6.63
ZaPEPC4	ZaA2_C10.Contig766.156
ZaPEPC4	ZaA2_C10.Contig86.41
ZaPEPC4	ZaA2_C10.Contig86.7
ZaPEPC4	ZaA2_C11.Contig276.108
ZaPEPC4	ZaA2_C11.Contig276.15
ZaPEPC4	ZaA2_C12.Contig155.134
ZaPEPC4	ZaA2_C13.Contig113.35
ZaPEPC4	ZaA2_C13.Contig300.42
ZaPEPC4	ZaA2_C13.Contig371.33
ZaPEPC4	ZaA2_C14.Contig1415.37
ZaPEPC4	ZaA2_C14.Contig251.22
ZaPEPC4	ZaA2_C14.Contig251.38
ZaPEPC4	ZaA2_C14.Contig2847.10
ZaPEPC4	ZaA2_C14.Contig316.155
ZaPEPC4	ZaA2_C14.Contig316.17
ZaPEPC4	ZaA2_C14.Contig316.191
ZaPEPC4	ZaA2_C14.Contig316.23
ZaPEPC4	ZaA2_C14.Contig316.267
ZaPEPC4	ZaA2_C14.Contig316.33
ZaPEPC4	ZaA2_C14.Contig316.364
ZaPEPC4	ZaA2_C14.Contig316.63
ZaPEPC4	ZaA2_C14.Contig352.112
ZaPEPC4	ZaA2_C14.Contig352.30
ZaPEPC4	ZaA2_C14.Contig352.68
ZaPEPC4	ZaA2_C14.Contig352.7	MYB
ZaPEPC4	ZaA2_C15.Contig341.80
ZaPEPC4	ZaA2_C16.Contig2100.31
ZaPEPC4	ZaA2_C16.Contig259.164
ZaPEPC4	ZaA2_C16.Contig259.68
ZaPEPC4	ZaA2_C16.Contig2850.4	CO-like
ZaPEPC4	ZaA2_C17.Contig131.61
ZaPEPC4	ZaA2_C17.Contig87.200
ZaPEPC4	ZaA2_C19.Contig3025.4
ZaPEPC4	ZaA2_C19.Contig990.5
ZaPEPC4	ZaA2_C19.Contig990.89
ZaPEPC4	ZaA2_C20.Contig1500.9
ZaPEPC4	ZaA2_C21.Contig1055.43
ZaPEPC4	ZaA2_C21.Contig16.1.13
ZaPEPC4	ZaA2_C21.Contig16.127
ZaPEPC4	ZaA2_C21.Contig16.3.72
ZaPEPC4	ZaA2_C21.Contig16.51
ZaPEPC4	ZaA2_C21.Contig16.54
ZaPEPC4	ZaA2_C21.Contig16.6.83
ZaPEPC4	ZaA2_C21.Contig2260.4
ZaPEPC4	ZaA2_C21.Contig2260.8
ZaPEPC4	ZaA2_C21.Contig3792.2
ZaPEPC4	ZaA2_C21.Contig446.57
ZaPEPC4	ZaA2_C21.Contig50.23
ZaPEPC4	ZaA2_C21.Contig50.29
ZaPEPC4	ZaA2_C21.Contig561.10
ZaPEPC4	ZaA2_C22.Contig72.403
ZaPEPC4	ZaA2_C23.Contig210.107
ZaPEPC4	ZaA2_C23.Contig210.130
ZaPEPC4	ZaA2_C23.Contig210.253
ZaPEPC4	ZaA2_C23.Contig439.21
ZaPEPC4	ZaA2_C23.Contig439.37
ZaPEPC4	ZaA2_C23.Contig439.9
ZaPEPC4	ZaA2_C24.Contig168.73
ZaPEPC4	ZaA2_C24.Contig1749.15
ZaPEPC4	ZaA2_C24.Contig737.11
ZaPEPC4	ZaA2_C25.Contig179.29
ZaPEPC4	ZaA2_C25.Contig179.31
ZaPEPC4	ZaA2_C25.Contig247.139
ZaPEPC4	ZaA2_C25.Contig247.195
ZaPEPC4	ZaA2_C25.Contig247.29
ZaPEPC4	ZaA2_C25.Contig37.9.10
ZaPEPC4	ZaA2_C25.Contig711.9
ZaPEPC4	ZaA2_C26.Contig1103.16
ZaPEPC4	ZaA2_C26.Contig228.167
ZaPEPC4	ZaA2_C26.Contig228.205
ZaPEPC4	ZaA2_C26.Contig228.206
ZaPEPC4	ZaA2_C26.Contig228.25
ZaPEPC4	ZaA2_C26.Contig228.26
ZaPEPC4	ZaA2_C26.Contig2455.15
ZaPEPC4	ZaA2_C26.Contig3.1.64
ZaPEPC4	ZaA2_C26.Contig3.1.82
ZaPEPC4	ZaA2_C26.Contig3.18
ZaPEPC4	ZaA2_C26.Contig3.39.17
ZaPEPC4	ZaA2_C26.Contig3.39.19
ZaPEPC4	ZaA2_C26.Contig3.40.18
ZaPEPC4	ZaA2_C26.Contig3.40.39
ZaPEPC4	ZaA2_C26.Contig3.50.14
ZaPEPC4	ZaA2_C26.Contig3.53.14
ZaPEPC4	ZaA2_C26.Contig3.53.7
ZaPEPC4	ZaA2_C26.Contig3.55
ZaPEPC4	ZaA2_C26.Contig3.59.11
ZaPEPC4	ZaA2_C26.Contig3.83.12
ZaPEPC4	ZaA2_C27.Contig10.1
ZaPEPC4	ZaA2_C27.Contig10.6.17
ZaPEPC4	ZaA2_C27.Contig10.8.36
ZaPEPC4	ZaA2_C27.Contig722.42
ZaPEPC4	ZaA2_C27.Contig722.67
ZaPEPC4	ZaA2_C27.Contig722.83
ZaPEPC4	ZaA2_C27.Contig722.93
ZaPEPC4	ZaA2_C28.Contig208.9
ZaPEPC4	ZaA2_C29.Contig1.1.16
ZaPEPC4	ZaA2_C29.Contig1.12.2
ZaPEPC4	ZaA2_C29.Contig1.22.14
ZaPEPC4	ZaA2_C29.Contig1.33.104
ZaPEPC4	ZaA2_C29.Contig1.33.119
ZaPEPC4	ZaA2_C29.Contig1.33.59
ZaPEPC4	ZaA2_C29.Contig1.4.109
ZaPEPC4	ZaA2_C29.Contig1.4.136
ZaPEPC4	ZaA2_C29.Contig1.4.234
ZaPEPC4	ZaA2_C29.Contig1.4.62
ZaPEPC4	ZaA2_C29.Contig1.5.103
ZaPEPC4	ZaA2_C29.Contig1.5.31
ZaPEPC4	ZaA2_C29.Contig1.53.125
ZaPEPC4	ZaA2_C29.Contig1.53.15
ZaPEPC4	ZaA2_C29.Contig1.70.130
ZaPEPC4	ZaA2_C29.Contig1.70.25
ZaPEPC4	ZaA2_C29.Contig1.75.33
ZaPEPC4	ZaA2_C29.Contig1.8.163
ZaPEPC4	ZaA2_C29.Contig1.8.178
ZaPEPC4	ZaA2_C29.Contig1.8.73
ZaPEPC4	ZaA2_C29.Contig1.98.22
ZaPEPC4	ZaA2_C29.Contig28.74
ZaPEPC4	ZaA2_C29.Contig2932.2
ZaPEPC4	ZaA2_C29.Contig843.29
ZaPEPC4	ZaA2_C29.Contig843.30
ZaPEPC4	ZaA2_C30.Contig2610.24
ZaPEPC4	ZaA2_C30.Contig853.137
ZaPEPC4	ZaA2_C31.Contig434.101
ZaPEPC4	ZaA2_C32.Contig4.22.8
ZaPEPC4	ZaA2_C32.Contig4.3.72	ARF
ZaPEPC4	ZaA2_C32.Contig4.5.63
ZaPEPC4	ZaA2_C32.Contig481.53
ZaPEPC4	ZaA2_C32.Contig610.18
ZaPEPC4	ZaA2_C32.Contig610.55
ZaPEPC4	ZaA2_C32.Contig610.65
ZaPEPC4	ZaA2_C32.Contig710.136
ZaPEPC4	ZaA2_C32.Contig8.37
ZaPEPC4	ZaA2_C33.Contig11.16
ZaPEPC4	ZaA2_C33.Contig11.20
ZaPEPC4	ZaA2_C33.Contig11.22	ARF
ZaPEPC4	ZaA2_C33.Contig11.53
ZaPEPC4	ZaA2_C33.Contig11.68
ZaPEPC4	Za_Contig1.Contig44.115
ZaPEPC4	Za_Contig2.Contig57.215
ZaPEPC4	Za_Contig2.Contig57.51
ZaPEPC4	Za_Contig28.Contig1800.112
ZaPEPC4	Za_Contig8.Contig431.13	ARR-B
ZaPEPC7	ZaA1_C01.Contig865.16
ZaPEPC7	ZaA1_C02.Contig1754.11	G2-like
ZaPEPC7	ZaA1_C03.Contig1140.7
ZaPEPC7	ZaA1_C03.Contig1481.37
ZaPEPC7	ZaA1_C03.Contig77.9
ZaPEPC7	ZaA1_C04.Contig227.29
ZaPEPC7	ZaA1_C05.Contig290.10
ZaPEPC7	ZaA1_C07.Contig1453.31
ZaPEPC7	ZaA1_C08.Contig1197.8
ZaPEPC7	ZaA1_C08.Contig43.70
ZaPEPC7	ZaA1_C08.Contig43.78
ZaPEPC7	ZaA1_C08.Contig79.199	MYB_related
ZaPEPC7	ZaA1_C09.Contig874.1
ZaPEPC7	ZaA1_C10.Contig534.38
ZaPEPC7	ZaA1_C10.Contig877.41
ZaPEPC7	ZaA1_C11.Contig190.73
ZaPEPC7	ZaA1_C11.Contig190.81
ZaPEPC7	ZaA1_C11.Contig66.59
ZaPEPC7	ZaA1_C12.Contig254.60
ZaPEPC7	ZaA1_C12.Contig485.12
ZaPEPC7	ZaA1_C12.Contig485.17
ZaPEPC7	ZaA1_C13.Contig2439.34
ZaPEPC7	ZaA1_C13.Contig2986.26
ZaPEPC7	ZaA1_C13.Contig319.95
ZaPEPC7	ZaA1_C16.Contig1050.10
ZaPEPC7	ZaA1_C16.Contig14.4.88
ZaPEPC7	ZaA1_C17.Contig753.6
ZaPEPC7	ZaA1_C20.Contig2239.18
ZaPEPC7	ZaA1_C23.Contig274.22
ZaPEPC7	ZaA1_C23.Contig5.2.41
ZaPEPC7	ZaA1_C23.Contig5.7.118
ZaPEPC7	ZaA1_C24.Contig1350.60
ZaPEPC7	ZaA1_C24.Contig3184.5
ZaPEPC7	ZaA1_C25.Contig18.2.21
ZaPEPC7	ZaA1_C25.Contig18.5.43
ZaPEPC7	ZaA1_C25.Contig18.6.37
ZaPEPC7	ZaA1_C25.Contig38.105
ZaPEPC7	ZaA1_C25.Contig407.127
ZaPEPC7	ZaA1_C28.Contig145.10
ZaPEPC7	ZaA1_C28.Contig157.78
ZaPEPC7	ZaA1_C31.Contig99.10
ZaPEPC7	ZaA2_C01.Contig1250.48
ZaPEPC7	ZaA2_C03.Contig2173.13
ZaPEPC7	ZaA2_C05.Contig15.41
ZaPEPC7	ZaA2_C05.Contig48.24
ZaPEPC7	ZaA2_C07.Contig222.3
ZaPEPC7	ZaA2_C07.Contig78.142
ZaPEPC7	ZaA2_C08.Contig1361.32
ZaPEPC7	ZaA2_C09.Contig630.14
ZaPEPC7	ZaA2_C10.Contig36.220
ZaPEPC7	ZaA2_C10.Contig41.67
ZaPEPC7	ZaA2_C10.Contig6.12	C3H
ZaPEPC7	ZaA2_C10.Contig766.116
ZaPEPC7	ZaA2_C10.Contig86.41
ZaPEPC7	ZaA2_C11.Contig508.79
ZaPEPC7	ZaA2_C14.Contig316.119
ZaPEPC7	ZaA2_C14.Contig316.18
ZaPEPC7	ZaA2_C14.Contig316.39
ZaPEPC7	ZaA2_C14.Contig352.133
ZaPEPC7	ZaA2_C14.Contig724.8
ZaPEPC7	ZaA2_C19.Contig2257.13
ZaPEPC7	ZaA2_C21.Contig16.3.72
ZaPEPC7	ZaA2_C21.Contig16.90
ZaPEPC7	ZaA2_C21.Contig250.45
ZaPEPC7	ZaA2_C23.Contig210.253
ZaPEPC7	ZaA2_C23.Contig210.44
ZaPEPC7	ZaA2_C23.Contig210.6
ZaPEPC7	ZaA2_C23.Contig210.67
ZaPEPC7	ZaA2_C24.Contig2421.3	bHLH
ZaPEPC7	ZaA2_C25.Contig353.66
ZaPEPC7	ZaA2_C25.Contig4.57.6
ZaPEPC7	ZaA2_C26.Contig1103.95
ZaPEPC7	ZaA2_C26.Contig2455.15
ZaPEPC7	ZaA2_C26.Contig3.1.64
ZaPEPC7	ZaA2_C26.Contig3.40.18
ZaPEPC7	ZaA2_C27.Contig10.8.81
ZaPEPC7	ZaA2_C29.Contig1.17.20	bHLH
ZaPEPC7	ZaA2_C29.Contig1.22.14
ZaPEPC7	ZaA2_C29.Contig1.7.72	MIKC_MADS
ZaPEPC7	ZaA2_C29.Contig1.70.137
ZaPEPC7	ZaA2_C29.Contig1.8.73
ZaPEPC7	ZaA2_C29.Contig1.8.96
ZaPEPC7	ZaA2_C30.Contig2610.24
ZaPEPC7	ZaA2_C31.Contig530.43
ZaPEPC7	ZaA2_C32.Contig4.6.1
ZaPEPC7	ZaA2_C32.Contig710.51
ZaPEPC7	ZaA2_C33.Contig11.68
ZaPEPC7	Za_Contig1.Contig44.57
ZaPEPC7	Za_Contig2.Contig57.100
ZaPEPC11	ZaA1_C01.Contig127.287
ZaPEPC11	ZaA1_C01.Contig127.365
ZaPEPC11	ZaA1_C01.Contig61.23
ZaPEPC11	ZaA1_C01.Contig865.20
ZaPEPC11	ZaA1_C02.Contig12.9.72
ZaPEPC11	ZaA1_C02.Contig293.74
ZaPEPC11	ZaA1_C03.Contig1140.6
ZaPEPC11	ZaA1_C03.Contig1481.52
ZaPEPC11	ZaA1_C03.Contig1735.24
ZaPEPC11	ZaA1_C03.Contig1735.45
ZaPEPC11	ZaA1_C03.Contig1869.62
ZaPEPC11	ZaA1_C03.Contig2496.36
ZaPEPC11	ZaA1_C03.Contig2496.5
ZaPEPC11	ZaA1_C03.Contig330.119
ZaPEPC11	ZaA1_C03.Contig330.95
ZaPEPC11	ZaA1_C03.Contig382.15
ZaPEPC11	ZaA1_C03.Contig77.9
ZaPEPC11	ZaA1_C03.Contig77.90
ZaPEPC11	ZaA1_C03.Contig806.21
ZaPEPC11	ZaA1_C03.Contig81.17
ZaPEPC11	ZaA1_C03.Contig81.32
ZaPEPC11	ZaA1_C03.Contig861.15
ZaPEPC11	ZaA1_C03.Contig902.6
ZaPEPC11	ZaA1_C04.Contig2102.5
ZaPEPC11	ZaA1_C04.Contig226.34	bZIP
ZaPEPC11	ZaA1_C04.Contig226.42
ZaPEPC11	ZaA1_C04.Contig226.67
ZaPEPC11	ZaA1_C04.Contig227.31
ZaPEPC11	ZaA1_C04.Contig40.1.6
ZaPEPC11	ZaA1_C04.Contig40.17
ZaPEPC11	ZaA1_C04.Contig443.118
ZaPEPC11	ZaA1_C04.Contig443.21
ZaPEPC11	ZaA1_C04.Contig443.57
ZaPEPC11	ZaA1_C04.Contig9.60	MYB_related
ZaPEPC11	ZaA1_C04.Contig9.61
ZaPEPC11	ZaA1_C04.Contig9.66
ZaPEPC11	ZaA1_C04.Contig9.7.32
ZaPEPC11	ZaA1_C04.Contig9.7.35
ZaPEPC11	ZaA1_C05.Contig1128.9
ZaPEPC11	ZaA1_C05.Contig1718.12
ZaPEPC11	ZaA1_C05.Contig2375.5	bHLH
ZaPEPC11	ZaA1_C06.Contig1199.36
ZaPEPC11	ZaA1_C06.Contig1199.50
ZaPEPC11	ZaA1_C06.Contig405.107
ZaPEPC11	ZaA1_C07.Contig2757.5
ZaPEPC11	ZaA1_C07.Contig361.126
ZaPEPC11	ZaA1_C07.Contig361.49
ZaPEPC11	ZaA1_C07.Contig452.18
ZaPEPC11	ZaA1_C07.Contig643.7
ZaPEPC11	ZaA1_C07.Contig682.137
ZaPEPC11	ZaA1_C07.Contig682.87
ZaPEPC11	ZaA1_C07.Contig719.5
ZaPEPC11	ZaA1_C08.Contig1197.54
ZaPEPC11	ZaA1_C08.Contig1197.55
ZaPEPC11	ZaA1_C08.Contig25.10
ZaPEPC11	ZaA1_C08.Contig25.3.41
ZaPEPC11	ZaA1_C08.Contig43.19
ZaPEPC11	ZaA1_C08.Contig43.24
ZaPEPC11	ZaA1_C08.Contig79.146
ZaPEPC11	ZaA1_C08.Contig79.161	AP2
ZaPEPC11	ZaA1_C08.Contig79.175	MYB
ZaPEPC11	ZaA1_C08.Contig79.206
ZaPEPC11	ZaA1_C08.Contig79.229
ZaPEPC11	ZaA1_C08.Contig79.5
ZaPEPC11	ZaA1_C08.Contig79.53	G2-like
ZaPEPC11	ZaA1_C08.Contig79.77
ZaPEPC11	ZaA1_C09.Contig429.44
ZaPEPC11	ZaA1_C09.Contig771.5
ZaPEPC11	ZaA1_C10.Contig1027.17
ZaPEPC11	ZaA1_C10.Contig1198.36
ZaPEPC11	ZaA1_C10.Contig286.117
ZaPEPC11	ZaA1_C10.Contig413.82
ZaPEPC11	ZaA1_C10.Contig534.39
ZaPEPC11	ZaA1_C10.Contig877.49
ZaPEPC11	ZaA1_C11.Contig1036.32
ZaPEPC11	ZaA1_C11.Contig104.119
ZaPEPC11	ZaA1_C11.Contig104.135
ZaPEPC11	ZaA1_C11.Contig104.164
ZaPEPC11	ZaA1_C11.Contig104.26	MYB_related
ZaPEPC11	ZaA1_C11.Contig104.34
ZaPEPC11	ZaA1_C11.Contig104.61
ZaPEPC11	ZaA1_C11.Contig104.73
ZaPEPC11	ZaA1_C11.Contig104.84
ZaPEPC11	ZaA1_C11.Contig1895.4
ZaPEPC11	ZaA1_C11.Contig190.31
ZaPEPC11	ZaA1_C11.Contig2026.11
ZaPEPC11	ZaA1_C11.Contig2026.44
ZaPEPC11	ZaA1_C11.Contig2437.2
ZaPEPC11	ZaA1_C11.Contig66.41
ZaPEPC11	ZaA1_C11.Contig66.53
ZaPEPC11	ZaA1_C12.Contig1148.142
ZaPEPC11	ZaA1_C12.Contig170.20
ZaPEPC11	ZaA1_C12.Contig170.40
ZaPEPC11	ZaA1_C12.Contig218.42
ZaPEPC11	ZaA1_C12.Contig2204.28
ZaPEPC11	ZaA1_C12.Contig2204.49
ZaPEPC11	ZaA1_C12.Contig254.65
ZaPEPC11	ZaA1_C12.Contig273.2
ZaPEPC11	ZaA1_C12.Contig485.65
ZaPEPC11	ZaA1_C12.Contig485.69
ZaPEPC11	ZaA1_C12.Contig838.40
ZaPEPC11	ZaA1_C13.Contig150.181
ZaPEPC11	ZaA1_C13.Contig150.73
ZaPEPC11	ZaA1_C13.Contig20.2.1
ZaPEPC11	ZaA1_C13.Contig20.7.17
ZaPEPC11	ZaA1_C13.Contig2439.31
ZaPEPC11	ZaA1_C13.Contig2439.32
ZaPEPC11	ZaA1_C13.Contig2439.4	BBR-BPC
ZaPEPC11	ZaA1_C13.Contig319.131
ZaPEPC11	ZaA1_C13.Contig319.145
ZaPEPC11	ZaA1_C13.Contig319.7
ZaPEPC11	ZaA1_C14.Contig326.8
ZaPEPC11	ZaA1_C14.Contig84.447
ZaPEPC11	ZaA1_C14.Contig85.57
ZaPEPC11	ZaA1_C15.Contig1823.36
ZaPEPC11	ZaA1_C16.Contig1174.16
ZaPEPC11	ZaA1_C16.Contig14.7.63
ZaPEPC11	ZaA1_C16.Contig14.8.14	WRKY
ZaPEPC11	ZaA1_C16.Contig14.9.104
ZaPEPC11	ZaA1_C16.Contig3974.3
ZaPEPC11	ZaA1_C16.Contig735.86
ZaPEPC11	ZaA1_C16.Contig89.55
ZaPEPC11	ZaA1_C16.Contig89.89
ZaPEPC11	ZaA1_C17.Contig1680.7
ZaPEPC11	ZaA1_C17.Contig2169.48
ZaPEPC11	ZaA1_C17.Contig893.29
ZaPEPC11	ZaA1_C18.Contig390.31
ZaPEPC11	ZaA1_C19.Contig1874.26
ZaPEPC11	ZaA1_C19.Contig2924.11
ZaPEPC11	ZaA1_C20.Contig1003.50
ZaPEPC11	ZaA1_C20.Contig22.5
ZaPEPC11	ZaA1_C20.Contig2239.14
ZaPEPC11	ZaA1_C20.Contig284.6
ZaPEPC11	ZaA1_C20.Contig514.30
ZaPEPC11	ZaA1_C21.Contig466.34
ZaPEPC11	ZaA1_C21.Contig579.1
ZaPEPC11	ZaA1_C21.Contig787.125
ZaPEPC11	ZaA1_C22.Contig106.39
ZaPEPC11	ZaA1_C22.Contig367.43	MYB_related
ZaPEPC11	ZaA1_C22.Contig3746.25
ZaPEPC11	ZaA1_C22.Contig831.22
ZaPEPC11	ZaA1_C23.Contig198.28
ZaPEPC11	ZaA1_C23.Contig274.167
ZaPEPC11	ZaA1_C23.Contig274.250
ZaPEPC11	ZaA1_C23.Contig5.2.147
ZaPEPC11	ZaA1_C23.Contig5.2.60
ZaPEPC11	ZaA1_C23.Contig5.32.6
ZaPEPC11	ZaA1_C23.Contig5.7.177
ZaPEPC11	ZaA1_C23.Contig885.40
ZaPEPC11	ZaA1_C23.Contig885.45
ZaPEPC11	ZaA1_C24.Contig3184.22
ZaPEPC11	ZaA1_C24.Contig3184.32
ZaPEPC11	ZaA1_C24.Contig3744.5
ZaPEPC11	ZaA1_C24.Contig520.6
ZaPEPC11	ZaA1_C24.Contig709.18
ZaPEPC11	ZaA1_C24.Contig824.85
ZaPEPC11	ZaA1_C25.Contig38.100
ZaPEPC11	ZaA1_C25.Contig407.144
ZaPEPC11	ZaA1_C25.Contig407.155
ZaPEPC11	ZaA1_C25.Contig474.32
ZaPEPC11	ZaA1_C25.Contig474.6
ZaPEPC11	ZaA1_C27.Contig19.7.23
ZaPEPC11	ZaA1_C27.Contig19.9.28
ZaPEPC11	ZaA1_C27.Contig2859.23
ZaPEPC11	ZaA1_C27.Contig2981.12
ZaPEPC11	ZaA1_C27.Contig421.38
ZaPEPC11	ZaA1_C27.Contig510.73
ZaPEPC11	ZaA1_C27.Contig510.79
ZaPEPC11	ZaA1_C27.Contig510.81	GRAS
ZaPEPC11	ZaA1_C28.Contig157.12	BBR-BPC
ZaPEPC11	ZaA1_C28.Contig157.13
ZaPEPC11	ZaA1_C28.Contig157.88
ZaPEPC11	ZaA1_C28.Contig69.112
ZaPEPC11	ZaA1_C28.Contig69.236
ZaPEPC11	ZaA1_C28.Contig69.317
ZaPEPC11	ZaA1_C29.Contig265.76
ZaPEPC11	ZaA1_C30.Contig235.144
ZaPEPC11	ZaA1_C30.Contig235.19
ZaPEPC11	ZaA1_C31.Contig299.27
ZaPEPC11	ZaA1_C31.Contig415.28
ZaPEPC11	ZaA1_C31.Contig7.46
ZaPEPC11	ZaA1_C31.Contig7.60
ZaPEPC11	ZaA1_C31.Contig7.8.117	GRAS
ZaPEPC11	ZaA1_C31.Contig7.8.81
ZaPEPC11	ZaA1_C32.Contig96.101
ZaPEPC11	ZaA1_C32.Contig96.156
ZaPEPC11	ZaA1_C32.Contig96.317
ZaPEPC11	ZaA1_C32.Contig96.347
ZaPEPC11	ZaA1_C33.Contig660.41
ZaPEPC11	ZaA2_C01.Contig1250.12
ZaPEPC11	ZaA2_C01.Contig301.14
ZaPEPC11	ZaA2_C01.Contig513.53
ZaPEPC11	ZaA2_C01.Contig592.112
ZaPEPC11	ZaA2_C01.Contig592.38
ZaPEPC11	ZaA2_C01.Contig841.136
ZaPEPC11	ZaA2_C02.Contig1185.16
ZaPEPC11	ZaA2_C02.Contig156.14
ZaPEPC11	ZaA2_C02.Contig156.48
ZaPEPC11	ZaA2_C02.Contig156.7
ZaPEPC11	ZaA2_C02.Contig1758.1
ZaPEPC11	ZaA2_C02.Contig1758.11
ZaPEPC11	ZaA2_C02.Contig1758.17	CO-like
ZaPEPC11	ZaA2_C02.Contig1910.1
ZaPEPC11	ZaA2_C02.Contig351.38
ZaPEPC11	ZaA2_C04.Contig410.59
ZaPEPC11	ZaA2_C04.Contig833.12
ZaPEPC11	ZaA2_C05.Contig133.138
ZaPEPC11	ZaA2_C05.Contig15.1.6
ZaPEPC11	ZaA2_C05.Contig15.3.24
ZaPEPC11	ZaA2_C05.Contig15.8.34
ZaPEPC11	ZaA2_C05.Contig15.8.39
ZaPEPC11	ZaA2_C06.Contig229.69
ZaPEPC11	ZaA2_C06.Contig515.12
ZaPEPC11	ZaA2_C06.Contig829.10
ZaPEPC11	ZaA2_C06.Contig829.114
ZaPEPC11	ZaA2_C07.Contig124.18
ZaPEPC11	ZaA2_C07.Contig124.41
ZaPEPC11	ZaA2_C07.Contig124.9
ZaPEPC11	ZaA2_C07.Contig2529.12
ZaPEPC11	ZaA2_C07.Contig2720.1	B3
ZaPEPC11	ZaA2_C07.Contig33.13
ZaPEPC11	ZaA2_C07.Contig33.5.2
ZaPEPC11	ZaA2_C07.Contig78.144
ZaPEPC11	ZaA2_C07.Contig78.161
ZaPEPC11	ZaA2_C07.Contig78.17
ZaPEPC11	ZaA2_C07.Contig78.175
ZaPEPC11	ZaA2_C07.Contig78.216
ZaPEPC11	ZaA2_C07.Contig78.335
ZaPEPC11	ZaA2_C07.Contig78.371
ZaPEPC11	ZaA2_C07.Contig78.66
ZaPEPC11	ZaA2_C07.Contig78.81
ZaPEPC11	ZaA2_C08.Contig1018.133
ZaPEPC11	ZaA2_C08.Contig1018.53
ZaPEPC11	ZaA2_C08.Contig1018.59
ZaPEPC11	ZaA2_C08.Contig1018.68
ZaPEPC11	ZaA2_C08.Contig1361.31
ZaPEPC11	ZaA2_C08.Contig213.11
ZaPEPC11	ZaA2_C08.Contig328.13
ZaPEPC11	ZaA2_C08.Contig712.33
ZaPEPC11	ZaA2_C08.Contig736.10
ZaPEPC11	ZaA2_C08.Contig736.17
ZaPEPC11	ZaA2_C08.Contig776.30
ZaPEPC11	ZaA2_C09.Contig151.162
ZaPEPC11	ZaA2_C09.Contig164.5
ZaPEPC11	ZaA2_C09.Contig310.15
ZaPEPC11	ZaA2_C09.Contig493.10
ZaPEPC11	ZaA2_C09.Contig605.7
ZaPEPC11	ZaA2_C09.Contig691.9
ZaPEPC11	ZaA2_C10.Contig253.18
ZaPEPC11	ZaA2_C10.Contig36.1.2
ZaPEPC11	ZaA2_C10.Contig36.140
ZaPEPC11	ZaA2_C10.Contig36.241
ZaPEPC11	ZaA2_C10.Contig36.285
ZaPEPC11	ZaA2_C10.Contig36.303
ZaPEPC11	ZaA2_C10.Contig41.152
ZaPEPC11	ZaA2_C10.Contig41.48
ZaPEPC11	ZaA2_C10.Contig41.62
ZaPEPC11	ZaA2_C10.Contig41.89
ZaPEPC11	ZaA2_C10.Contig53.55
ZaPEPC11	ZaA2_C10.Contig766.131
ZaPEPC11	ZaA2_C10.Contig766.132
ZaPEPC11	ZaA2_C10.Contig766.80
ZaPEPC11	ZaA2_C11.Contig276.108
ZaPEPC11	ZaA2_C11.Contig276.15
ZaPEPC11	ZaA2_C11.Contig276.26
ZaPEPC11	ZaA2_C11.Contig276.45
ZaPEPC11	ZaA2_C12.Contig155.134
ZaPEPC11	ZaA2_C12.Contig155.84
ZaPEPC11	ZaA2_C13.Contig371.116
ZaPEPC11	ZaA2_C14.Contig1781.11
ZaPEPC11	ZaA2_C14.Contig1781.21
ZaPEPC11	ZaA2_C14.Contig251.22
ZaPEPC11	ZaA2_C14.Contig251.36
ZaPEPC11	ZaA2_C14.Contig2705.6
ZaPEPC11	ZaA2_C14.Contig2847.5
ZaPEPC11	ZaA2_C14.Contig316.17
ZaPEPC11	ZaA2_C14.Contig316.267
ZaPEPC11	ZaA2_C14.Contig316.44
ZaPEPC11	ZaA2_C14.Contig316.62
ZaPEPC11	ZaA2_C14.Contig316.63
ZaPEPC11	ZaA2_C14.Contig352.118
ZaPEPC11	ZaA2_C14.Contig352.20
ZaPEPC11	ZaA2_C14.Contig352.42
ZaPEPC11	ZaA2_C15.Contig341.80
ZaPEPC11	ZaA2_C16.Contig259.164
ZaPEPC11	ZaA2_C16.Contig259.68
ZaPEPC11	ZaA2_C16.Contig2850.4	CO-like
ZaPEPC11	ZaA2_C17.Contig131.55
ZaPEPC11	ZaA2_C17.Contig131.61
ZaPEPC11	ZaA2_C17.Contig87.110
ZaPEPC11	ZaA2_C19.Contig990.33
ZaPEPC11	ZaA2_C19.Contig990.5
ZaPEPC11	ZaA2_C21.Contig1055.94
ZaPEPC11	ZaA2_C21.Contig16.1.13
ZaPEPC11	ZaA2_C21.Contig16.127
ZaPEPC11	ZaA2_C21.Contig16.154
ZaPEPC11	ZaA2_C21.Contig16.20
ZaPEPC11	ZaA2_C21.Contig16.26
ZaPEPC11	ZaA2_C21.Contig16.3.73
ZaPEPC11	ZaA2_C21.Contig16.3.74
ZaPEPC11	ZaA2_C21.Contig16.6.67
ZaPEPC11	ZaA2_C21.Contig2260.4
ZaPEPC11	ZaA2_C21.Contig50.24
ZaPEPC11	ZaA2_C21.Contig561.10
ZaPEPC11	ZaA2_C22.Contig106.75
ZaPEPC11	ZaA2_C22.Contig72.191
ZaPEPC11	ZaA2_C22.Contig72.244
ZaPEPC11	ZaA2_C22.Contig72.293
ZaPEPC11	ZaA2_C22.Contig72.36
ZaPEPC11	ZaA2_C23.Contig210.130
ZaPEPC11	ZaA2_C23.Contig439.21
ZaPEPC11	ZaA2_C24.Contig1123.11
ZaPEPC11	ZaA2_C24.Contig1220.16
ZaPEPC11	ZaA2_C24.Contig168.125
ZaPEPC11	ZaA2_C24.Contig1749.94
ZaPEPC11	ZaA2_C25.Contig353.94
ZaPEPC11	ZaA2_C25.Contig711.17
ZaPEPC11	ZaA2_C25.Contig711.9
ZaPEPC11	ZaA2_C26.Contig1103.141
ZaPEPC11	ZaA2_C26.Contig1103.147
ZaPEPC11	ZaA2_C26.Contig1103.62
ZaPEPC11	ZaA2_C26.Contig146.24
ZaPEPC11	ZaA2_C26.Contig146.3
ZaPEPC11	ZaA2_C26.Contig228.144
ZaPEPC11	ZaA2_C26.Contig228.167
ZaPEPC11	ZaA2_C26.Contig228.26
ZaPEPC11	ZaA2_C26.Contig228.47
ZaPEPC11	ZaA2_C26.Contig228.59
ZaPEPC11	ZaA2_C26.Contig228.74	ERF
ZaPEPC11	ZaA2_C26.Contig242.41
ZaPEPC11	ZaA2_C26.Contig248.11
ZaPEPC11	ZaA2_C26.Contig248.3
ZaPEPC11	ZaA2_C26.Contig3.1.166
ZaPEPC11	ZaA2_C26.Contig3.1.82
ZaPEPC11	ZaA2_C26.Contig3.35
ZaPEPC11	ZaA2_C26.Contig3.39.19
ZaPEPC11	ZaA2_C26.Contig3.40.31	HSF
ZaPEPC11	ZaA2_C26.Contig3.40.39
ZaPEPC11	ZaA2_C26.Contig3.59.11
ZaPEPC11	ZaA2_C26.Contig3.7.243
ZaPEPC11	ZaA2_C26.Contig3.83.12
ZaPEPC11	ZaA2_C27.Contig10.3.120
ZaPEPC11	ZaA2_C27.Contig10.3.56
ZaPEPC11	ZaA2_C27.Contig10.8.58
ZaPEPC11	ZaA2_C27.Contig249.21
ZaPEPC11	ZaA2_C27.Contig461.21
ZaPEPC11	ZaA2_C27.Contig722.73
ZaPEPC11	ZaA2_C27.Contig722.80
ZaPEPC11	ZaA2_C28.Contig208.9
ZaPEPC11	ZaA2_C28.Contig438.158
ZaPEPC11	ZaA2_C29.Contig1.1.16
ZaPEPC11	ZaA2_C29.Contig1.10.1
ZaPEPC11	ZaA2_C29.Contig1.12.2
ZaPEPC11	ZaA2_C29.Contig1.29.19
ZaPEPC11	ZaA2_C29.Contig1.33.128
ZaPEPC11	ZaA2_C29.Contig1.33.50
ZaPEPC11	ZaA2_C29.Contig1.33.59
ZaPEPC11	ZaA2_C29.Contig1.4.109
ZaPEPC11	ZaA2_C29.Contig1.4.138
ZaPEPC11	ZaA2_C29.Contig1.4.225
ZaPEPC11	ZaA2_C29.Contig1.41.10
ZaPEPC11	ZaA2_C29.Contig1.5.103
ZaPEPC11	ZaA2_C29.Contig1.5.31
ZaPEPC11	ZaA2_C29.Contig1.5.61
ZaPEPC11	ZaA2_C29.Contig1.7.73
ZaPEPC11	ZaA2_C29.Contig1.70.21
ZaPEPC11	ZaA2_C29.Contig1.70.40
ZaPEPC11	ZaA2_C29.Contig1.75.33
ZaPEPC11	ZaA2_C29.Contig1.8.108
ZaPEPC11	ZaA2_C29.Contig1.8.168
ZaPEPC11	ZaA2_C29.Contig1.8.178
ZaPEPC11	ZaA2_C29.Contig1.8.246
ZaPEPC11	ZaA2_C29.Contig1.8.98
ZaPEPC11	ZaA2_C29.Contig1.83.27
ZaPEPC11	ZaA2_C29.Contig740.8
ZaPEPC11	ZaA2_C29.Contig843.30
ZaPEPC11	ZaA2_C30.Contig2610.44
ZaPEPC11	ZaA2_C30.Contig458.7
ZaPEPC11	ZaA2_C30.Contig853.164
ZaPEPC11	ZaA2_C30.Contig853.18
ZaPEPC11	ZaA2_C32.Contig4.22.8
ZaPEPC11	ZaA2_C32.Contig4.3.127
ZaPEPC11	ZaA2_C32.Contig4.5.63
ZaPEPC11	ZaA2_C32.Contig4.6.15
ZaPEPC11	ZaA2_C32.Contig481.32	HD-ZIP
ZaPEPC11	ZaA2_C32.Contig481.53
ZaPEPC11	ZaA2_C32.Contig610.18
ZaPEPC11	ZaA2_C32.Contig610.73
ZaPEPC11	ZaA2_C33.Contig11.16
ZaPEPC11	Za_Contig1.Contig44.18
ZaPEPC11	Za_Contig2.Contig57.215
ZaPEPC11	Za_Contig2.Contig57.269
ZaPEPC11	Za_Contig28.Contig1800.112
ZaPEPC11	Za_Contig28.Contig1800.14
ZaPEPC11	Za_Contig28.Contig1800.64
ZaPEPC1	ZaA1_C22.Contig819.98
ZaPEPC1	ZaA2_C11.Contig139.42
ZaPEPC3	ZaA1_C27.Contig510.43
ZaPEPC12	ZaA1_C01.Contig1799.16
ZaPEPC12	ZaA1_C03.Contig1735.23
ZaPEPC12	ZaA1_C04.Contig226.109
ZaPEPC12	ZaA1_C04.Contig443.86
ZaPEPC12	ZaA1_C04.Contig9.49
ZaPEPC12	ZaA1_C08.Contig79.126
ZaPEPC12	ZaA1_C10.Contig534.1
ZaPEPC12	ZaA1_C13.Contig319.100
ZaPEPC12	ZaA1_C16.Contig2408.9
ZaPEPC12	ZaA1_C18.Contig390.25
ZaPEPC12	ZaA1_C18.Contig741.12
ZaPEPC12	ZaA1_C19.Contig1874.1
ZaPEPC12	ZaA1_C20.Contig22.24
ZaPEPC12	ZaA1_C23.Contig274.137
ZaPEPC12	ZaA1_C25.Contig38.121
ZaPEPC12	ZaA1_C28.Contig21.7
ZaPEPC12	ZaA1_C31.Contig7.8.57
ZaPEPC12	ZaA2_C02.Contig827.19
ZaPEPC12	ZaA2_C03.Contig734.50
ZaPEPC12	ZaA2_C07.Contig123.23	TALE
ZaPEPC12	ZaA2_C07.Contig78.162
ZaPEPC12	ZaA2_C10.Contig36.3.53
ZaPEPC12	ZaA2_C10.Contig36.70
ZaPEPC12	ZaA2_C10.Contig36.94
ZaPEPC12	ZaA2_C10.Contig41.2.12
ZaPEPC12	ZaA2_C10.Contig53.87	WRKY
ZaPEPC12	ZaA2_C10.Contig6.6.138
ZaPEPC12	ZaA2_C10.Contig6.7.117
ZaPEPC12	ZaA2_C10.Contig86.2
ZaPEPC12	ZaA2_C13.Contig2426.4
ZaPEPC12	ZaA2_C16.Contig259.74
ZaPEPC12	ZaA2_C20.Contig1741.30
ZaPEPC12	ZaA2_C21.Contig16.99
ZaPEPC12	ZaA2_C26.Contig3.31.7
ZaPEPC12	ZaA2_C27.Contig10.4.10
ZaPEPC12	ZaA2_C27.Contig194.8
ZaPEPC12	ZaA2_C31.Contig434.79	bZIP
ZaPEPC12	ZaA2_C32.Contig4.3.193
ZaPEPC12	Za_Contig28.Contig1800.106
ZaPEPC8	ZaA1_C01.Contig127.141
ZaPEPC8	ZaA1_C01.Contig127.377
ZaPEPC8	ZaA1_C01.Contig1622.20
ZaPEPC8	ZaA1_C01.Contig2007.11
ZaPEPC8	ZaA1_C01.Contig2007.4
ZaPEPC8	ZaA1_C01.Contig2007.5
ZaPEPC8	ZaA1_C01.Contig35.4.21
ZaPEPC8	ZaA1_C01.Contig61.8.3
ZaPEPC8	ZaA1_C01.Contig61.8.4
ZaPEPC8	ZaA1_C01.Contig677.1
ZaPEPC8	ZaA1_C01.Contig80.27	WRKY
ZaPEPC8	ZaA1_C01.Contig865.16
ZaPEPC8	ZaA1_C01.Contig865.2
ZaPEPC8	ZaA1_C01.Contig91.14	ERF
ZaPEPC8	ZaA1_C01.Contig91.55
ZaPEPC8	ZaA1_C02.Contig12.1.82
ZaPEPC8	ZaA1_C02.Contig12.1.86
ZaPEPC8	ZaA1_C02.Contig12.5.102
ZaPEPC8	ZaA1_C02.Contig12.7.107
ZaPEPC8	ZaA1_C02.Contig12.7.62
ZaPEPC8	ZaA1_C02.Contig12.8.57
ZaPEPC8	ZaA1_C02.Contig12.8.58
ZaPEPC8	ZaA1_C02.Contig12.8.73
ZaPEPC8	ZaA1_C02.Contig1754.48
ZaPEPC8	ZaA1_C02.Contig2038.26
ZaPEPC8	ZaA1_C02.Contig293.71
ZaPEPC8	ZaA1_C02.Contig772.21
ZaPEPC8	ZaA1_C02.Contig868.31
ZaPEPC8	ZaA1_C03.Contig1108.33
ZaPEPC8	ZaA1_C03.Contig1340.3
ZaPEPC8	ZaA1_C03.Contig1481.43
ZaPEPC8	ZaA1_C03.Contig1481.5
ZaPEPC8	ZaA1_C03.Contig1735.11
ZaPEPC8	ZaA1_C03.Contig1735.21
ZaPEPC8	ZaA1_C03.Contig1735.3
ZaPEPC8	ZaA1_C03.Contig1735.52
ZaPEPC8	ZaA1_C03.Contig1735.73
ZaPEPC8	ZaA1_C03.Contig1735.77
ZaPEPC8	ZaA1_C03.Contig2409.28
ZaPEPC8	ZaA1_C03.Contig2496.25
ZaPEPC8	ZaA1_C03.Contig271.91
ZaPEPC8	ZaA1_C03.Contig330.100
ZaPEPC8	ZaA1_C03.Contig330.103
ZaPEPC8	ZaA1_C03.Contig330.121
ZaPEPC8	ZaA1_C03.Contig330.88	MYB_related
ZaPEPC8	ZaA1_C03.Contig330.90
ZaPEPC8	ZaA1_C03.Contig77.51
ZaPEPC8	ZaA1_C03.Contig861.57	bHLH
ZaPEPC8	ZaA1_C03.Contig902.3
ZaPEPC8	ZaA1_C03.Contig902.7
ZaPEPC8	ZaA1_C04.Contig2028.1
ZaPEPC8	ZaA1_C04.Contig226.122
ZaPEPC8	ZaA1_C04.Contig226.182
ZaPEPC8	ZaA1_C04.Contig226.64
ZaPEPC8	ZaA1_C04.Contig226.88
ZaPEPC8	ZaA1_C04.Contig226.98
ZaPEPC8	ZaA1_C04.Contig227.29
ZaPEPC8	ZaA1_C04.Contig443.105
ZaPEPC8	ZaA1_C04.Contig443.124
ZaPEPC8	ZaA1_C04.Contig443.127
ZaPEPC8	ZaA1_C04.Contig443.28
ZaPEPC8	ZaA1_C04.Contig443.67
ZaPEPC8	ZaA1_C04.Contig9.2.59
ZaPEPC8	ZaA1_C04.Contig9.20
ZaPEPC8	ZaA1_C04.Contig9.3.63
ZaPEPC8	ZaA1_C04.Contig9.4.82
ZaPEPC8	ZaA1_C04.Contig9.56
ZaPEPC8	ZaA1_C04.Contig9.6.24
ZaPEPC8	ZaA1_C04.Contig9.7.82
ZaPEPC8	ZaA1_C04.Contig9.7.97
ZaPEPC8	ZaA1_C05.Contig109.66
ZaPEPC8	ZaA1_C05.Contig1718.6	CO-like
ZaPEPC8	ZaA1_C05.Contig1730.24
ZaPEPC8	ZaA1_C05.Contig2256.16
ZaPEPC8	ZaA1_C05.Contig2256.23
ZaPEPC8	ZaA1_C05.Contig290.47
ZaPEPC8	ZaA1_C05.Contig3664.1
ZaPEPC8	ZaA1_C05.Contig477.102
ZaPEPC8	ZaA1_C05.Contig477.111
ZaPEPC8	ZaA1_C05.Contig477.123
ZaPEPC8	ZaA1_C06.Contig1199.8
ZaPEPC8	ZaA1_C06.Contig26.9.57
ZaPEPC8	ZaA1_C06.Contig339.48
ZaPEPC8	ZaA1_C06.Contig339.51
ZaPEPC8	ZaA1_C06.Contig405.72
ZaPEPC8	ZaA1_C06.Contig880.39
ZaPEPC8	ZaA1_C07.Contig1453.20
ZaPEPC8	ZaA1_C07.Contig1453.38
ZaPEPC8	ZaA1_C07.Contig2324.4
ZaPEPC8	ZaA1_C07.Contig361.114
ZaPEPC8	ZaA1_C07.Contig361.157
ZaPEPC8	ZaA1_C07.Contig361.162
ZaPEPC8	ZaA1_C07.Contig361.223
ZaPEPC8	ZaA1_C07.Contig361.235
ZaPEPC8	ZaA1_C07.Contig361.255
ZaPEPC8	ZaA1_C07.Contig361.62
ZaPEPC8	ZaA1_C07.Contig3772.16
ZaPEPC8	ZaA1_C07.Contig3772.18
ZaPEPC8	ZaA1_C07.Contig452.17
ZaPEPC8	ZaA1_C07.Contig682.126
ZaPEPC8	ZaA1_C07.Contig682.15
ZaPEPC8	ZaA1_C07.Contig682.69
ZaPEPC8	ZaA1_C07.Contig682.96
ZaPEPC8	ZaA1_C07.Contig714.16
ZaPEPC8	ZaA1_C07.Contig808.7
ZaPEPC8	ZaA1_C08.Contig1197.21
ZaPEPC8	ZaA1_C08.Contig1197.60
ZaPEPC8	ZaA1_C08.Contig25.2.10	TCP
ZaPEPC8	ZaA1_C08.Contig297.36
ZaPEPC8	ZaA1_C08.Contig298.46
ZaPEPC8	ZaA1_C08.Contig43.128
ZaPEPC8	ZaA1_C08.Contig43.2
ZaPEPC8	ZaA1_C08.Contig43.69
ZaPEPC8	ZaA1_C08.Contig43.70
ZaPEPC8	ZaA1_C08.Contig43.78
ZaPEPC8	ZaA1_C08.Contig43.95
ZaPEPC8	ZaA1_C08.Contig79.1
ZaPEPC8	ZaA1_C08.Contig79.124
ZaPEPC8	ZaA1_C08.Contig79.177
ZaPEPC8	ZaA1_C08.Contig79.199	MYB_related
ZaPEPC8	ZaA1_C08.Contig79.23
ZaPEPC8	ZaA1_C08.Contig79.251
ZaPEPC8	ZaA1_C08.Contig79.8
ZaPEPC8	ZaA1_C08.Contig79.96
ZaPEPC8	ZaA1_C09.Contig549.3
ZaPEPC8	ZaA1_C09.Contig586.158
ZaPEPC8	ZaA1_C09.Contig586.176
ZaPEPC8	ZaA1_C09.Contig70.68
ZaPEPC8	ZaA1_C10.Contig2023.18
ZaPEPC8	ZaA1_C10.Contig2023.41
ZaPEPC8	ZaA1_C10.Contig2023.5
ZaPEPC8	ZaA1_C10.Contig2284.1
ZaPEPC8	ZaA1_C10.Contig286.16
ZaPEPC8	ZaA1_C10.Contig286.57
ZaPEPC8	ZaA1_C10.Contig286.58
ZaPEPC8	ZaA1_C10.Contig286.63
ZaPEPC8	ZaA1_C10.Contig286.64
ZaPEPC8	ZaA1_C10.Contig286.65
ZaPEPC8	ZaA1_C10.Contig413.55
ZaPEPC8	ZaA1_C10.Contig413.69
ZaPEPC8	ZaA1_C10.Contig413.71
ZaPEPC8	ZaA1_C10.Contig534.110
ZaPEPC8	ZaA1_C10.Contig534.157
ZaPEPC8	ZaA1_C10.Contig534.180
ZaPEPC8	ZaA1_C10.Contig534.185
ZaPEPC8	ZaA1_C10.Contig534.213
ZaPEPC8	ZaA1_C10.Contig534.226
ZaPEPC8	ZaA1_C10.Contig534.228	C2H2
ZaPEPC8	ZaA1_C10.Contig534.243
ZaPEPC8	ZaA1_C10.Contig534.38
ZaPEPC8	ZaA1_C10.Contig534.58
ZaPEPC8	ZaA1_C10.Contig534.82
ZaPEPC8	ZaA1_C10.Contig534.87
ZaPEPC8	ZaA1_C10.Contig534.95
ZaPEPC8	ZaA1_C10.Contig877.105
ZaPEPC8	ZaA1_C10.Contig877.41
ZaPEPC8	ZaA1_C10.Contig877.96
ZaPEPC8	ZaA1_C11.Contig1036.18
ZaPEPC8	ZaA1_C11.Contig1036.45
ZaPEPC8	ZaA1_C11.Contig1036.54
ZaPEPC8	ZaA1_C11.Contig1036.59
ZaPEPC8	ZaA1_C11.Contig104.102
ZaPEPC8	ZaA1_C11.Contig104.23
ZaPEPC8	ZaA1_C11.Contig104.29
ZaPEPC8	ZaA1_C11.Contig104.79
ZaPEPC8	ZaA1_C11.Contig104.99
ZaPEPC8	ZaA1_C11.Contig1487.17
ZaPEPC8	ZaA1_C11.Contig190.18
ZaPEPC8	ZaA1_C11.Contig190.44
ZaPEPC8	ZaA1_C11.Contig190.64
ZaPEPC8	ZaA1_C11.Contig190.81
ZaPEPC8	ZaA1_C11.Contig190.87
ZaPEPC8	ZaA1_C11.Contig197.15
ZaPEPC8	ZaA1_C11.Contig197.7
ZaPEPC8	ZaA1_C11.Contig2026.14
ZaPEPC8	ZaA1_C11.Contig2437.16
ZaPEPC8	ZaA1_C11.Contig66.3
ZaPEPC8	ZaA1_C11.Contig66.4
ZaPEPC8	ZaA1_C11.Contig66.5
ZaPEPC8	ZaA1_C11.Contig66.59
ZaPEPC8	ZaA1_C11.Contig814.4
ZaPEPC8	ZaA1_C12.Contig1029.16
ZaPEPC8	ZaA1_C12.Contig1115.7
ZaPEPC8	ZaA1_C12.Contig1148.116
ZaPEPC8	ZaA1_C12.Contig1148.117
ZaPEPC8	ZaA1_C12.Contig1148.121
ZaPEPC8	ZaA1_C12.Contig1148.6
ZaPEPC8	ZaA1_C12.Contig1148.75
ZaPEPC8	ZaA1_C12.Contig1148.96
ZaPEPC8	ZaA1_C12.Contig1148.99
ZaPEPC8	ZaA1_C12.Contig170.15
ZaPEPC8	ZaA1_C12.Contig189.11
ZaPEPC8	ZaA1_C12.Contig189.15
ZaPEPC8	ZaA1_C12.Contig189.18
ZaPEPC8	ZaA1_C12.Contig218.1
ZaPEPC8	ZaA1_C12.Contig254.58
ZaPEPC8	ZaA1_C12.Contig254.60
ZaPEPC8	ZaA1_C12.Contig254.67
ZaPEPC8	ZaA1_C12.Contig254.72
ZaPEPC8	ZaA1_C12.Contig3063.4
ZaPEPC8	ZaA1_C12.Contig485.12
ZaPEPC8	ZaA1_C12.Contig485.19	MYB_related
ZaPEPC8	ZaA1_C12.Contig485.52
ZaPEPC8	ZaA1_C12.Contig485.64
ZaPEPC8	ZaA1_C12.Contig485.77
ZaPEPC8	ZaA1_C12.Contig838.16
ZaPEPC8	ZaA1_C12.Contig838.33
ZaPEPC8	ZaA1_C12.Contig838.34
ZaPEPC8	ZaA1_C12.Contig838.41
ZaPEPC8	ZaA1_C12.Contig838.75
ZaPEPC8	ZaA1_C13.Contig117.4
ZaPEPC8	ZaA1_C13.Contig142.11
ZaPEPC8	ZaA1_C13.Contig150.206
ZaPEPC8	ZaA1_C13.Contig150.24
ZaPEPC8	ZaA1_C13.Contig150.55
ZaPEPC8	ZaA1_C13.Contig150.84	ARF
ZaPEPC8	ZaA1_C13.Contig20.5.25
ZaPEPC8	ZaA1_C13.Contig20.6.53
ZaPEPC8	ZaA1_C13.Contig206.28
ZaPEPC8	ZaA1_C13.Contig2439.34
ZaPEPC8	ZaA1_C13.Contig2439.40
ZaPEPC8	ZaA1_C13.Contig2986.21
ZaPEPC8	ZaA1_C13.Contig2986.26
ZaPEPC8	ZaA1_C13.Contig2986.32
ZaPEPC8	ZaA1_C13.Contig2986.33
ZaPEPC8	ZaA1_C13.Contig319.101
ZaPEPC8	ZaA1_C13.Contig319.104	CO-like
ZaPEPC8	ZaA1_C13.Contig319.105
ZaPEPC8	ZaA1_C13.Contig319.110
ZaPEPC8	ZaA1_C13.Contig319.113
ZaPEPC8	ZaA1_C13.Contig319.168
ZaPEPC8	ZaA1_C13.Contig319.4
ZaPEPC8	ZaA1_C13.Contig319.6
ZaPEPC8	ZaA1_C13.Contig319.90	NF-YB
ZaPEPC8	ZaA1_C13.Contig319.95
ZaPEPC8	ZaA1_C13.Contig3226.14
ZaPEPC8	ZaA1_C13.Contig3226.18
ZaPEPC8	ZaA1_C13.Contig573.3
ZaPEPC8	ZaA1_C13.Contig573.33
ZaPEPC8	ZaA1_C13.Contig573.66
ZaPEPC8	ZaA1_C14.Contig1075.20
ZaPEPC8	ZaA1_C14.Contig1658.56
ZaPEPC8	ZaA1_C14.Contig2372.6
ZaPEPC8	ZaA1_C14.Contig465.37
ZaPEPC8	ZaA1_C14.Contig84.130
ZaPEPC8	ZaA1_C14.Contig84.199
ZaPEPC8	ZaA1_C14.Contig84.91
ZaPEPC8	ZaA1_C14.Contig84.95
ZaPEPC8	ZaA1_C15.Contig1033.4
ZaPEPC8	ZaA1_C15.Contig47.4.4
ZaPEPC8	ZaA1_C15.Contig47.4.9
ZaPEPC8	ZaA1_C15.Contig59.42
ZaPEPC8	ZaA1_C16.Contig1050.10
ZaPEPC8	ZaA1_C16.Contig14.4.37
ZaPEPC8	ZaA1_C16.Contig14.4.54
ZaPEPC8	ZaA1_C16.Contig14.4.88
ZaPEPC8	ZaA1_C16.Contig14.6.45
ZaPEPC8	ZaA1_C16.Contig14.7.47
ZaPEPC8	ZaA1_C16.Contig14.7.48
ZaPEPC8	ZaA1_C16.Contig14.7.57
ZaPEPC8	ZaA1_C16.Contig14.7.74
ZaPEPC8	ZaA1_C16.Contig14.7.76
ZaPEPC8	ZaA1_C16.Contig14.7.88
ZaPEPC8	ZaA1_C16.Contig14.7.92
ZaPEPC8	ZaA1_C16.Contig14.7.98
ZaPEPC8	ZaA1_C16.Contig14.8.46
ZaPEPC8	ZaA1_C16.Contig14.9.66
ZaPEPC8	ZaA1_C16.Contig14.9.80
ZaPEPC8	ZaA1_C16.Contig23.1.32
ZaPEPC8	ZaA1_C16.Contig23.20
ZaPEPC8	ZaA1_C16.Contig23.28	TALE
ZaPEPC8	ZaA1_C16.Contig23.44
ZaPEPC8	ZaA1_C16.Contig23.8.107
ZaPEPC8	ZaA1_C16.Contig23.8.74
ZaPEPC8	ZaA1_C16.Contig23.9.52
ZaPEPC8	ZaA1_C16.Contig735.117
ZaPEPC8	ZaA1_C16.Contig735.120
ZaPEPC8	ZaA1_C16.Contig735.6
ZaPEPC8	ZaA1_C17.Contig147.115
ZaPEPC8	ZaA1_C17.Contig147.117
ZaPEPC8	ZaA1_C17.Contig147.5
ZaPEPC8	ZaA1_C17.Contig2169.17
ZaPEPC8	ZaA1_C17.Contig2169.54
ZaPEPC8	ZaA1_C17.Contig2169.6
ZaPEPC8	ZaA1_C17.Contig2175.6
ZaPEPC8	ZaA1_C17.Contig2290.1
ZaPEPC8	ZaA1_C17.Contig2290.17
ZaPEPC8	ZaA1_C17.Contig2290.46
ZaPEPC8	ZaA1_C17.Contig2290.52
ZaPEPC8	ZaA1_C17.Contig2290.53
ZaPEPC8	ZaA1_C17.Contig2290.54
ZaPEPC8	ZaA1_C17.Contig2916.20
ZaPEPC8	ZaA1_C17.Contig447.12
ZaPEPC8	ZaA1_C17.Contig753.11	HSF
ZaPEPC8	ZaA1_C17.Contig753.17
ZaPEPC8	ZaA1_C17.Contig753.4
ZaPEPC8	ZaA1_C17.Contig753.6
ZaPEPC8	ZaA1_C17.Contig893.117
ZaPEPC8	ZaA1_C17.Contig893.145
ZaPEPC8	ZaA1_C17.Contig893.32
ZaPEPC8	ZaA1_C17.Contig893.5
ZaPEPC8	ZaA1_C17.Contig893.60
ZaPEPC8	ZaA1_C17.Contig893.66
ZaPEPC8	ZaA1_C18.Contig2106.10
ZaPEPC8	ZaA1_C18.Contig287.1
ZaPEPC8	ZaA1_C18.Contig287.29	bHLH
ZaPEPC8	ZaA1_C18.Contig287.5
ZaPEPC8	ZaA1_C19.Contig1057.15
ZaPEPC8	ZaA1_C19.Contig1874.43	HD-ZIP
ZaPEPC8	ZaA1_C19.Contig1874.63
ZaPEPC8	ZaA1_C19.Contig55.6.24
ZaPEPC8	ZaA1_C20.Contig1003.33
ZaPEPC8	ZaA1_C20.Contig1003.44
ZaPEPC8	ZaA1_C20.Contig1003.60
ZaPEPC8	ZaA1_C20.Contig1003.93
ZaPEPC8	ZaA1_C20.Contig2180.16
ZaPEPC8	ZaA1_C20.Contig2239.18
ZaPEPC8	ZaA1_C20.Contig514.37
ZaPEPC8	ZaA1_C20.Contig514.45
ZaPEPC8	ZaA1_C20.Contig514.9
ZaPEPC8	ZaA1_C20.Contig754.31
ZaPEPC8	ZaA1_C21.Contig1400.12
ZaPEPC8	ZaA1_C21.Contig1990.4
ZaPEPC8	ZaA1_C21.Contig214.31
ZaPEPC8	ZaA1_C21.Contig214.34
ZaPEPC8	ZaA1_C21.Contig215.26
ZaPEPC8	ZaA1_C21.Contig466.103
ZaPEPC8	ZaA1_C21.Contig466.125
ZaPEPC8	ZaA1_C21.Contig466.139
ZaPEPC8	ZaA1_C21.Contig466.155
ZaPEPC8	ZaA1_C21.Contig466.74
ZaPEPC8	ZaA1_C21.Contig787.17
ZaPEPC8	ZaA1_C22.Contig106.18
ZaPEPC8	ZaA1_C22.Contig1192.5
ZaPEPC8	ZaA1_C22.Contig1864.13
ZaPEPC8	ZaA1_C22.Contig1963.12
ZaPEPC8	ZaA1_C22.Contig1963.27
ZaPEPC8	ZaA1_C22.Contig1963.7
ZaPEPC8	ZaA1_C22.Contig367.21
ZaPEPC8	ZaA1_C22.Contig367.220
ZaPEPC8	ZaA1_C22.Contig367.311
ZaPEPC8	ZaA1_C22.Contig367.96
ZaPEPC8	ZaA1_C22.Contig582.45
ZaPEPC8	ZaA1_C22.Contig729.41
ZaPEPC8	ZaA1_C22.Contig780.19
ZaPEPC8	ZaA1_C22.Contig780.4
ZaPEPC8	ZaA1_C22.Contig831.24
ZaPEPC8	ZaA1_C23.Contig274.144	NAC
ZaPEPC8	ZaA1_C23.Contig274.210	WRKY
ZaPEPC8	ZaA1_C23.Contig274.276
ZaPEPC8	ZaA1_C23.Contig274.277
ZaPEPC8	ZaA1_C23.Contig400.48	C2H2
ZaPEPC8	ZaA1_C23.Contig5.2.27
ZaPEPC8	ZaA1_C23.Contig5.2.37
ZaPEPC8	ZaA1_C23.Contig5.2.40
ZaPEPC8	ZaA1_C23.Contig5.2.41
ZaPEPC8	ZaA1_C23.Contig5.2.74
ZaPEPC8	ZaA1_C23.Contig5.2.75
ZaPEPC8	ZaA1_C23.Contig5.4.9
ZaPEPC8	ZaA1_C23.Contig5.5.73
ZaPEPC8	ZaA1_C23.Contig5.5.85
ZaPEPC8	ZaA1_C23.Contig5.6.16
ZaPEPC8	ZaA1_C23.Contig5.7.118
ZaPEPC8	ZaA1_C23.Contig5.7.127
ZaPEPC8	ZaA1_C23.Contig5.7.170
ZaPEPC8	ZaA1_C23.Contig5.7.186
ZaPEPC8	ZaA1_C23.Contig5.7.48
ZaPEPC8	ZaA1_C23.Contig5.8.21
ZaPEPC8	ZaA1_C23.Contig507.4
ZaPEPC8	ZaA1_C23.Contig75.68
ZaPEPC8	ZaA1_C23.Contig777.17
ZaPEPC8	ZaA1_C23.Contig885.157
ZaPEPC8	ZaA1_C23.Contig885.36
ZaPEPC8	ZaA1_C23.Contig885.44
ZaPEPC8	ZaA1_C24.Contig1059.13
ZaPEPC8	ZaA1_C24.Contig3184.40
ZaPEPC8	ZaA1_C24.Contig4656.1	bHLH
ZaPEPC8	ZaA1_C24.Contig824.29
ZaPEPC8	ZaA1_C25.Contig18.2.21
ZaPEPC8	ZaA1_C25.Contig18.3.17
ZaPEPC8	ZaA1_C25.Contig18.5.64
ZaPEPC8	ZaA1_C25.Contig18.5.71
ZaPEPC8	ZaA1_C25.Contig18.5.83	NAC
ZaPEPC8	ZaA1_C25.Contig18.6.37
ZaPEPC8	ZaA1_C25.Contig18.6.50
ZaPEPC8	ZaA1_C25.Contig18.6.53
ZaPEPC8	ZaA1_C25.Contig18.6.66
ZaPEPC8	ZaA1_C25.Contig18.7.27
ZaPEPC8	ZaA1_C25.Contig18.7.49
ZaPEPC8	ZaA1_C25.Contig18.7.7
ZaPEPC8	ZaA1_C25.Contig18.8.19
ZaPEPC8	ZaA1_C25.Contig181.115
ZaPEPC8	ZaA1_C25.Contig181.70
ZaPEPC8	ZaA1_C25.Contig1975.11
ZaPEPC8	ZaA1_C25.Contig38.105
ZaPEPC8	ZaA1_C25.Contig38.113	TALE
ZaPEPC8	ZaA1_C25.Contig38.133
ZaPEPC8	ZaA1_C25.Contig38.16
ZaPEPC8	ZaA1_C25.Contig38.5.5
ZaPEPC8	ZaA1_C25.Contig38.72
ZaPEPC8	ZaA1_C25.Contig38.89
ZaPEPC8	ZaA1_C25.Contig407.121
ZaPEPC8	ZaA1_C25.Contig474.8
ZaPEPC8	ZaA1_C25.Contig713.30
ZaPEPC8	ZaA1_C25.Contig805.14
ZaPEPC8	ZaA1_C25.Contig856.21
ZaPEPC8	ZaA1_C26.Contig1098.14
ZaPEPC8	ZaA1_C26.Contig1119.128
ZaPEPC8	ZaA1_C26.Contig1119.60
ZaPEPC8	ZaA1_C26.Contig1127.31
ZaPEPC8	ZaA1_C26.Contig1953.3
ZaPEPC8	ZaA1_C26.Contig209.13
ZaPEPC8	ZaA1_C26.Contig2171.13
ZaPEPC8	ZaA1_C26.Contig460.127
ZaPEPC8	ZaA1_C26.Contig460.18
ZaPEPC8	ZaA1_C26.Contig460.23
ZaPEPC8	ZaA1_C26.Contig460.58
ZaPEPC8	ZaA1_C26.Contig460.60	MYB_related
ZaPEPC8	ZaA1_C26.Contig460.66
ZaPEPC8	ZaA1_C26.Contig706.3
ZaPEPC8	ZaA1_C26.Contig706.8
ZaPEPC8	ZaA1_C27.Contig19.30
ZaPEPC8	ZaA1_C27.Contig19.5.14
ZaPEPC8	ZaA1_C27.Contig19.5.21
ZaPEPC8	ZaA1_C27.Contig19.7.16
ZaPEPC8	ZaA1_C27.Contig19.9.30	HSF
ZaPEPC8	ZaA1_C27.Contig19.9.9
ZaPEPC8	ZaA1_C27.Contig2133.12
ZaPEPC8	ZaA1_C27.Contig2133.15
ZaPEPC8	ZaA1_C27.Contig2133.20
ZaPEPC8	ZaA1_C27.Contig2133.21
ZaPEPC8	ZaA1_C27.Contig2133.4
ZaPEPC8	ZaA1_C27.Contig279.13
ZaPEPC8	ZaA1_C27.Contig279.20
ZaPEPC8	ZaA1_C27.Contig2859.24
ZaPEPC8	ZaA1_C27.Contig2859.29
ZaPEPC8	ZaA1_C27.Contig2859.32
ZaPEPC8	ZaA1_C27.Contig2859.8	DBB
ZaPEPC8	ZaA1_C27.Contig418.6
ZaPEPC8	ZaA1_C27.Contig421.19
ZaPEPC8	ZaA1_C27.Contig421.3
ZaPEPC8	ZaA1_C27.Contig421.36
ZaPEPC8	ZaA1_C27.Contig421.37
ZaPEPC8	ZaA1_C27.Contig421.40
ZaPEPC8	ZaA1_C27.Contig497.7
ZaPEPC8	ZaA1_C27.Contig510.11
ZaPEPC8	ZaA1_C27.Contig510.13
ZaPEPC8	ZaA1_C27.Contig510.61
ZaPEPC8	ZaA1_C27.Contig510.65
ZaPEPC8	ZaA1_C27.Contig510.71
ZaPEPC8	ZaA1_C28.Contig145.10
ZaPEPC8	ZaA1_C28.Contig145.11
ZaPEPC8	ZaA1_C28.Contig157.72
ZaPEPC8	ZaA1_C28.Contig157.78
ZaPEPC8	ZaA1_C28.Contig157.91
ZaPEPC8	ZaA1_C28.Contig21.21
ZaPEPC8	ZaA1_C28.Contig21.6.3
ZaPEPC8	ZaA1_C28.Contig69.119
ZaPEPC8	ZaA1_C28.Contig69.308
ZaPEPC8	ZaA1_C28.Contig69.49	bHLH
ZaPEPC8	ZaA1_C29.Contig265.73
ZaPEPC8	ZaA1_C29.Contig2902.2
ZaPEPC8	ZaA1_C29.Contig2902.25
ZaPEPC8	ZaA1_C29.Contig839.2
ZaPEPC8	ZaA1_C30.Contig235.143
ZaPEPC8	ZaA1_C30.Contig235.153
ZaPEPC8	ZaA1_C30.Contig235.47	GRAS
ZaPEPC8	ZaA1_C30.Contig235.70
ZaPEPC8	ZaA1_C31.Contig262.13
ZaPEPC8	ZaA1_C31.Contig299.19
ZaPEPC8	ZaA1_C31.Contig299.39
ZaPEPC8	ZaA1_C31.Contig299.65
ZaPEPC8	ZaA1_C31.Contig7.6.96	C2H2
ZaPEPC8	ZaA1_C31.Contig7.6.97
ZaPEPC8	ZaA1_C31.Contig7.7.4
ZaPEPC8	ZaA1_C31.Contig7.82
ZaPEPC8	ZaA1_C31.Contig852.3
ZaPEPC8	ZaA1_C31.Contig852.36
ZaPEPC8	ZaA1_C31.Contig99.10
ZaPEPC8	ZaA1_C32.Contig96.127
ZaPEPC8	ZaA1_C32.Contig96.147
ZaPEPC8	ZaA1_C32.Contig96.160
ZaPEPC8	ZaA1_C32.Contig96.202
ZaPEPC8	ZaA1_C32.Contig96.203
ZaPEPC8	ZaA1_C32.Contig96.204
ZaPEPC8	ZaA1_C32.Contig96.208
ZaPEPC8	ZaA1_C32.Contig96.233
ZaPEPC8	ZaA1_C32.Contig96.340
ZaPEPC8	ZaA1_C32.Contig96.370
ZaPEPC8	ZaA1_C33.Contig27.57
ZaPEPC8	ZaA1_C33.Contig27.62
ZaPEPC8	ZaA1_C33.Contig27.80
ZaPEPC8	ZaA1_C33.Contig500.41	MIKC_MADS
ZaPEPC8	ZaA1_C33.Contig500.42
ZaPEPC8	ZaA1_C33.Contig500.50
ZaPEPC8	ZaA1_C33.Contig500.62
ZaPEPC8	ZaA1_C33.Contig500.69
ZaPEPC8	ZaA1_C33.Contig660.50
ZaPEPC8	ZaA2_C01.Contig1250.48
ZaPEPC8	ZaA2_C01.Contig13.12
ZaPEPC8	ZaA2_C01.Contig13.26	SBP
ZaPEPC8	ZaA2_C01.Contig13.5.65
ZaPEPC8	ZaA2_C01.Contig13.5.70
ZaPEPC8	ZaA2_C01.Contig13.9.34
ZaPEPC8	ZaA2_C01.Contig1711.12	ERF
ZaPEPC8	ZaA2_C01.Contig1831.2
ZaPEPC8	ZaA2_C01.Contig2355.3
ZaPEPC8	ZaA2_C01.Contig2355.5
ZaPEPC8	ZaA2_C01.Contig301.40
ZaPEPC8	ZaA2_C01.Contig301.45	HD-ZIP
ZaPEPC8	ZaA2_C01.Contig301.56	WRKY
ZaPEPC8	ZaA2_C01.Contig301.91
ZaPEPC8	ZaA2_C01.Contig301.93	Dof
ZaPEPC8	ZaA2_C01.Contig464.26
ZaPEPC8	ZaA2_C01.Contig513.2	C3H
ZaPEPC8	ZaA2_C01.Contig538.30
ZaPEPC8	ZaA2_C01.Contig5626.20
ZaPEPC8	ZaA2_C01.Contig592.10
ZaPEPC8	ZaA2_C01.Contig592.151
ZaPEPC8	ZaA2_C01.Contig592.39
ZaPEPC8	ZaA2_C01.Contig592.59	C2H2
ZaPEPC8	ZaA2_C01.Contig592.8
ZaPEPC8	ZaA2_C01.Contig598.14
ZaPEPC8	ZaA2_C01.Contig598.28
ZaPEPC8	ZaA2_C01.Contig598.3
ZaPEPC8	ZaA2_C01.Contig598.34
ZaPEPC8	ZaA2_C01.Contig841.73
ZaPEPC8	ZaA2_C02.Contig1066.1
ZaPEPC8	ZaA2_C02.Contig156.12
ZaPEPC8	ZaA2_C02.Contig156.3	bHLH
ZaPEPC8	ZaA2_C02.Contig156.48
ZaPEPC8	ZaA2_C02.Contig156.53
ZaPEPC8	ZaA2_C02.Contig156.6
ZaPEPC8	ZaA2_C02.Contig156.83
ZaPEPC8	ZaA2_C02.Contig1758.12
ZaPEPC8	ZaA2_C02.Contig1758.19
ZaPEPC8	ZaA2_C02.Contig1888.5
ZaPEPC8	ZaA2_C02.Contig1904.5
ZaPEPC8	ZaA2_C02.Contig1904.8
ZaPEPC8	ZaA2_C02.Contig351.16
ZaPEPC8	ZaA2_C02.Contig351.38
ZaPEPC8	ZaA2_C02.Contig351.41
ZaPEPC8	ZaA2_C02.Contig653.4
ZaPEPC8	ZaA2_C02.Contig653.56
ZaPEPC8	ZaA2_C02.Contig653.62
ZaPEPC8	ZaA2_C02.Contig698.112
ZaPEPC8	ZaA2_C02.Contig698.120
ZaPEPC8	ZaA2_C02.Contig698.121
ZaPEPC8	ZaA2_C02.Contig698.122
ZaPEPC8	ZaA2_C02.Contig698.3
ZaPEPC8	ZaA2_C02.Contig698.38
ZaPEPC8	ZaA2_C02.Contig698.57
ZaPEPC8	ZaA2_C02.Contig698.63
ZaPEPC8	ZaA2_C02.Contig698.89
ZaPEPC8	ZaA2_C02.Contig822.2
ZaPEPC8	ZaA2_C02.Contig827.23
ZaPEPC8	ZaA2_C02.Contig827.8
ZaPEPC8	ZaA2_C02.Contig914.7
ZaPEPC8	ZaA2_C03.Contig1433.11
ZaPEPC8	ZaA2_C03.Contig1531.55
ZaPEPC8	ZaA2_C03.Contig1639.11
ZaPEPC8	ZaA2_C03.Contig644.66
ZaPEPC8	ZaA2_C03.Contig734.32
ZaPEPC8	ZaA2_C03.Contig896.3
ZaPEPC8	ZaA2_C03.Contig897.20
ZaPEPC8	ZaA2_C03.Contig897.26
ZaPEPC8	ZaA2_C03.Contig897.32
ZaPEPC8	ZaA2_C03.Contig95.15
ZaPEPC8	ZaA2_C03.Contig966.1
ZaPEPC8	ZaA2_C04.Contig1574.1
ZaPEPC8	ZaA2_C04.Contig410.27
ZaPEPC8	ZaA2_C04.Contig557.113
ZaPEPC8	ZaA2_C04.Contig557.85
ZaPEPC8	ZaA2_C05.Contig1178.23
ZaPEPC8	ZaA2_C05.Contig133.146
ZaPEPC8	ZaA2_C05.Contig133.192
ZaPEPC8	ZaA2_C05.Contig133.83	GATA
ZaPEPC8	ZaA2_C05.Contig15.1.7
ZaPEPC8	ZaA2_C05.Contig15.4.10
ZaPEPC8	ZaA2_C05.Contig15.41
ZaPEPC8	ZaA2_C05.Contig15.7.21
ZaPEPC8	ZaA2_C05.Contig15.8.47
ZaPEPC8	ZaA2_C05.Contig186.49
ZaPEPC8	ZaA2_C05.Contig288.13	bHLH
ZaPEPC8	ZaA2_C06.Contig229.43
ZaPEPC8	ZaA2_C06.Contig229.56
ZaPEPC8	ZaA2_C06.Contig272.5
ZaPEPC8	ZaA2_C06.Contig3570.3
ZaPEPC8	ZaA2_C06.Contig515.22
ZaPEPC8	ZaA2_C06.Contig515.3
ZaPEPC8	ZaA2_C06.Contig829.109	WRKY
ZaPEPC8	ZaA2_C06.Contig829.51
ZaPEPC8	ZaA2_C06.Contig829.57
ZaPEPC8	ZaA2_C06.Contig829.76
ZaPEPC8	ZaA2_C07.Contig124.13
ZaPEPC8	ZaA2_C07.Contig124.61	TALE
ZaPEPC8	ZaA2_C07.Contig136.23
ZaPEPC8	ZaA2_C07.Contig1637.6
ZaPEPC8	ZaA2_C07.Contig222.3
ZaPEPC8	ZaA2_C07.Contig33.1.1	NAC
ZaPEPC8	ZaA2_C07.Contig33.1.7
ZaPEPC8	ZaA2_C07.Contig78.129
ZaPEPC8	ZaA2_C07.Contig78.145
ZaPEPC8	ZaA2_C07.Contig78.244
ZaPEPC8	ZaA2_C07.Contig78.247
ZaPEPC8	ZaA2_C07.Contig78.269
ZaPEPC8	ZaA2_C07.Contig78.272	C2H2
ZaPEPC8	ZaA2_C07.Contig78.298	HD-ZIP
ZaPEPC8	ZaA2_C07.Contig78.304
ZaPEPC8	ZaA2_C07.Contig78.350
ZaPEPC8	ZaA2_C07.Contig78.44
ZaPEPC8	ZaA2_C07.Contig78.58
ZaPEPC8	ZaA2_C07.Contig801.15
ZaPEPC8	ZaA2_C07.Contig801.9
ZaPEPC8	ZaA2_C08.Contig1018.66
ZaPEPC8	ZaA2_C08.Contig1018.88
ZaPEPC8	ZaA2_C08.Contig129.27
ZaPEPC8	ZaA2_C08.Contig129.4
ZaPEPC8	ZaA2_C08.Contig1361.14
ZaPEPC8	ZaA2_C08.Contig1361.15
ZaPEPC8	ZaA2_C08.Contig1361.32
ZaPEPC8	ZaA2_C08.Contig165.146
[truncated: 1,748 more rows]
